# Supplementary material for: Spindle architecture constrains karyotype evolution
Source: Nat Cell Biol. 2024 Aug 8;26(9):1496–503. doi: 10.1038/s41556-024-01485-w (PMC11392806; doi:10.1038/s41556-024-01485-w)
Supplement: Supplementary file 3 — Table 1: SNVs and indels found after evolution. Table 2: Genotypes of strains used in this study. Table 3: Oligonucleotides used in this study. [file 41556_2024_1485_MOESM3_ESM.xlsx]

## Sheet: Supplementary table 1
Supplementary table 1
SNVs and indels found after evolution.
Columns represent sample name, chromosome on which mutation was found, position of mutation, reference nucleotide sequence, alternate nucleotide sequence, allele frequency, GATK quality score, indel/SNV, systematic gene name, standard gene name, systematic gene name promoter region, standard gene name promoter region, systematic gene name 3’UTR region, standard gene name 3’UTR region, frameshift?…
	Sample	Chromosome	Position	Reference	Alternate	AlleleFrequency	Quality	Indel/SNV	GeneSyst	GeneStandard	PromoterSyst	PromoterStandard	3UTRSyst	3UTRStandard	Frameshift?	Nonsynonymous?	ReferenceAA	AlternateAA	CodonUsageDifference	GeneDescription
	Evo_16chr_1	chrI	31483	C	CCA	0.5	1073.6	indel	-	-	['YAL062W']	['GDH3']	-	-	-	-	-	-	-	-
	Evo_16chr_1	chrVIII	275312	A	C	1	1433.06	SNV	['YHR084W']	['STE12']	-	-	-	-	No	['Yes']	['Gln']	['Pro']	['-']	Transcription factor that is activated by a MAPK signaling cascade; activates genes involved in mating or pseudohyphal/invasive growth pathways
	Evo_16chr_1	chrXI	233453	A	T	0.5	975.64	SNV	['YKL109W']	['HAP4']	-	-	-	-	No	['Yes']	['Lys']	['Asn']	['-']	Transcription factor; subunit of the heme-activated, glucose-repressed Hap2p/3p/4p/5p CCAAT-binding complex, a transcriptional activator and global regulator of respiratory gene expression
	Evo_16chr_1	chrXIII	715964	C	A	0.5	854.64	SNV	['YMR222C']	['FSH2']	-	-	-	-	No	['Yes']	['Ala']	['Ser']	['-']	Putative serine hydrolase that localizes to the cytoplasm
	Evo_16chr_1	mitDNA	6151	T	TC	0.5	2519.6	indel	-	-	['15S_rRNA']	['15S_rRNA']	-	-	-	-	-	-	-	-
	Evo_16chr_2	chrIV	822927	C	A	1	1419.06	SNV	['YDR180W']	['SCC2']	-	-	-	-	No	['Yes']	['Leu']	['Ile']	['-']	Subunit of cohesin loading factor (Scc2p-Scc4p); a complex required for loading of cohesin complexes onto chromosomes
	Evo_16chr_2	chrIV	1077880	AT	A	1	1252.03	indel	-	-	-	-	['YDR307W', 'YDR308C']	['YDR307W', 'SRB7']	-	-	-	-	-	-
	Evo_16chr_2	chrV	355240	GC	G	1	751.03	indel	['YER097W']	['YER097W']	['YERCsigma2', 'YER098W']	['YERCsigma2', 'UBP9']	['YERWdelta13', 'tE(UUC)E2']	['YERWdelta13', 'tE(UUC)E2']	['FrameShift']	-	-	-	-	Dubious open reading frame
	Evo_16chr_2	chrVI	73357	G	GTTA	0.5	296.6	indel	['YFL033C']	['RIM15']	-	-	-	-	['noFrameShift']	-	-	-	-	Protein kinase involved in cell proliferation in response to nutrients
	Evo_16chr_2	chrVIII	85972	C	G	1	546.06	SNV	['YHLWTy4-1', 'YHL009W-A', 'YHL009W-B']	['YHLWTy4-1', 'YHL009W-A', 'YHL009W-B']	['YHLCsigma1']	['YHLCsigma1']	['YHLWtau1']	['YHLWtau1']	No	['-', 'Yes', 'Yes']	['-', 'Gln', 'Gln']	['-', 'Glu', 'Glu']	['-', '-', '-']	Retrotransposon
	Evo_16chr_2	chrXI	282895	C	G	1	1752.06	SNV	['YKL081W']	['TEF4']	['snR38']	['snR38']	-	-	No	['Yes']	['Ser']	['Cys']	['-']	Gamma subunit of translational elongation factor eEF1B
	Evo_16chr_2	chrXI	580649	T	A	1	2296.06	SNV	['YKR075C']	['YKR075C']	-	-	['YKR075W-A', 'ARS1118']	['YKR075W-A', 'ARS1118']	No	['Yes']	['Glu']	['Asp']	['-']	Protein of unknown function
	Evo_16chr_2	chrXVI	53068	G	A	1	1875.06	SNV	-	-	['YPL259C']	['APM1']	-	-	No	-	-	-	-	-
	Evo_16chr_2	chrXVI	362309	T	A	1	1577.06	SNV	['YPL100W']	['ATG21']	-	-	-	-	No	['Yes']	['Asp']	['Glu']	['-']	Phosphoinositide binding protein; required for vesicle formation in cytoplasm-to-vacuole targeting (CVT) pathway, autophagy, micronucleophagy and mitophagy
	Evo_16chr_3	chrI	18172	A	G	0.5	187.64	SNV	-	-	-	-	-	-	No	-	-	-	-	-
	Evo_16chr_3	chrII	1675	A	G	0.5	195.64	SNV	['TEL02L', 'YBL113C']	['TEL02L', 'YBL113C']	-	-	-	-	No	['-', 'No']	['-', '-']	['-', '-']	['-', '-0.149']	Helicase-like protein encoded within the telomeric Y' element
	Evo_16chr_3	chrI	65761	A	AT	0.5	229.6	indel	-	-	-	-	['YAL041W', 'YAL040C']	['CDC24', 'CLN3']	-	-	-	-	-	-
	Evo_16chr_3	chrXVI	276662	TTTC	T	0.5	267.6	indel	['YPL146C']	['NOP53']	-	-	-	-	['noFrameShift']	-	-	-	-	Nucleolar protein; involved in biogenesis of the 60S subunit of the ribosome
	Evo_16chr_3	chrXV	890486	ACT	A	0.5	343.6	indel	['YOR306C']	['MCH5']	-	-	-	-	['FrameShift']	-	-	-	-	Plasma membrane riboflavin transporter
	Evo_16chr_4	chrXI	42794	C	A	0.5	180.64	SNV	['YKL209C']	['STE6']	-	-	-	-	No	['Yes']	['Val']	['Leu']	['-']	Plasma membrane ATP-binding cassette (ABC) transporter; required for the export of a-factor
	Evo_16chr_4	chrVIII	492335	C	A	0.5	184.64	SNV	['YHR196W']	['UTP9']	-	-	-	-	No	['Yes']	['Asp']	['Glu']	['-']	Nucleolar protein; component of the small subunit (SSU) processome containing the U3 snoRNA that is involved in processing of pre-18S rRNA
	Evo_16chr_4	chrXIII	351311	C	A	0.5	254.64	SNV	['YMR041C']	['ARA2']	-	-	['YMR040W']	['YET2']	No	['No']	['-']	['-']	['0.163']	NAD-dependent arabinose dehydrogenase; involved in biosynthesis of dehydro-D-arabinono-1,4-lactone; similar to plant L-galactose dehydrogenase
	Evo_16chr_4	chrX	526847	C	CT	0.5	450.6	indel	-	-	-	-	['YJR048W', 'YJR049C']	['CYC1', 'UTR1']	-	-	-	-	-	-
	Evo_16chr_4	chrX	547252	A	G	1	738.06	SNV	['YJR059W']	['PTK2']	-	-	-	-	No	['Yes']	['Asp']	['Gly']	['-']	Serine/threonine protein kinase; involved in regulation of ion transport across plasma membrane
	Evo_16chr_4	chrXI	522463	T	A	1	1026.06	SNV	['YKR044W']	['UIP5']	-	-	-	-	No	['Yes']	['Leu']	['Stop']	['-']	Protein of unknown function that interacts with Ulp1p
	Evo_16chr_4	chrXIV	719886	C	A	1	1046.06	SNV	['YNR052C']	['POP2']	-	-	-	-	No	['Yes']	['Lys']	['Asn']	['-']	Subunit of Ccr4-Not complex that mediates 3' to 5' mRNA deadenylation
	Evo_3chr_1	chrIV	1466589	A	T	1	1502.06	SNV	['YDR508C']	['GNP1']	-	-	-	-	No	['Yes']	['Ile']	['Asn']	['-']	Broad specificity amino acid permease; high-affinity glutamine permease
	Evo_3chr_1	chrIX	311321	A	G	1	1244.06	SNV	['YIL022W']	['TIM44']	-	-	-	-	No	['Yes']	['Ile']	['Val']	['-']	Essential component of the TIM23 complex; tethers the import motor and regulatory factors (PAM complex) to the translocation channel
	Evo_3chr_1	chrVI	137488	AC	A	1	911.03	indel	['tN(GUU)F']	['tN(GUU)F']	['YFL003C', 'ARS605', 'YFLWdelta2', 'YFLWdelta3', 'YFLWTy2-1']	['MSH4', 'ARS605', 'YFLWdelta2', 'YFLWdelta3', 'YFLWTy2-1']	-	-	-	-	-	-	-	tRNA gene
	Evo_3chr_1	chrXI	354704	T	C	0.5	371.64	SNV	['YKL045W']	['PRI2']	-	-	-	-	No	['No']	['-']	['-']	['-0.258']	Subunit of DNA primase; DNA primase is required for DNA synthesis and double-strand break repair
	Evo_3chr_1	chrXVI	622013	A	T	0.5	721.64	SNV	-	-	-	-	-	-	No	-	-	-	-	-
	Evo_3chr_2	chrIV	1069049	G	T	0.5	283.64	SNV	['YDR303C']	['RSC3']	-	-	-	-	No	['Yes']	['Leu']	['Met']	['-']	Component of the RSC chromatin remodeling complex
	Evo_3chr_2	chrVI	77616	A	C	0.5	199.64	SNV	['YFL030W']	['AGX1']	-	-	-	-	No	['Yes']	['Gln']	['His']	['-']	Alanine:glyoxylate aminotransferase (AGT); catalyzes the synthesis of glycine from glyoxylate, which is one of three pathways for glycine biosynthesis in yeast
	Evo_3chr_2	chrVII	160281	G	T	0.5	565.64	SNV	['YGL180W']	['ATG1']	-	-	-	-	No	['Yes']	['Glu']	['Stop']	['-']	Protein serine/threonine kinase; required for vesicle formation in autophagy and the cytoplasm-to-vacuole targeting (Cvt) pathway
	Evo_3chr_2	chrXII	181814	T	G	0.5	390.64	SNV	['YLR020C']	['YEH2']	-	-	['YLR019W']	['PSR2']	No	['Yes']	['Asn']	['Thr']	['-']	Steryl ester hydrolase; catalyzes steryl ester hydrolysis at the plasma membrane; involved in sterol metabolism
	Evo_3chr_2	chrXIII	152394	G	C	1	1241.06	SNV	['YML060W']	['OGG1']	-	-	-	-	No	['Yes']	['Arg']	['Pro']	['-']	Nuclear and mitochondrial glycosylase/lyase; specifically excises 7,8-dihydro-8-oxoguanine residues located opposite cytosine or thymine residues in DNA, repairs oxidative damage to mitochondrial DNA, contributes to UVA resistance
	Evo_3chr_3	chrIV	635450	C	T	1	2195.06	SNV	['YDR093W']	['DNF2']	['YDR094W']	['YDR094W']	-	-	No	['Yes']	['Ala']	['Val']	['-']	Aminophospholipid translocase (flippase); type 4 P-type ATPase; involved in phospholipid translocation, contributing to endocytosis, protein transport, and cellular polarization
	Evo_3chr_3	chrIV	766132	C	G	0.5	580.64	SNV	['YDR152W']	['GIR2']	-	-	-	-	No	['Yes']	['Gln']	['Glu']	['-']	Highly-acidic RWD domain-containing cytoplasmic protein; forms a highly conserved complex with Rbg2p that is responsible for efficient cell growth under amino acid starvation
	Evo_3chr_3	chrVII	1017294	C	A	0.5	889.64	SNV	['YGR262C']	['BUD32']	-	-	-	-	No	['Yes']	['Asp']	['Tyr']	['-']	Component of KEOPS complex with Kae1p, Cgi121p, Pcc1p, and Gon7p; provides the ATPase and GTPase activities of the complex; EKC/KEOPS complex is required for t6A tRNA modification and telomeric TG1-3 recombination
	Evo_3chr_3	chrVIII	502999	C	A	0.5	463.64	SNV	['YHR202W']	['YHR202W']	-	-	-	-	No	['Yes']	['Asn']	['Lys']	['-']	Putative AMP hydrolase
	Evo_3chr_3	chrX	415017	G	T	0.5	614.64	SNV	['tK(CUU)J']	['tK(CUU)J']	['YJL011C']	['RPC17']	-	-	No	['-']	['-']	['-']	['-']	tRNA gene
	Evo_3chr_3	chrXIII	67232	T	C	1	2179.06	SNV	['YML103C']	['NUP188']	-	-	-	-	No	['No']	['-']	['-']	['-0.262']	Subunit of the inner ring of the nuclear pore complex (NPC)
	Evo_3chr_4	chrXII	637881	A	C	0.5	551.64	SNV	['YLR249W']	['YEF3']	-	-	-	-	No	['Yes']	['Ile']	['Leu']	['-']	Translation elongation factor 3
	Evo_3chr_4	chrXIV	478955	C	T	0.5	276.64	SNV	['YNL079C']	['TPM1']	-	-	-	-	No	['Yes']	['Glu']	['Lys']	['-']	Major isoform of tropomyosin; binds to and stabilizes actin cables and filaments, which direct polarized cell growth and the distribution of several organelles
	Evo_3chr_5	chrX	384518	C	G	0.5	653.64	SNV	['YJL033W']	['HCA4']	-	-	-	-	No	['Yes']	['Gln']	['Glu']	['-']	DEAD box RNA helicase
	Evo_3chr_5	chrXI	121258	G	A	0.5	1049.64	SNV	['YKL174C']	['TPO5']	-	-	-	-	No	['Yes']	['His']	['Tyr']	['-']	Protein involved in excretion of putrescine and spermidine
	Evo_3chr_6	chrI	62262	T	A	1	1150.06	SNV	['YAL042W']	['ERV46']	-	-	-	-	No	['Yes']	['Leu']	['Stop']	['-']	Protein localized to COPII-coated vesicles; forms a complex with Erv41p; involved in the membrane fusion stage of transport
	Evo_3chr_6	chrIX	235163	C	T	0.5	706.64	SNV	['YIL068C']	['SEC6']	-	-	-	-	No	['No']	['-']	['-']	['0.16999999999999998']	Essential 88kDa subunit of the exocyst complex; the exocyst mediates polarized targeting and tethering of post-Golgi secretory vesicles to active sites of exocytosis at the plasma membrane prior to SNARE-mediated fusion
	Evo_3chr_6	chrVII	18180	A	G	0.5	714.64	SNV	-	-	-	-	-	-	No	-	-	-	-	-
	Evo_3chr_6	chrVII	22007	T	G	0.5	1517.64	SNV	['YGL255W']	['ZRT1']	['YGL254W']	['FZF1']	-	-	No	['Yes']	['Phe']	['Val']	['-']	High-affinity zinc transporter of the plasma membrane
	Evo_3chr_6	chrVIII	309745	C	A	0.5	491.64	SNV	['YHR099W']	['TRA1']	-	-	-	-	No	['Yes']	['Arg']	['Ser']	['-']	Subunit of SAGA and NuA4 histone acetyltransferase complexes
	Evo_3chr_6	chrX	728460	C	A	0.5	477.64	SNV	-	-	-	-	['YJR155W']	['AAD10']	No	-	-	-	-	-
	Evo_3chr_6	chrXIII	152394	G	C	1	2264.06	SNV	['YML060W']	['OGG1']	-	-	-	-	No	['Yes']	['Arg']	['Pro']	['-']	Nuclear and mitochondrial glycosylase/lyase; specifically excises 7,8-dihydro-8-oxoguanine residues located opposite cytosine or thymine residues in DNA, repairs oxidative damage to mitochondrial DNA, contributes to UVA resistance
	Evo_3chr_6	mitDNA	8791	A	T	1	355.06	SNV	-	-	-	-	-	-	No	-	-	-	-	-
	Evo_3chr_6	mitDNA	58923	G	A	1	7165.06	SNV	['21S_rRNA']	['21S_rRNA']	-	-	-	-	No	['-']	['-']	['-']	['-']	Mitochondrial rRNA gene
	Evo_3chr_7	chrVII	243746	C	G	0.5	416.64	SNV	['YGL140C']	['YGL140C']	-	-	-	-	No	['Yes']	['Ala']	['Pro']	['-']	Putative protein of unknown function
	Evo_3chr_7	chrXIII	769772	G	C	0.5	915.64	SNV	-	-	-	-	['YMR247W-A']	['YMR247W-A']	No	-	-	-	-	-
	Evo_3chr_7	chrXV	1039484	A	T	0.5	800.64	SNV	-	-	['YOR374W']	['ALD4']	['YOR373W']	['NUD1']	No	-	-	-	-	-
	Evo_3chr_7	chrXVI	42181	T	G	0.5	763.64	SNV	['YPL265W']	['DIP5']	-	-	-	-	No	['Yes']	['Ile']	['Ser']	['-']	Dicarboxylic amino acid permease; mediates high-affinity and high-capacity transport of L-glutamate and L-aspartate; also a transporter for Gln, Asn, Ser, Ala, and Gly
	Evo_3chr_7	mitDNA	29341	TC	T	1	2765.03	indel	-	-	-	-	['Q0085']	['ATP6']	-	-	-	-	-	-
	Evo_3chr_7	mitDNA	65917	C	CG	1	8027.03	indel	['Q0182']	['Q0182']	['tL(UAA)Q', 'tQ(UUG)Q']	['tL(UAA)Q', 'tQ(UUG)Q']	-	-	['FrameShift']	-	-	-	-	Dubious open reading frame
	Evo_3chr_7	mitDNA	81471	TAATTAAATTAAATTA	T	1	11845	indel	-	-	-	-	-	-	-	-	-	-	-	-
	Evo_3chr_8	chrI	192291	T	TTAC	0.5	452.6	indel	-	-	['YAR042W']	['SWH1']	['YAR035W', 'YAR035C-A']	['YAT1', 'YAR035C-A']	-	-	-	-	-	-
	Evo_3chr_8	chrXII	893879	G	A	0.5	1459.64	SNV	['YLR386W']	['VAC14']	['YLR385C']	['SWC7']	-	-	No	['No']	['-']	['-']	['-0.0020000000000000018']	Enzyme regulator; involved in synthesis of phosphatidylinositol 3,5-bisphosphate, in control of trafficking of some proteins to the vacuole lumen via the MVB, and in maintenance of vacuole size and acidity
	Evo_8chr_1	chrII	546457	C	G	1	993.06	SNV	['YBR152W']	['SPP381']	-	-	['YBR151W']	['APD1']	No	['Yes']	['Gln']	['Glu']	['-']	mRNA splicing factor
	Evo_8chr_1	chrIX	73157	A	G	1	2349.06	SNV	['YIL147C']	['SLN1']	-	-	-	-	No	['No']	['-']	['-']	['-0.258']	Transmembrane histidine phosphotransfer kinase and osmosensor; regulates MAP kinase cascade
	Evo_8chr_1	chrXVI	192887	A	T	1	640.06	SNV	-	-	-	-	['YPL188W']	['POS5']	No	-	-	-	-	-
	Evo_8chr_1	chrXVI	309034	G	A	1	1517.06	SNV	['YPL127C']	['HHO1']	-	-	-	-	No	['Yes']	['Leu']	['Phe']	['-']	Histone H1
	Evo_8chr_1	mitDNA	50661	T	A	1	1706.06	SNV	-	-	['Q0142']	['Q0142']	-	-	No	-	-	-	-	-
	Evo_8chr_2	chrII	680488	T	C	1	1999.06	SNV	['YBR230W-A']	['YBR230W-A']	['YBR230C']	['OM14']	-	-	No	['Yes']	['Trp']	['Arg']	['-']	Mitochondrial protein of unknown function
	Evo_8chr_2	chrV	335752	T	A	1	1316.06	SNV	['YER088C-A']	['YER088C-A']	['YER088W-B']	['YER088W-B']	-	-	No	['Yes']	['Thr']	['Ser']	['-']	Dubious open reading frame
	Evo_8chr_2	chrV	335753	T	A	1	1316.06	SNV	['YER088C-A']	['YER088C-A']	['YER088W-B']	['YER088W-B']	-	-	No	['Yes']	['Glu']	['Asp']	['-']	Dubious open reading frame
	Evo_8chr_2	chrV	335754	T	A	1	1316.06	SNV	['YER088C-A']	['YER088C-A']	['YER088W-B']	['YER088W-B']	-	-	No	['Yes']	['Glu']	['Val']	['-']	Dubious open reading frame
	Evo_8chr_2	chrVII	323227	T	TC	1	356.92	indel	['YGL097W']	['SRM1']	-	-	-	-	['FrameShift']	-	-	-	-	Nucleotide exchange factor for Gsp1p
	Evo_8chr_2	chrVII	323228	T	TGAAGCTTCGTACGCTGCAGGTCGACATGGTGAGCAAGGGCGAGGAGGATAACATGGCCATCATCAAGGAGTTCATGCGCTTC	1	356.92	indel	['YGL097W']	['SRM1']	-	-	-	-	['FrameShift']	-	-	-	-	Nucleotide exchange factor for Gsp1p
	Evo_8chr_2	chrVIII	435045	G	A	1	1465.06	SNV	['YHR165C']	['PRP8']	-	-	-	-	No	['Yes']	['Thr']	['Ile']	['-']	Component of U4/U6-U5 snRNP complex; involved in second catalytic step of splicing
	Evo_8chr_2	chrX	538560	G	C	1	1549.06	SNV	['tR(CCU)J']	['tR(CCU)J']	['YJR055W', 'ARS1018']	['HIT1', 'ARS1018']	['YJRWdelta17']	['YJRWdelta17']	No	['-']	['-']	['-']	['-']	tRNA gene
	Evo_8chr_2	chrXI	203769	G	T	1	1853.06	SNV	['YKL127W']	['PGM1']	-	-	-	-	No	['Yes']	['Val']	['Leu']	['-']	Phosphoglucomutase, minor isoform; catalyzes the conversion from glucose-1-phosphate to glucose-6-phosphate, which is a key step in hexose metabolism
	Evo_8chr_2	chrXIII	320622	G	A	1	1062.06	SNV	['YMR023C']	['MSS1']	-	-	-	-	No	['No']	['-']	['-']	['0.258']	Mitochondrial protein; forms a heterodimer complex with Mto1p that performs the 5-carboxymethylaminomethyl modification of the wobble uridine base in mitochondrial tRNAs
	Evo_8chr_2	chrXIII	728738	G	C	1	1229.06	SNV	['YMR229C']	['RRP5']	-	-	-	-	No	['Yes']	['Pro']	['Ala']	['-']	RNA binding protein involved in synthesis of 18S and 5.8S rRNAs
	Evo_8chr_2	chrXV	422770	C	G	1	1188.06	SNV	['YOR049C']	['RSB1']	-	-	-	-	No	['Yes']	['Lys']	['Asn']	['-']	Sphingoid long-chain base (LCB) efflux transporter; integral membrane transporter that localizes to the plasma membrane and may transport long chain bases (LCBs) from the cytoplasmic side toward the extracytoplasmic side of the membrane
	Evo_8chr_2	chrXV	732497	G	C	1	1012.06	SNV	['YOR207C']	['RET1']	-	-	-	-	No	['Yes']	['Gln']	['Glu']	['-']	Second-largest subunit of RNA polymerase III
	Evo_8chr_2	chrXV	857283	C	A	1	749.06	SNV	['YOR290C']	['SNF2']	-	-	-	-	No	['Yes']	['Leu']	['Phe']	['-']	Catalytic subunit of the SWI/SNF chromatin remodeling complex
	Evo_8chr_2	mitDNA	35186	GTTTTA	G	1	1335.03	indel	-	-	['tE(UUC)Q']	['tE(UUC)Q']	-	-	-	-	-	-	-	-
	Evo_8chr_2	mitDNA	76812	GATACGGATACGGATACGA	G	0.5	2304.6	indel	-	-	-	-	-	-	-	-	-	-	-	-
	Evo_8chr_3	chrXIV	523827	A	C	0.5	194.64	SNV	['YNLWTy1-2']	['YNLWTy1-2']	-	-	-	-	No	['-']	['-']	['-']	['-']	Retrotransposon
	Evo_8chr_3	chrIII	268803	AT	A	0.5	204.6	indel	['YCR089W']	['FIG2']	-	-	-	-	['FrameShift']	-	-	-	-	Cell wall adhesin, expressed specifically during mating
	Evo_8chr_3	chrII	491090	CT	C	0.5	209.6	indel	-	-	-	-	['YBR126W-A', 'YBR126W-B', 'YBR127C']	['YBR126W-A', 'YBR126W-B', 'VMA2']	-	-	-	-	-	-
	Evo_8chr_3	chrX	476681	C	T	0.5	231.64	SNV	['YJRWTy1-1', 'YJR027W']	['YJRWTy1-1', 'YJR027W']	-	-	-	-	No	['-', 'Yes']	['-', 'His']	['-', 'Tyr']	['-', '-']	Retrotransposon
	Evo_8chr_3	chrXI	142700	A	T	0.5	248.64	SNV	['YKL164C']	['PIR1']	-	-	-	-	No	['No']	['-']	['-']	['-0.03500000000000003']	O-glycosylated protein required for cell wall stability
	Evo_8chr_3	chrXIII	281736	A	G	0.5	255.64	SNV	['YMR008C']	['PLB1']	-	-	-	-	No	['No']	['-']	['-']	['-0.18799999999999994']	Phospholipase B (lysophospholipase) involved in lipid metabolism
	Evo_8chr_3	chrXIII	281739	T	C	0.5	255.64	SNV	['YMR008C']	['PLB1']	-	-	-	-	No	['No']	['-']	['-']	['-0.40199999999999997']	Phospholipase B (lysophospholipase) involved in lipid metabolism
	Evo_8chr_3	chrXIII	281730	G	T	0.5	261.64	SNV	['YMR008C']	['PLB1']	-	-	-	-	No	['No']	['-']	['-']	['0.24999999999999997']	Phospholipase B (lysophospholipase) involved in lipid metabolism
	Evo_8chr_3	chrXIII	281734	T	G	0.5	261.64	SNV	['YMR008C']	['PLB1']	-	-	-	-	No	['Yes']	['Asn']	['Thr']	['-']	Phospholipase B (lysophospholipase) involved in lipid metabolism
	Evo_8chr_3	chrXIII	599776	T	C	0.5	314.64	SNV	['YMR169C']	['ALD3']	-	-	-	-	No	['Yes']	['Lys']	['Arg']	['-']	Cytoplasmic aldehyde dehydrogenase
	Evo_8chr_3	chrXI	88330	A	G	1	333.06	SNV	['YKL188C']	['PXA2']	-	-	-	-	No	['Yes']	['Ser']	['Pro']	['-']	Subunit of heterodimeric peroxisomal ABC transport complex, with Pxa1p; required for import of long-chain fatty acids into peroxisomes
	Evo_8chr_3	chrXV	219168	A	C	0.5	388.64	SNV	-	-	['YOL058W']	['ARG1']	-	-	No	-	-	-	-	-
	Evo_8chr_3	chrV	184495	G	A	0.5	695.64	SNV	['YER014C-A']	['BUD25']	['YER015W']	['FAA2']	['YER014W']	['HEM14']	No	['Yes']	['Ser']	['Phe']	['-']	Protein involved in bud-site selection
	Evo_8chr_4	chrXIII	865450	CAT	C	1	213.93	indel	-	-	['YMR299C']	['DYN3']	['YMR300C']	['ADE4']	-	-	-	-	-	-
	Evo_8chr_4	chrXV	30903	A	G	1	221.04	SNV	['YOL155C']	['HPF1']	-	-	-	-	No	['Yes']	['Val']	['Ala']	['-']	Haze-protective mannoprotein
	Evo_8chr_4	chrXVI	24167	C	A	1	403.06	SNV	['YPL274W']	['SAM3']	-	-	-	-	No	['No']	['-']	['-']	['0.027999999999999997']	High-affinity S-adenosylmethionine permease
	Evo_8chr_4	chrVII	530031	A	ATCATCATCATCATCATCATCATCATCATCATCATCATCATCATCATCATCCATATCCTTATCCTCATCCTCATCCTCATCCTCATCC	1	782.03	indel	['YGR023W']	['MTL1']	['YGR022C']	['YGR022C']	-	-	['noFrameShift']	-	-	-	-	Transmembrane sensor of the cell wall integrity pathway (CWI); involved in cell integrity signaling and stress response during glucose starvation and oxidative stress
	Evo_8chr_4	mitDNA	68040	CG	C	1	2104.03	indel	-	-	['tD(GUC)Q']	['tD(GUC)Q']	['tG(UCC)Q']	['tG(UCC)Q']	-	-	-	-	-	-

## Sheet: Supplementary table 2
Supplementary table 2
Genotypes of strains used in this study.
	Name	Genotype	Parent_strain	HapChr (n)	Source
	BY4741	MATa his3Δ1 leu2Δ0 met15Δ0 ura3Δ0	-	16	Euroscarf
	BY4742	MATalpha his3∆1 leu2∆0 lys2∆0 ura3∆0	-	16	Euroscarf
	SY0	MATalpha his3∆1 leu2∆0 lys2∆0 ura3∆0 Fused VII+VIII	BY4742	15	Shao et al. 2018, Nature
	SY1	MATalpha his3∆1 leu2∆0 lys2∆0 ura3∆0 Fused VII+VIII, XIII+XII	SY0	14	Shao et al. 2018, Nature
	SY2	MATalpha his3∆1 leu2∆0 lys2∆0 ura3∆0 Fused VII+VIII, XIII+XII, I+II	SY1	13	Shao et al. 2018, Nature
	SY3	MATalpha his3∆1 leu2∆0 lys2∆0 ura3∆0 Fused VII+VIII, XIII+XII, I+II, VI+XIV	SY2	12	Shao et al. 2018, Nature
	SY4	MATalpha his3∆1 leu2∆0 lys2∆0 ura3∆0 Fused VII+VIII, XIII+XII, I+II, VI+XIV, XVI+V	SY3	11	Shao et al. 2018, Nature
	SY5	MATalpha his3∆1 leu2∆0 lys2∆0 ura3∆0 Fused VII+VIII, XIII+XII, I+II, VI+XIV, XVI+V, IX+X	SY4	10	Shao et al. 2018, Nature
	SY6	MATalpha his3∆1 leu2∆0 lys2∆0 ura3∆0 Fused VII+VIII, XIII+XII, I+II, VI+XIV, XVI+V, IX+X, III+IV	SY5	9	Shao et al. 2018, Nature
	SY7	MATalpha his3∆1 leu2∆0 lys2∆0 ura3∆0 Fused VII+VIII, XIII+XII, I+II, IX+X, III+IV, XVI+V+VI+XIV	SY6	8	Shao et al. 2018, Nature
	SY8	MATalpha his3∆1 leu2∆0 lys2∆0 ura3∆0 Fused VII+VIII, XIII+XII, I+II, IX+X, III+IV, XVI+V+VI+XIV, XV+XI	SY7	7	Shao et al. 2018, Nature
	SY9	MATalpha his3∆1 leu2∆0 lys2∆0 ura3∆0 Fused XIII+XII, I+II, III+IV, XVI+V+VI+XIV, XV+XI, VII+VIII+IX+X	SY8	6	Shao et al. 2018, Nature
	SY10	MATalpha his3∆1 leu2∆0 lys2∆0 ura3∆0 Fused XIII+XII, XVI+V+VI+XIV, XV+XI, VII+VIII+IX+X, I+II+III+IV	SY9	5	Shao et al. 2018, Nature
	SY11	MATalpha his3∆1 leu2∆0 lys2∆0 ura3∆0 Fused XVI+V+VI+XIV, VII+VIII+IX+X, I+II+III+IV, XIII+XII+XV+XI	SY10	4	Shao et al. 2018, Nature
	SY12	MATalpha his3∆1 leu2∆0 lys2∆0 ura3∆0 Fused XVI+V+VI+XIV, XIII+XII+XV+XI, I+II+III+IV+VII+VIII+IX+X	SY11	3	Shao et al. 2018, Nature
	SY13	MATalpha his3∆1 leu2∆0 lys2∆0 ura3∆0 Fused I+II+III+IV+VII+VIII+IX+X, XVI+V+VI+XIV+XIII+XII+XV+XI	SY12	2	Shao et al. 2018, Nature
	SY14	MATalpha his3∆1 leu2∆0 lys2∆0 ura3∆0 Fused XVI+V+VI+XIV+XIII+XII+XV+XI+I+II+III+IV+VII+VIII+IX+X	SY13	1	Shao et al. 2018, Nature
	JH322	MATalpha his3∆1 leu2∆0 lys2∆0 ura3∆0 phis3p:CloverGFP-Tub1+3'UTR::HIS3	BY4742	16	This study
	JH323	MATalpha his3∆1 leu2∆0 lys2∆0 ura3∆0 Fused VII+VIII, XIII+XII, I+II, IX+X, III+IV, XVI+V+VI+XIV phis3p:CloverGFP-Tub1+3'UTR::HIS3	SY7	8	This study
	JH324	MATalpha his3∆1 leu2∆0 lys2∆0 ura3∆0 Fused XIII+XII, XVI+V+VI+XIV, XV+XI, VII+VIII+IX+X, I+II+III+IV phis3p:CloverGFP-Tub1+3'UTR::HIS3	SY10	5	This study
	JH325	MATalpha his3∆1 leu2∆0 lys2∆0 ura3∆0 Fused XVI+V+VI+XIV, VII+VIII+IX+X, I+II+III+IV, XIII+XII+XV+XI phis3p:CloverGFP-Tub1+3'UTR::HIS3	SY11	4	This study
	JH326	MATalpha his3∆1 leu2∆0 lys2∆0 ura3∆0 Fused XVI+V+VI+XIV, XIII+XII+XV+XI, I+II+III+IV+VII+VIII+IX+X phis3p:CloverGFP-Tub1+3'UTR::HIS3	SY12	3	This study
	JH441	MATalpha his3∆1 leu2∆0 lys2∆0 ura3∆0 Spc42-mCherry:Nat	BY4742	16	This study
	JH443	MATalpha his3∆1 leu2∆0 lys2∆0 ura3∆0 Fused VII+VIII, XIII+XII, I+II, IX+X, III+IV, XVI+V+VI+XIV Spc42-mCherry:Nat	SY7	8	This study
	JH444	MATalpha his3∆1 leu2∆0 lys2∆0 ura3∆0 Fused XIII+XII, XVI+V+VI+XIV, XV+XI, VII+VIII+IX+X, I+II+III+IV Spc42-mCherry:Nat	SY10	5	This study
	JH445	MATalpha his3∆1 leu2∆0 lys2∆0 ura3∆0 Fused XVI+V+VI+XIV, VII+VIII+IX+X, I+II+III+IV, XIII+XII+XV+XI Spc42-mCherry:Nat	SY11	4	This study
	JH446	MATalpha his3∆1 leu2∆0 lys2∆0 ura3∆0 Fused XVI+V+VI+XIV, XIII+XII+XV+XI, I+II+III+IV+VII+VIII+IX+X Spc42-mCherry:Nat	SY12	3	This study
	JH259	MATa/alpha his3∆1 leu2∆0 lys2∆0 ura3∆0	BY4742	16	This study
	JH285	MATa/alpha his3∆1 leu2∆0 lys2∆0 ura3∆0 Fused VII+VIII, XIII+XII, I+II, IX+X, III+IV, XVI+V+VI+XIV, XV+XI	SY7	8	This study
	JH276	MATa/alpha his3∆1 leu2∆0 lys2∆0 ura3∆0 Fused XVI+V+VI+XIV, XIII+XII+XV+XI, I+II+III+IV+VII+VIII+IX+X	SY12	3	This study
	JH283	MATa/alpha his3∆1 leu2∆0 lys2∆0 ura3∆0 Fused I+II+III+IV+VII+VIII+IX+X, XVI+V+VI+XIV+XIII+XII+XV+XI	SY13	2	This study
	JH349	MATalpha his3∆1 leu2∆0 lys2∆0 ura3∆0 Fused XVI+V+VI+XIV, VII+VIII+IX+X, I+II+III+IV, XIII+XII+XV+XI pCEN(CEN4, Hph:MX)	SY11	4	This study
	JH350	MATalpha his3∆1 leu2∆0 lys2∆0 ura3∆0 Fused XVI+V+VI+XIV, XIII+XII+XV+XI, I+II+III+IV+VII+VIII+IX+X pCEN(CEN4, Hph:MX)	SY12	3	This study
	JH351	MATalpha his3∆1 leu2∆0 lys2∆0 ura3∆0 Fused XIII+XII, XVI+V+VI+XIV, XV+XI, VII+VIII+IX+X, I+II+III+IV pCEN(CEN4, Hph:MX)	SY10	5	This study
	JH463	MATalpha his3∆1 leu2∆0 lys2∆0 ura3∆0 Fused XVI+V+VI+XIV, VII+VIII+IX+X, I+II+III+IV, XIII+XII+XV+XI Spc42-mCherry:Nat pCEN(CEN4, Kan:MX)	JH445	4	This study
	JH464	MATalpha his3∆1 leu2∆0 lys2∆0 ura3∆0 Kip1∆:Kan	BY4742	16	This study
	JH465	MATalpha his3∆1 leu2∆0 lys2∆0 ura3∆0 Fused XVI+V+VI+XIV, XIII+XII+XV+XI, I+II+III+IV+VII+VIII+IX+X Kip1∆:Kan	SY12	3	This study
	JH395	MATalpha his3∆1 leu2∆0 lys2∆0 ura3∆0 Mad2∆:Kan	BY4742	16	This study
	JH400	MATalpha his3∆1 leu2∆0 lys2∆0 ura3∆0 Fused XVI+V+VI+XIV, XIII+XII+XV+XI, I+II+III+IV+VII+VIII+IX+X Mad2∆:Kan	SY12	3	This study
	JH334	MATalpha his3∆1 leu2∆0 lys2∆0 ura3∆0 Spc42-mCherry:Nat Ndc80-mNeongreen:Hph	JH026	16	This study
	JH336	MATalpha his3∆1 leu2∆0 lys2∆0 ura3∆0 Fused XVI+V+VI+XIV, XIII+XII+XV+XI, I+II+III+IV+VII+VIII+IX+X Spc42-mCherry:Nat Ndc80-mNeongreen:Hph	JH111	3	This study
	JH407	MATalpha his3∆1 leu2∆0 lys2∆0 ura3∆0 Spc42-mCherry:Nat Ndc80-mNeongreen:Hph Mad2∆:Kan	JH334	16	This study
	JH409	MATalpha his3∆1 leu2∆0 lys2∆0 ura3∆0 Fused XVI+V+VI+XIV, XIII+XII+XV+XI, I+II+III+IV+VII+VIII+IX+X Spc42-mCherry:Nat Ndc80-mNeongreen:Hph Mad2∆:Kan	JH336	3	This study
	JH401	MATalpha his3∆1 leu2∆0 lys2∆0 ura3∆0 Bub2∆:Kan	BY4742	16	This study
	JH406	MATalpha his3∆1 leu2∆0 lys2∆0 ura3∆0 Fused XVI+V+VI+XIV, XIII+XII+XV+XI, I+II+III+IV+VII+VIII+IX+X Bub2∆:Kan	SY12	3	This study
	JH522	MATa his3∆1 leu2∆0 lys2∆0 ura3∆0 Fused XVI+V+VI+XIV, XIII+XII+XV+XI, I+II+III+IV+VII+VIII+IX+X	SY12	3	This study
	JH527	MATa his3Δ1 leu2Δ0 met15Δ0 ura3Δ0 Pds1:3xHA:Hph	BY4741	16	This study
	JH528	MATa his3∆1 leu2∆0 lys2∆0 ura3∆0 Fused XVI+V+VI+XIV, XIII+XII+XV+XI, I+II+III+IV+VII+VIII+IX+X Pds1:3xHA:Hph	JH522	3	This study
	JH484	MATalpha his3∆1 leu2∆0 lys2∆0 ura3∆0 Fused XVI+V+VI+XIV+XIII+XII+XV+XI+I+II+III+IV+VII+VIII+IX+X Spc42-mCherry:Nat	SY13	2	This study
	JH515	MATa/alpha his3∆1 leu2∆0 lys2∆0 ura3∆0 Spc42-mCherry:Nat	JH441	16	This study
	JH516	MATa/alpha his3∆1 leu2∆0 lys2∆0 ura3∆0 Fused VII+VIII, XIII+XII, I+II, IX+X, III+IV, XVI+V+VI+XIV Spc42-mCherry:Nat	JH443	8	This study
	JH517	MATa/alpha his3∆1 leu2∆0 lys2∆0 ura3∆0 Fused XVI+V+VI+XIV, XIII+XII+XV+XI, I+II+III+IV+VII+VIII+IX+X Spc42-mCherry:Nat	JH446	3	This study
	JH518	MATa/alpha his3∆1 leu2∆0 lys2∆0 ura3∆0 Fused XVI+V+VI+XIV+XIII+XII+XV+XI+I+II+III+IV+VII+VIII+IX+X Spc42-mCherry:Nat	JH484	2	This study
	JH491	MATalpha his3∆1 leu2∆0 lys2∆0 ura3∆0 Fused XVI+V+VI+XIV, VII+VIII+IX+X, I+II+III+IV, XIII+XII+XV+XI linearized pYAC4	SY11	4	This study
	JH492	MATalpha his3∆1 leu2∆0 lys2∆0 ura3∆0 Fused XVI+V+VI+XIV, XIII+XII+XV+XI, I+II+III+IV+VII+VIII+IX+X linearized pYAC4	SY12	3	This study
	JH490	MATalpha his3∆1 leu2∆0 lys2∆0 ura3∆0 Fused XIII+XII, XVI+V+VI+XIV, XV+XI, VII+VIII+IX+X, I+II+III+IV linearized pYAC4	SY10	5	This study
	JH495	MATalpha his3∆1 leu2∆0 lys2∆0 ura3∆0 Rad9∆:Kan	BY4742	16	This study
	JH496	MATalpha his3∆1 leu2∆0 lys2∆0 ura3∆0 Fused XVI+V+VI+XIV, XIII+XII+XV+XI, I+II+III+IV+VII+VIII+IX+X Rad9∆:Kan	SY12	3	This study
	JH022	MATalpha his3∆1 leu2∆0 lys2∆0 ura3∆0 hmg1-mCherry:Nat	BY4742	16	This study
	JH079	MATalpha his3∆1 leu2∆0 lys2∆0 ura3∆0 Fused XVI+V+VI+XIV, XIII+XII+XV+XI, I+II+III+IV+VII+VIII+IX+X hmg1-mCherry:Nat	SY12	3	This study

## Sheet: Supplementary table 3
Supplementary table 3
Oligos used in this study.
	Name	Sequence	Use
	Internal_TEF_R	GCACGTCAAGACTGTCAAGG	Universal reverse check primer
	Spc42_CherryTag_F	TATGTCAGAAACATTCGCAACTCCCACTCCCAATAATCGActgaagcttcgtacgctgc	Spc42 tagging
	Spc42_StandTag_R	AAGAATGCGCCATACTCCTTAACTGCTTTTTAAATCATCAatcgatgaattcgagctcg	Spc42 tagging
	Spc42_TagCheck_F	CGTTAAGGTAAATCCGTCTG	Spc42 tagging - check
	Kip1_Del_F	GCGCTTCCCTCACTAAATATGGCGAGATAGTTAAACAATCCGGATCCCCGGGTTAATTAA	Kip1 deletion
	Kip1_Del_R	GCATATAGTGATACAAATATTTTACAATGGCTATATCCCCATCGATGAATTCGAGCTCG	Kip1 deletion
	Kip1_check_F	TGGGTGACCTTTTGTATATTG	Kip1 deletion - check
	Mad2_del_F	TTGAAAACCACTTCAAAGGGGCCCAATAGCACATTTAATGcggatccccgggttaattaa	Mad2 deletion
	Mad2_del_R	ACTTCCGTCTTTTTTTTTTTTTTTGACTTGAATTCTATTAgaattcgagctcgtttaaac	Mad2 deletion
	Mad2_check_F	AATTCCGGATTTTTCTCAAG	Mad2 deletion - check
	Ndc80_mNGTag_F	ACGAAATTTGGAGTTTGAAACTGAACATAACGTAACAAATATTAACGTGAGCAAGGGCG	Ndc80 tagging
	Ndc80_TagDel_R	TTGCTGTAGATTGCTCGGGTATTATATATCATTTATTTTAATCGATGAATTCGAGCTCG	Ndc80 tagging
	Ndc80_check_F	GAGAGGTAGAATCGTCCCTG	Ndc80 tagging - check
	Bub2_del_F	AAAGAAACAACAGACTTTTAAACTTGTTAACTTTTGCATGcggatccccgggttaattaa	Bub2 deletion
	Bub2_del_R	GAATTAAACGATAAAATATAATATTTCTTCACATAGTTTAgaattcgagctcgtttaaac	Bub2 deletion
	Bub2_check_F	TGGACTGTTTGAGAAAGATTG	Bub2 deletion - check
	Rad9_del_F	AAAAGAGCATAGTGAGAAAATCTTCAACATCAGGGCTATGcggatccccgggttaattaa	Rad9 deletion
	Rad9_del_R	CTTTCTATCAATTATGAGTTTATATATTTTTATAATTTCAgaattcgagctcgtttaaac	Rad9 deletion
	Rad9_del_check_F	TTGGGAATCCAGATACAAAC	Rad9 deletion - check
	Pds1_HAtag_F	AGAAGGCCTCGATCCTGAAGAACTAGAGGACTTAGTTACTcggatccccgggttaattaa	Pds1 tagging
	Pds1_HAtag_R	TGTATATATGTTGTGTGTATGTGAATGAGCAGTGGATCTAgaattcgagctcgtttaaac	Pds1 tagging
	Pds1_HAtag_check_F	TTAATGAGCAAGGTGGTCTG	Pds1 tagging - check
	Hmg1_cherryTag_F	AAATCGTTTGAAAGATGGGTCCGTCACCTGCATTAAATCCCTGAAGCTTCGTACGCTGC	Hmg1 tagging
	Hmg1_StandTagDel_R	GCTTCTTTTTCAAGAGAATACCAATGACGTATGACTAAGTATCGATGAATTCGAGCTCG	Hmg1 tagging
	Hmg1_check_F	AGGAAAAGACTAAGGGCTGG	Hmg1 tagging - check
	MAT-a_F	ACTCCACTTCAAGTAAGAGTTTG	Mating type checking
	MAT-alpha_F	GCACGGAATATGGGACTACTTCG	Mating type checking
	MAT_R	AGTCACATCAAGATCGTTTATGG	Mating type checking
