# Supplementary material for: Spindle architecture constrains karyotype evolution
Source: Nat Cell Biol. 2024 Aug 8;26(9):1496–503. doi: 10.1038/s41556-024-01485-w (PMC11392806; doi:10.1038/s41556-024-01485-w)
Supplement: Supplementary file 5 — Statistical source data. [file 41556_2024_1485_MOESM5_ESM.xlsx]

## Sheet: Fig. 2b
	Genotype	Population_ID	Generations	Growth_rate
	16 chr	16 chr_1	6.64386	0.452508
	16 chr	16 chr_1	13.2877	0.397187
	16 chr	16 chr_1	19.9316	0.408722
	16 chr	16 chr_1	26.5754	0.320057
	16 chr	16 chr_1	33.2193	0.393318
	16 chr	16 chr_1	39.8631	0.39618
	16 chr	16 chr_1	46.507	0.407614
	16 chr	16 chr_1	53.1508	0.449339
	16 chr	16 chr_1	59.7947	NA
	16 chr	16 chr_1	66.4386	0.393362
	16 chr	16 chr_1	73.0824	0.449091
	16 chr	16 chr_1	79.7263	0.416312
	16 chr	16 chr_1	86.3701	0.379516
	16 chr	16 chr_1	93.014	0.41085
	16 chr	16 chr_1	99.6578	0.451331
	16 chr	16 chr_1	106.302	0.394712
	16 chr	16 chr_1	112.946	0.388676
	16 chr	16 chr_1	119.589	0.422707
	16 chr	16 chr_1	126.233	0.418859
	16 chr	16 chr_1	132.877	0.390555
	16 chr	16 chr_1	139.521	0.411247
	16 chr	16 chr_1	146.165	0.410775
	16 chr	16 chr_1	152.809	0.402246
	16 chr	16 chr_2	6.64386	0.431005
	16 chr	16 chr_2	13.2877	0.41286
	16 chr	16 chr_2	19.9316	0.382934
	16 chr	16 chr_2	26.5754	NA
	16 chr	16 chr_2	33.2193	0.417304
	16 chr	16 chr_2	39.8631	NA
	16 chr	16 chr_2	46.507	0.401892
	16 chr	16 chr_2	53.1508	0.415184
	16 chr	16 chr_2	59.7947	NA
	16 chr	16 chr_2	66.4386	0.383814
	16 chr	16 chr_2	73.0824	0.442571
	16 chr	16 chr_2	79.7263	0.418843
	16 chr	16 chr_2	86.3701	0.389954
	16 chr	16 chr_2	93.014	0.405576
	16 chr	16 chr_2	99.6578	0.398562
	16 chr	16 chr_2	106.302	0.404973
	16 chr	16 chr_2	112.946	0.358558
	16 chr	16 chr_2	119.589	0.400367
	16 chr	16 chr_2	126.233	0.406592
	16 chr	16 chr_2	132.877	0.378932
	16 chr	16 chr_2	139.521	0.445883
	16 chr	16 chr_2	146.165	0.401678
	16 chr	16 chr_2	152.809	0.40129
	16 chr	16 chr_3	6.64386	0.401984
	16 chr	16 chr_3	13.2877	0.393555
	16 chr	16 chr_3	19.9316	0.388304
	16 chr	16 chr_3	26.5754	0.415122
	16 chr	16 chr_3	33.2193	0.321939
	16 chr	16 chr_3	39.8631	0.338746
	16 chr	16 chr_3	46.507	0.395293
	16 chr	16 chr_3	53.1508	0.455074
	16 chr	16 chr_3	59.7947	NA
	16 chr	16 chr_3	66.4386	0.391543
	16 chr	16 chr_3	73.0824	0.432997
	16 chr	16 chr_3	79.7263	0.407663
	16 chr	16 chr_3	86.3701	0.396479
	16 chr	16 chr_3	93.014	0.401923
	16 chr	16 chr_3	99.6578	0.409714
	16 chr	16 chr_3	106.302	0.370434
	16 chr	16 chr_3	112.946	0.405782
	16 chr	16 chr_3	119.589	0.399067
	16 chr	16 chr_3	126.233	0.379479
	16 chr	16 chr_3	132.877	0.439229
	16 chr	16 chr_3	139.521	0.457933
	16 chr	16 chr_3	146.165	0.395207
	16 chr	16 chr_3	152.809	0.417587
	16 chr	16 chr_4	6.64386	0.424339
	16 chr	16 chr_4	13.2877	0.394489
	16 chr	16 chr_4	19.9316	0.392765
	16 chr	16 chr_4	26.5754	0.384429
	16 chr	16 chr_4	33.2193	NA
	16 chr	16 chr_4	39.8631	NA
	16 chr	16 chr_4	46.507	0.378292
	16 chr	16 chr_4	53.1508	0.439775
	16 chr	16 chr_4	59.7947	NA
	16 chr	16 chr_4	66.4386	0.327149
	16 chr	16 chr_4	73.0824	0.434503
	16 chr	16 chr_4	79.7263	0.387461
	16 chr	16 chr_4	86.3701	0.428572
	16 chr	16 chr_4	93.014	0.388031
	16 chr	16 chr_4	99.6578	0.394085
	16 chr	16 chr_4	106.302	0.416211
	16 chr	16 chr_4	112.946	0.398991
	16 chr	16 chr_4	119.589	0.419034
	16 chr	16 chr_4	126.233	0.398103
	16 chr	16 chr_4	132.877	0.345693
	16 chr	16 chr_4	139.521	0.415516
	16 chr	16 chr_4	146.165	0.386795
	16 chr	16 chr_4	152.809	0.371514
	16 chr	16 chr_5	6.64386	0.459876
	16 chr	16 chr_5	13.2877	0.419398
	16 chr	16 chr_5	19.9316	0.426152
	16 chr	16 chr_5	26.5754	0.362543
	16 chr	16 chr_5	33.2193	0.426299
	16 chr	16 chr_5	39.8631	0.378852
	16 chr	16 chr_5	46.507	0.39972
	16 chr	16 chr_5	53.1508	0.369239
	16 chr	16 chr_5	59.7947	NA
	16 chr	16 chr_5	66.4386	0.358673
	16 chr	16 chr_5	73.0824	0.425603
	16 chr	16 chr_5	79.7263	0.373585
	16 chr	16 chr_5	86.3701	0.410317
	16 chr	16 chr_5	93.014	0.385924
	16 chr	16 chr_5	99.6578	0.464194
	16 chr	16 chr_5	106.302	0.395356
	16 chr	16 chr_5	112.946	0.370738
	16 chr	16 chr_5	119.589	0.415097
	16 chr	16 chr_5	126.233	0.384678
	16 chr	16 chr_5	132.877	0.408699
	16 chr	16 chr_5	139.521	0.40262
	16 chr	16 chr_5	146.165	0.447872
	16 chr	16 chr_5	152.809	0.415458
	16 chr	16 chr_6	6.64386	0.429396
	16 chr	16 chr_6	13.2877	0.378581
	16 chr	16 chr_6	19.9316	0.434022
	16 chr	16 chr_6	26.5754	0.392909
	16 chr	16 chr_6	33.2193	0.423123
	16 chr	16 chr_6	39.8631	0.400584
	16 chr	16 chr_6	46.507	NA
	16 chr	16 chr_6	53.1508	0.454326
	16 chr	16 chr_6	59.7947	NA
	16 chr	16 chr_6	66.4386	NA
	16 chr	16 chr_6	73.0824	0.431125
	16 chr	16 chr_6	79.7263	0.39466
	16 chr	16 chr_6	86.3701	0.397007
	16 chr	16 chr_6	93.014	0.366421
	16 chr	16 chr_6	99.6578	0.410382
	16 chr	16 chr_6	106.302	0.433292
	16 chr	16 chr_6	112.946	0.395984
	16 chr	16 chr_6	119.589	0.410851
	16 chr	16 chr_6	126.233	0.460469
	16 chr	16 chr_6	132.877	0.385365
	16 chr	16 chr_6	139.521	0.457983
	16 chr	16 chr_6	146.165	0.445972
	16 chr	16 chr_6	152.809	0.442906
	16 chr	16 chr_7	6.64386	0.409919
	16 chr	16 chr_7	13.2877	0.421859
	16 chr	16 chr_7	19.9316	NA
	16 chr	16 chr_7	26.5754	NA
	16 chr	16 chr_7	33.2193	NA
	16 chr	16 chr_7	39.8631	NA
	16 chr	16 chr_7	46.507	0.456373
	16 chr	16 chr_7	53.1508	NA
	16 chr	16 chr_7	59.7947	NA
	16 chr	16 chr_7	66.4386	NA
	16 chr	16 chr_7	73.0824	0.437477
	16 chr	16 chr_7	79.7263	0.391451
	16 chr	16 chr_7	86.3701	0.359685
	16 chr	16 chr_7	93.014	0.445451
	16 chr	16 chr_7	99.6578	0.490283
	16 chr	16 chr_7	106.302	NA
	16 chr	16 chr_7	112.946	0.402877
	16 chr	16 chr_7	119.589	0.360319
	16 chr	16 chr_7	126.233	NA
	16 chr	16 chr_7	132.877	0.444832
	16 chr	16 chr_7	139.521	0.453703
	16 chr	16 chr_7	146.165	0.459072
	16 chr	16 chr_7	152.809	NA
	16 chr	16 chr_8	6.64386	0.398491
	16 chr	16 chr_8	13.2877	0.422474
	16 chr	16 chr_8	19.9316	0.445494
	16 chr	16 chr_8	26.5754	NA
	16 chr	16 chr_8	33.2193	0.452901
	16 chr	16 chr_8	39.8631	NA
	16 chr	16 chr_8	46.507	0.436003
	16 chr	16 chr_8	53.1508	0.409812
	16 chr	16 chr_8	59.7947	NA
	16 chr	16 chr_8	66.4386	NA
	16 chr	16 chr_8	73.0824	0.462166
	16 chr	16 chr_8	79.7263	0.404286
	16 chr	16 chr_8	86.3701	0.42002
	16 chr	16 chr_8	93.014	0.429147
	16 chr	16 chr_8	99.6578	0.379447
	16 chr	16 chr_8	106.302	0.409185
	16 chr	16 chr_8	112.946	NA
	16 chr	16 chr_8	119.589	0.372595
	16 chr	16 chr_8	126.233	0.406549
	16 chr	16 chr_8	132.877	0.381875
	16 chr	16 chr_8	139.521	0.355094
	16 chr	16 chr_8	146.165	0.376527
	16 chr	16 chr_8	152.809	0.447805
	3 chr	3 chr_1	6.64386	0.425047
	3 chr	3 chr_1	13.2877	0.401482
	3 chr	3 chr_1	19.9316	0.390555
	3 chr	3 chr_1	26.5754	0.392431
	3 chr	3 chr_1	33.2193	0.395245
	3 chr	3 chr_1	39.8631	0.368836
	3 chr	3 chr_1	46.507	0.424443
	3 chr	3 chr_1	53.1508	0.406382
	3 chr	3 chr_1	59.7947	NA
	3 chr	3 chr_1	66.4386	0.428697
	3 chr	3 chr_1	73.0824	0.447407
	3 chr	3 chr_1	79.7263	0.430574
	3 chr	3 chr_1	86.3701	0.440292
	3 chr	3 chr_1	93.014	0.443472
	3 chr	3 chr_1	99.6578	0.43749
	3 chr	3 chr_1	106.302	0.444907
	3 chr	3 chr_1	112.946	0.445511
	3 chr	3 chr_1	119.589	0.425957
	3 chr	3 chr_1	126.233	0.460704
	3 chr	3 chr_1	132.877	0.447299
	3 chr	3 chr_1	139.521	0.447353
	3 chr	3 chr_1	146.165	0.44453
	3 chr	3 chr_1	152.809	0.467865
	3 chr	3 chr_2	6.64386	0.400299
	3 chr	3 chr_2	13.2877	0.406537
	3 chr	3 chr_2	19.9316	0.397217
	3 chr	3 chr_2	26.5754	0.409483
	3 chr	3 chr_2	33.2193	0.416056
	3 chr	3 chr_2	39.8631	NA
	3 chr	3 chr_2	46.507	0.422827
	3 chr	3 chr_2	53.1508	0.428258
	3 chr	3 chr_2	59.7947	NA
	3 chr	3 chr_2	66.4386	0.383882
	3 chr	3 chr_2	73.0824	0.432949
	3 chr	3 chr_2	79.7263	0.423567
	3 chr	3 chr_2	86.3701	0.396032
	3 chr	3 chr_2	93.014	0.43782
	3 chr	3 chr_2	99.6578	0.449174
	3 chr	3 chr_2	106.302	0.435786
	3 chr	3 chr_2	112.946	0.447212
	3 chr	3 chr_2	119.589	0.44407
	3 chr	3 chr_2	126.233	0.442975
	3 chr	3 chr_2	132.877	0.425943
	3 chr	3 chr_2	139.521	0.4572
	3 chr	3 chr_2	146.165	0.441945
	3 chr	3 chr_2	152.809	0.419727
	3 chr	3 chr_3	6.64386	0.41652
	3 chr	3 chr_3	13.2877	0.386936
	3 chr	3 chr_3	19.9316	0.323746
	3 chr	3 chr_3	26.5754	0.391311
	3 chr	3 chr_3	33.2193	0.402713
	3 chr	3 chr_3	39.8631	0.358994
	3 chr	3 chr_3	46.507	NA
	3 chr	3 chr_3	53.1508	0.417854
	3 chr	3 chr_3	59.7947	NA
	3 chr	3 chr_3	66.4386	0.374101
	3 chr	3 chr_3	73.0824	0.381321
	3 chr	3 chr_3	79.7263	0.387605
	3 chr	3 chr_3	86.3701	0.419512
	3 chr	3 chr_3	93.014	0.381886
	3 chr	3 chr_3	99.6578	0.422432
	3 chr	3 chr_3	106.302	0.426996
	3 chr	3 chr_3	112.946	0.423545
	3 chr	3 chr_3	119.589	0.433931
	3 chr	3 chr_3	126.233	0.422162
	3 chr	3 chr_3	132.877	0.427186
	3 chr	3 chr_3	139.521	0.430783
	3 chr	3 chr_3	146.165	0.420008
	3 chr	3 chr_3	152.809	0.41877
	3 chr	3 chr_4	6.64386	0.417785
	3 chr	3 chr_4	13.2877	0.386051
	3 chr	3 chr_4	19.9316	0.402338
	3 chr	3 chr_4	26.5754	0.356192
	3 chr	3 chr_4	33.2193	0.398934
	3 chr	3 chr_4	39.8631	0.393828
	3 chr	3 chr_4	46.507	0.40099
	3 chr	3 chr_4	53.1508	0.41312
	3 chr	3 chr_4	59.7947	NA
	3 chr	3 chr_4	66.4386	0.42022
	3 chr	3 chr_4	73.0824	0.426309
	3 chr	3 chr_4	79.7263	0.406018
	3 chr	3 chr_4	86.3701	0.38425
	3 chr	3 chr_4	93.014	0.398782
	3 chr	3 chr_4	99.6578	0.416657
	3 chr	3 chr_4	106.302	NA
	3 chr	3 chr_4	112.946	0.378948
	3 chr	3 chr_4	119.589	0.418677
	3 chr	3 chr_4	126.233	0.366388
	3 chr	3 chr_4	132.877	0.419844
	3 chr	3 chr_4	139.521	0.43237
	3 chr	3 chr_4	146.165	0.417186
	3 chr	3 chr_4	152.809	0.438161
	3 chr	3 chr_5	6.64386	0.364671
	3 chr	3 chr_5	13.2877	0.395249
	3 chr	3 chr_5	19.9316	0.403274
	3 chr	3 chr_5	26.5754	0.387713
	3 chr	3 chr_5	33.2193	0.396488
	3 chr	3 chr_5	39.8631	0.365158
	3 chr	3 chr_5	46.507	0.429815
	3 chr	3 chr_5	53.1508	0.418335
	3 chr	3 chr_5	59.7947	NA
	3 chr	3 chr_5	66.4386	0.432028
	3 chr	3 chr_5	73.0824	0.454306
	3 chr	3 chr_5	79.7263	0.441764
	3 chr	3 chr_5	86.3701	0.457703
	3 chr	3 chr_5	93.014	0.433471
	3 chr	3 chr_5	99.6578	0.42792
	3 chr	3 chr_5	106.302	0.457188
	3 chr	3 chr_5	112.946	0.458488
	3 chr	3 chr_5	119.589	0.450292
	3 chr	3 chr_5	126.233	0.463241
	3 chr	3 chr_5	132.877	0.442706
	3 chr	3 chr_5	139.521	0.463795
	3 chr	3 chr_5	146.165	0.45562
	3 chr	3 chr_5	152.809	0.478496
	3 chr	3 chr_6	6.64386	0.431683
	3 chr	3 chr_6	13.2877	0.360252
	3 chr	3 chr_6	19.9316	0.344347
	3 chr	3 chr_6	26.5754	0.350259
	3 chr	3 chr_6	33.2193	0.417312
	3 chr	3 chr_6	39.8631	NA
	3 chr	3 chr_6	46.507	0.374148
	3 chr	3 chr_6	53.1508	0.458904
	3 chr	3 chr_6	59.7947	NA
	3 chr	3 chr_6	66.4386	0.470032
	3 chr	3 chr_6	73.0824	0.396673
	3 chr	3 chr_6	79.7263	0.413614
	3 chr	3 chr_6	86.3701	0.451201
	3 chr	3 chr_6	93.014	0.414161
	3 chr	3 chr_6	99.6578	0.462645
	3 chr	3 chr_6	106.302	0.392114
	3 chr	3 chr_6	112.946	0.387229
	3 chr	3 chr_6	119.589	0.434765
	3 chr	3 chr_6	126.233	0.415809
	3 chr	3 chr_6	132.877	NA
	3 chr	3 chr_6	139.521	0.47139
	3 chr	3 chr_6	146.165	0.414559
	3 chr	3 chr_6	152.809	0.373204
	3 chr	3 chr_7	6.64386	0.410042
	3 chr	3 chr_7	13.2877	0.335029
	3 chr	3 chr_7	19.9316	0.379484
	3 chr	3 chr_7	26.5754	0.347639
	3 chr	3 chr_7	33.2193	0.426875
	3 chr	3 chr_7	39.8631	NA
	3 chr	3 chr_7	46.507	0.41787
	3 chr	3 chr_7	53.1508	0.445969
	3 chr	3 chr_7	59.7947	NA
	3 chr	3 chr_7	66.4386	0.35034
	3 chr	3 chr_7	73.0824	0.447566
	3 chr	3 chr_7	79.7263	0.435964
	3 chr	3 chr_7	86.3701	0.450407
	3 chr	3 chr_7	93.014	0.383096
	3 chr	3 chr_7	99.6578	0.466128
	3 chr	3 chr_7	106.302	NA
	3 chr	3 chr_7	112.946	0.403876
	3 chr	3 chr_7	119.589	0.378083
	3 chr	3 chr_7	126.233	0.434898
	3 chr	3 chr_7	132.877	0.397209
	3 chr	3 chr_7	139.521	0.454851
	3 chr	3 chr_7	146.165	0.350896
	3 chr	3 chr_7	152.809	0.446089
	3 chr	3 chr_8	6.64386	0.339266
	3 chr	3 chr_8	13.2877	0.35524
	3 chr	3 chr_8	19.9316	0.440664
	3 chr	3 chr_8	26.5754	0.40462
	3 chr	3 chr_8	33.2193	0.412137
	3 chr	3 chr_8	39.8631	0.419789
	3 chr	3 chr_8	46.507	0.427176
	3 chr	3 chr_8	53.1508	0.452511
	3 chr	3 chr_8	59.7947	NA
	3 chr	3 chr_8	66.4386	0.400975
	3 chr	3 chr_8	73.0824	0.450136
	3 chr	3 chr_8	79.7263	0.431233
	3 chr	3 chr_8	86.3701	0.448522
	3 chr	3 chr_8	93.014	0.440308
	3 chr	3 chr_8	99.6578	0.460152
	3 chr	3 chr_8	106.302	0.473141
	3 chr	3 chr_8	112.946	0.462047
	3 chr	3 chr_8	119.589	0.448429
	3 chr	3 chr_8	126.233	0.451867
	3 chr	3 chr_8	132.877	0.467859
	3 chr	3 chr_8	139.521	0.454206
	3 chr	3 chr_8	146.165	0.426696
	3 chr	3 chr_8	152.809	0.465982
	8 chr	8 chr_1	6.64386	0.437685
	8 chr	8 chr_1	13.2877	0.427598
	8 chr	8 chr_1	19.9316	0.406907
	8 chr	8 chr_1	26.5754	0.387882
	8 chr	8 chr_1	33.2193	0.424165
	8 chr	8 chr_1	39.8631	0.391631
	8 chr	8 chr_1	46.507	0.392061
	8 chr	8 chr_1	53.1508	0.454641
	8 chr	8 chr_1	59.7947	NA
	8 chr	8 chr_1	66.4386	0.386932
	8 chr	8 chr_1	73.0824	0.429811
	8 chr	8 chr_1	79.7263	0.417846
	8 chr	8 chr_1	86.3701	0.43489
	8 chr	8 chr_1	93.014	0.441585
	8 chr	8 chr_1	99.6578	0.444916
	8 chr	8 chr_1	106.302	0.431656
	8 chr	8 chr_1	112.946	0.433792
	8 chr	8 chr_1	119.589	0.418962
	8 chr	8 chr_1	126.233	0.419749
	8 chr	8 chr_1	132.877	0.441812
	8 chr	8 chr_1	139.521	0.459034
	8 chr	8 chr_1	146.165	0.407855
	8 chr	8 chr_1	152.809	0.407728
	8 chr	8 chr_2	6.64386	0.434097
	8 chr	8 chr_2	13.2877	0.420318
	8 chr	8 chr_2	19.9316	0.42489
	8 chr	8 chr_2	26.5754	0.392939
	8 chr	8 chr_2	33.2193	0.434883
	8 chr	8 chr_2	39.8631	0.393354
	8 chr	8 chr_2	46.507	0.409606
	8 chr	8 chr_2	53.1508	0.447418
	8 chr	8 chr_2	59.7947	NA
	8 chr	8 chr_2	66.4386	0.395178
	8 chr	8 chr_2	73.0824	0.448679
	8 chr	8 chr_2	79.7263	0.409622
	8 chr	8 chr_2	86.3701	0.355998
	8 chr	8 chr_2	93.014	0.418126
	8 chr	8 chr_2	99.6578	0.413626
	8 chr	8 chr_2	106.302	0.380193
	8 chr	8 chr_2	112.946	0.397288
	8 chr	8 chr_2	119.589	0.424757
	8 chr	8 chr_2	126.233	0.407758
	8 chr	8 chr_2	132.877	0.422343
	8 chr	8 chr_2	139.521	0.438263
	8 chr	8 chr_2	146.165	0.42122
	8 chr	8 chr_2	152.809	0.385736
	8 chr	8 chr_3	6.64386	0.471976
	8 chr	8 chr_3	13.2877	0.45168
	8 chr	8 chr_3	19.9316	0.405718
	8 chr	8 chr_3	26.5754	0.396437
	8 chr	8 chr_3	33.2193	0.411073
	8 chr	8 chr_3	39.8631	0.376879
	8 chr	8 chr_3	46.507	0.415432
	8 chr	8 chr_3	53.1508	0.463408
	8 chr	8 chr_3	59.7947	NA
	8 chr	8 chr_3	66.4386	0.436708
	8 chr	8 chr_3	73.0824	0.398729
	8 chr	8 chr_3	79.7263	0.396895
	8 chr	8 chr_3	86.3701	0.413084
	8 chr	8 chr_3	93.014	0.412142
	8 chr	8 chr_3	99.6578	0.389557
	8 chr	8 chr_3	106.302	0.433085
	8 chr	8 chr_3	112.946	0.433101
	8 chr	8 chr_3	119.589	0.406071
	8 chr	8 chr_3	126.233	0.444553
	8 chr	8 chr_3	132.877	0.3912
	8 chr	8 chr_3	139.521	0.453101
	8 chr	8 chr_3	146.165	0.421322
	8 chr	8 chr_3	152.809	0.378661
	8 chr	8 chr_4	6.64386	0.468946
	8 chr	8 chr_4	13.2877	0.431543
	8 chr	8 chr_4	19.9316	0.395772
	8 chr	8 chr_4	26.5754	0.426024
	8 chr	8 chr_4	33.2193	0.423212
	8 chr	8 chr_4	39.8631	0.39745
	8 chr	8 chr_4	46.507	0.435801
	8 chr	8 chr_4	53.1508	0.428306
	8 chr	8 chr_4	59.7947	NA
	8 chr	8 chr_4	66.4386	0.433508
	8 chr	8 chr_4	73.0824	0.45561
	8 chr	8 chr_4	79.7263	0.417807
	8 chr	8 chr_4	86.3701	0.410545
	8 chr	8 chr_4	93.014	0.435352
	8 chr	8 chr_4	99.6578	0.413129
	8 chr	8 chr_4	106.302	0.424236
	8 chr	8 chr_4	112.946	0.396893
	8 chr	8 chr_4	119.589	0.416388
	8 chr	8 chr_4	126.233	0.443271
	8 chr	8 chr_4	132.877	0.433058
	8 chr	8 chr_4	139.521	0.452984
	8 chr	8 chr_4	146.165	0.446327
	8 chr	8 chr_4	152.809	0.411538
	8 chr	8 chr_5	6.64386	0.437905
	8 chr	8 chr_5	13.2877	0.410743
	8 chr	8 chr_5	19.9316	0.382061
	8 chr	8 chr_5	26.5754	0.363894
	8 chr	8 chr_5	33.2193	0.430469
	8 chr	8 chr_5	39.8631	0.392592
	8 chr	8 chr_5	46.507	0.376911
	8 chr	8 chr_5	53.1508	0.458456
	8 chr	8 chr_5	59.7947	NA
	8 chr	8 chr_5	66.4386	0.415073
	8 chr	8 chr_5	73.0824	0.380808
	8 chr	8 chr_5	79.7263	0.413533
	8 chr	8 chr_5	86.3701	0.424685
	8 chr	8 chr_5	93.014	0.443853
	8 chr	8 chr_5	99.6578	0.425205
	8 chr	8 chr_5	106.302	0.406038
	8 chr	8 chr_5	112.946	0.436314
	8 chr	8 chr_5	119.589	0.421116
	8 chr	8 chr_5	126.233	0.409401
	8 chr	8 chr_5	132.877	0.394108
	8 chr	8 chr_5	139.521	0.396195
	8 chr	8 chr_5	146.165	0.419219
	8 chr	8 chr_5	152.809	0.40697
	8 chr	8 chr_6	6.64386	0.473993
	8 chr	8 chr_6	13.2877	NA
	8 chr	8 chr_6	19.9316	0.383945
	8 chr	8 chr_6	26.5754	0.385161
	8 chr	8 chr_6	33.2193	0.424589
	8 chr	8 chr_6	39.8631	NA
	8 chr	8 chr_6	46.507	0.390144
	8 chr	8 chr_6	53.1508	0.474745
	8 chr	8 chr_6	59.7947	NA
	8 chr	8 chr_6	66.4386	0.343855
	8 chr	8 chr_6	73.0824	0.45535
	8 chr	8 chr_6	79.7263	0.379543
	8 chr	8 chr_6	86.3701	0.455842
	8 chr	8 chr_6	93.014	0.420947
	8 chr	8 chr_6	99.6578	0.47814
	8 chr	8 chr_6	106.302	0.442066
	8 chr	8 chr_6	112.946	0.458189
	8 chr	8 chr_6	119.589	0.36643
	8 chr	8 chr_6	126.233	0.430473
	8 chr	8 chr_6	132.877	0.427726
	8 chr	8 chr_6	139.521	0.475563
	8 chr	8 chr_6	146.165	NA
	8 chr	8 chr_6	152.809	0.436823
	8 chr	8 chr_7	6.64386	0.492971
	8 chr	8 chr_7	13.2877	NA
	8 chr	8 chr_7	19.9316	0.43133
	8 chr	8 chr_7	26.5754	NA
	8 chr	8 chr_7	33.2193	0.382673
	8 chr	8 chr_7	39.8631	NA
	8 chr	8 chr_7	46.507	0.393219
	8 chr	8 chr_7	53.1508	0.487786
	8 chr	8 chr_7	59.7947	NA
	8 chr	8 chr_7	66.4386	NA
	8 chr	8 chr_7	73.0824	0.451478
	8 chr	8 chr_7	79.7263	0.393625
	8 chr	8 chr_7	86.3701	0.442692
	8 chr	8 chr_7	93.014	0.42784
	8 chr	8 chr_7	99.6578	0.483537
	8 chr	8 chr_7	106.302	0.440422
	8 chr	8 chr_7	112.946	0.432538
	8 chr	8 chr_7	119.589	0.408746
	8 chr	8 chr_7	126.233	0.413641
	8 chr	8 chr_7	132.877	0.386582
	8 chr	8 chr_7	139.521	0.403322
	8 chr	8 chr_7	146.165	NA
	8 chr	8 chr_7	152.809	0.456875
	8 chr	8 chr_8	6.64386	0.41531
	8 chr	8 chr_8	13.2877	0.457618
	8 chr	8 chr_8	19.9316	0.448141
	8 chr	8 chr_8	26.5754	0.422987
	8 chr	8 chr_8	33.2193	0.444259
	8 chr	8 chr_8	39.8631	0.388968
	8 chr	8 chr_8	46.507	0.365543
	8 chr	8 chr_8	53.1508	0.383617
	8 chr	8 chr_8	59.7947	NA
	8 chr	8 chr_8	66.4386	0.389932
	8 chr	8 chr_8	73.0824	0.458099
	8 chr	8 chr_8	79.7263	0.420103
	8 chr	8 chr_8	86.3701	0.430409
	8 chr	8 chr_8	93.014	0.431808
	8 chr	8 chr_8	99.6578	0.423973
	8 chr	8 chr_8	106.302	NA
	8 chr	8 chr_8	112.946	0.431427
	8 chr	8 chr_8	119.589	0.387796
	8 chr	8 chr_8	126.233	0.371547
	8 chr	8 chr_8	132.877	0.42718
	8 chr	8 chr_8	139.521	0.408036
	8 chr	8 chr_8	146.165	0.391809
	8 chr	8 chr_8	152.809	0.406174

## Sheet: Fig. 2c
	No	Sample	Genotype	Total_mutations	NoSNV	NoIndel	NoHom	NoHet	NoFS/Stop	NoNonSyn	NoSyn	Intergenic
	1	2212_97	3 chr	5	4	1	3	2	0	2	1	1
	2	2212_98	3 chr	5	5	0	1	4	1	4	0	0
	3	2212_99	3 chr	6	6	0	2	4	0	4	1	0
	4	2212_100	3 chr	2	2	0	0	2	0	2	0	0
	5	2212_101	3 chr	2	2	0	0	2	0	2	0	0
	6	2212_102	3 chr	9	9	0	4	5	1	4	1	3
	7	2212_103	3 chr	7	4	3	3	4	1	2	0	4
	8	2212_104	3 chr	2	1	1	1	1	0	0	1	1
	9	2212_105	8 chr	5	5	0	5	0	0	2	1	2
	10	2212_106	8 chr	12	10	2	12	0	1	8	1	1
	11	First_179	8 chr	10	8	2	1	9	1	5	1	2
	12	First_167	8 chr	5	5	0	5	0	0	1	1	2
	13	2212_107	wt	5	3	2	1	4	0	3	0	2
	14	2212_108	wt	8	6	2	8	0	1	5	0	2
	15	First_190	wt	5	2	3	0	5	1	0	1	2
	16	First_154	wt	7	6	1	3	4	1	4	1	1

## Sheet: Fig. 2e
	Genotype	Ploidy	Count
	wt	1n	10
	wt	2n	6
	wt	3n	0
	8 chr	1n	11
	8 chr	2n	3
	8 chr	3n	2
	3 chr	1n	0
	3 chr	2n	64
	3 chr	3n	0

## Sheet: Fig. 2f
	Experiment	Figure	Chromosomes	Ploidy	Extra	Genotype	Growth_rate
	2	2f	16chr	1n	-	16chr_1n_-	0.414
	2	2f	16chr	1n	-	16chr_1n_-	0.411
	2	2f	16chr	1n	-	16chr_1n_-	0.414
	2	2f	16chr	1n	-	16chr_1n_-	0.461
	2	2f	16chr	1n	-	16chr_1n_-	0.391
	2	2f	16chr	1n	-	16chr_1n_-	0.46
	2	2f	16chr	1n	-	16chr_1n_-	0.415
	2	2f	16chr	1n	-	16chr_1n_-	0.511
	2	2f	16chr	1n	-	16chr_1n_-	0.437
	2	2f	16chr	1n	-	16chr_1n_-	0.412
	2	2f	16chr	1n	-	16chr_1n_-	0.54
	2	2f	16chr	1n	-	16chr_1n_-	0.432
	2	2f	16chr	1n	-	16chr_1n_-	0.426
	2	2f	16chr	1n	-	16chr_1n_-	0.462
	2	2f	16chr	1n	-	16chr_1n_-	0.434
	2	2f	16chr	1n	-	16chr_1n_-	0.459
	2	2f	3chr	1n	-	3chr_1n_-	0.4
	2	2f	3chr	1n	-	3chr_1n_-	0.422
	2	2f	3chr	1n	-	3chr_1n_-	0.421
	2	2f	3chr	1n	-	3chr_1n_-	0.392
	2	2f	3chr	1n	-	3chr_1n_-	0.439
	2	2f	3chr	1n	-	3chr_1n_-	0.393
	2	2f	3chr	1n	-	3chr_1n_-	0.438
	2	2f	3chr	1n	-	3chr_1n_-	0.443
	2	2f	3chr	1n	-	3chr_1n_-	0.399
	2	2f	3chr	1n	-	3chr_1n_-	0.406
	2	2f	3chr	1n	-	3chr_1n_-	0.418
	2	2f	3chr	1n	-	3chr_1n_-	0.411
	2	2f	3chr	1n	-	3chr_1n_-	0.417
	2	2f	3chr	1n	-	3chr_1n_-	0.412
	2	2f	3chr	1n	-	3chr_1n_-	0.406
	2	2f	8chr	1n	-	8chr_1n_-	0.502
	2	2f	8chr	1n	-	8chr_1n_-	0.406
	2	2f	8chr	1n	-	8chr_1n_-	0.454
	2	2f	8chr	1n	-	8chr_1n_-	0.413
	2	2f	8chr	1n	-	8chr_1n_-	0.462
	2	2f	8chr	1n	-	8chr_1n_-	0.432
	2	2f	8chr	1n	-	8chr_1n_-	0.453
	2	2f	8chr	1n	-	8chr_1n_-	0.428
	2	2f	8chr	1n	-	8chr_1n_-	0.463
	2	2f	8chr	1n	-	8chr_1n_-	0.432
	2	2f	8chr	1n	-	8chr_1n_-	0.474
	2	2f	8chr	1n	-	8chr_1n_-	0.417
	2	2f	8chr	1n	-	8chr_1n_-	0.421
	2	2f	8chr	1n	-	8chr_1n_-	0.441
	2	2f	8chr	1n	-	8chr_1n_-	0.44
	2	2f	8chr	1n	-	8chr_1n_-	0.434
	2	2f	16chr	2n	-	16chr_2n_-	0.591
	2	2f	16chr	2n	-	16chr_2n_-	0.519
	2	2f	16chr	2n	-	16chr_2n_-	0.533
	2	2f	16chr	2n	-	16chr_2n_-	0.505
	2	2f	16chr	2n	-	16chr_2n_-	0.503
	2	2f	16chr	2n	-	16chr_2n_-	0.483
	2	2f	16chr	2n	-	16chr_2n_-	0.542
	2	2f	16chr	2n	-	16chr_2n_-	0.475
	2	2f	16chr	2n	-	16chr_2n_-	0.544
	2	2f	16chr	2n	-	16chr_2n_-	0.523
	2	2f	16chr	2n	-	16chr_2n_-	0.551
	2	2f	16chr	2n	-	16chr_2n_-	0.51
	2	2f	16chr	2n	-	16chr_2n_-	0.548
	2	2f	3chr	2n	-	3chr_2n_-	0.496
	2	2f	3chr	2n	-	3chr_2n_-	0.523
	2	2f	3chr	2n	-	3chr_2n_-	0.494
	2	2f	3chr	2n	-	3chr_2n_-	0.491
	2	2f	3chr	2n	-	3chr_2n_-	0.551
	2	2f	3chr	2n	-	3chr_2n_-	0.498
	2	2f	3chr	2n	-	3chr_2n_-	0.55
	2	2f	3chr	2n	-	3chr_2n_-	0.534
	2	2f	3chr	2n	-	3chr_2n_-	0.555
	2	2f	3chr	2n	-	3chr_2n_-	0.543
	2	2f	3chr	2n	-	3chr_2n_-	0.543
	2	2f	3chr	2n	-	3chr_2n_-	0.566
	2	2f	3chr	2n	-	3chr_2n_-	0.54
	2	2f	8chr	2n	-	8chr_2n_-	0.515
	2	2f	8chr	2n	-	8chr_2n_-	0.499
	2	2f	8chr	2n	-	8chr_2n_-	0.477
	2	2f	8chr	2n	-	8chr_2n_-	0.555
	2	2f	8chr	2n	-	8chr_2n_-	0.591
	2	2f	8chr	2n	-	8chr_2n_-	0.509
	2	2f	8chr	2n	-	8chr_2n_-	0.491
	2	2f	8chr	2n	-	8chr_2n_-	0.583
	2	2f	8chr	2n	-	8chr_2n_-	0.557
	2	2f	8chr	2n	-	8chr_2n_-	0.541
	2	2f	8chr	2n	-	8chr_2n_-	0.503
	2	2f	8chr	2n	-	8chr_2n_-	0.587
	2	2f	8chr	2n	-	8chr_2n_-	0.557
	2	2f	8chr	2n	-	8chr_2n_-	0.525
	2	2f	8chr	2n	-	8chr_2n_-	0.609
