# Supplementary material for: Spindle architecture constrains karyotype evolution
Source: Nat Cell Biol. 2024 Aug 8;26(9):1496–503. doi: 10.1038/s41556-024-01485-w (PMC11392806; doi:10.1038/s41556-024-01485-w)
Supplement: Supplementary file 7 — Statistical source data. [file 41556_2024_1485_MOESM7_ESM.xlsx]

## Sheet: Fig. 3a
	Experiment	Figure	Chromosomes	Ploidy	Extra	Genotype	Growth_rate
	3	3a	3chr	1n	-	3chr_1n_-	0.336
	3	3a	3chr	1n	-	3chr_1n_-	0.375
	3	3a	3chr	1n	-	3chr_1n_-	0.373
	3	3a	3chr	1n	-	3chr_1n_-	0.351
	3	3a	3chr	1n	-	3chr_1n_-	0.375
	3	3a	3chr	1n	-	3chr_1n_-	0.413
	3	3a	3chr	1n	-	3chr_1n_-	0.366
	3	3a	3chr	1n	-	3chr_1n_-	0.38
	3	3a	3chr	1n	-	3chr_1n_-	0.381
	3	3a	3chr	1n	-	3chr_1n_-	0.408
	3	3a	3chr	1n	-	3chr_1n_-	0.388
	3	3a	3chr	1n	-	3chr_1n_-	0.409
	3	3a	3chr	1n	-	3chr_1n_-	0.403
	3	3a	3chr	1n	-	3chr_1n_-	0.402
	3	3a	3chr	1n	-	3chr_1n_-	0.388
	3	3a	3chr	1n	-	3chr_1n_-	0.403
	3	3a	4chr	1n	-	4chr_1n_-	0.344
	3	3a	4chr	1n	-	4chr_1n_-	0.326
	3	3a	4chr	1n	-	4chr_1n_-	0.349
	3	3a	4chr	1n	-	4chr_1n_-	0.472
	3	3a	4chr	1n	-	4chr_1n_-	0.359
	3	3a	4chr	1n	-	4chr_1n_-	0.356
	3	3a	4chr	1n	-	4chr_1n_-	0.34
	3	3a	4chr	1n	-	4chr_1n_-	0.407
	3	3a	4chr	1n	-	4chr_1n_-	0.399
	3	3a	4chr	1n	-	4chr_1n_-	0.38
	3	3a	4chr	1n	-	4chr_1n_-	0.386
	3	3a	4chr	1n	-	4chr_1n_-	0.444
	3	3a	4chr	1n	-	4chr_1n_-	0.378
	3	3a	4chr	1n	-	4chr_1n_-	0.41
	3	3a	4chr	1n	-	4chr_1n_-	0.409
	3	3a	4chr	1n	-	4chr_1n_-	0.425
	3	3a	5chr	1n	-	5chr_1n_-	0.415
	3	3a	5chr	1n	-	5chr_1n_-	0.37
	3	3a	5chr	1n	-	5chr_1n_-	0.369
	3	3a	5chr	1n	-	5chr_1n_-	0.428
	3	3a	5chr	1n	-	5chr_1n_-	0.418
	3	3a	5chr	1n	-	5chr_1n_-	0.378
	3	3a	5chr	1n	-	5chr_1n_-	0.429
	3	3a	5chr	1n	-	5chr_1n_-	0.4
	3	3a	5chr	1n	-	5chr_1n_-	0.438
	3	3a	5chr	1n	-	5chr_1n_-	0.375
	3	3a	5chr	1n	-	5chr_1n_-	0.436
	3	3a	5chr	1n	-	5chr_1n_-	0.468
	3	3a	5chr	1n	-	5chr_1n_-	0.436
	3	3a	5chr	1n	-	5chr_1n_-	0.367
	3	3a	5chr	1n	-	5chr_1n_-	0.435
	3	3a	5chr	1n	-	5chr_1n_-	0.444
	3	3a	3chr	1n	CEN	3chr_1n_CEN	0.325
	3	3a	3chr	1n	CEN	3chr_1n_CEN	0.411
	3	3a	3chr	1n	CEN	3chr_1n_CEN	0.373
	3	3a	3chr	1n	CEN	3chr_1n_CEN	0.356
	3	3a	3chr	1n	CEN	3chr_1n_CEN	0.348
	3	3a	3chr	1n	CEN	3chr_1n_CEN	0.405
	3	3a	3chr	1n	CEN	3chr_1n_CEN	0.375
	3	3a	3chr	1n	CEN	3chr_1n_CEN	0.366
	3	3a	3chr	1n	CEN	3chr_1n_CEN	0.381
	3	3a	3chr	1n	CEN	3chr_1n_CEN	0.404
	3	3a	3chr	1n	CEN	3chr_1n_CEN	0.389
	3	3a	3chr	1n	CEN	3chr_1n_CEN	0.389
	3	3a	3chr	1n	CEN	3chr_1n_CEN	0.432
	3	3a	3chr	1n	CEN	3chr_1n_CEN	0.436
	3	3a	3chr	1n	CEN	3chr_1n_CEN	0.368
	3	3a	3chr	1n	CEN	3chr_1n_CEN	0.367
	3	3a	4chr	1n	CEN	4chr_1n_CEN	0.412
	3	3a	4chr	1n	CEN	4chr_1n_CEN	0.401
	3	3a	4chr	1n	CEN	4chr_1n_CEN	0.444
	3	3a	4chr	1n	CEN	4chr_1n_CEN	0.423
	3	3a	4chr	1n	CEN	4chr_1n_CEN	0.399
	3	3a	4chr	1n	CEN	4chr_1n_CEN	0.395
	3	3a	4chr	1n	CEN	4chr_1n_CEN	0.427
	3	3a	4chr	1n	CEN	4chr_1n_CEN	0.412
	3	3a	4chr	1n	CEN	4chr_1n_CEN	0.387
	3	3a	4chr	1n	CEN	4chr_1n_CEN	0.395
	3	3a	4chr	1n	CEN	4chr_1n_CEN	0.447
	3	3a	4chr	1n	CEN	4chr_1n_CEN	0.429
	3	3a	4chr	1n	CEN	4chr_1n_CEN	0.383
	3	3a	4chr	1n	CEN	4chr_1n_CEN	0.39
	3	3a	4chr	1n	CEN	4chr_1n_CEN	0.403
	3	3a	5chr	1n	CEN	5chr_1n_CEN	0.375
	3	3a	5chr	1n	CEN	5chr_1n_CEN	0.414
	3	3a	5chr	1n	CEN	5chr_1n_CEN	0.406
	3	3a	5chr	1n	CEN	5chr_1n_CEN	0.388
	3	3a	5chr	1n	CEN	5chr_1n_CEN	0.392
	3	3a	5chr	1n	CEN	5chr_1n_CEN	0.422
	3	3a	5chr	1n	CEN	5chr_1n_CEN	0.407
	3	3a	5chr	1n	CEN	5chr_1n_CEN	0.42
	3	3a	5chr	1n	CEN	5chr_1n_CEN	0.425
	3	3a	5chr	1n	CEN	5chr_1n_CEN	0.401
	3	3a	5chr	1n	CEN	5chr_1n_CEN	0.411
	10	3a	5chr	1n	pYAC	5chr_1n_pYAC	0.429
	10	3a	5chr	1n	pYAC	5chr_1n_pYAC	0.39
	10	3a	5chr	1n	pYAC	5chr_1n_pYAC	0.448
	10	3a	5chr	1n	pYAC	5chr_1n_pYAC	0.442
	10	3a	5chr	1n	pYAC	5chr_1n_pYAC	0.43
	10	3a	5chr	1n	pYAC	5chr_1n_pYAC	0.403
	10	3a	5chr	1n	pYAC	5chr_1n_pYAC	0.441
	10	3a	5chr	1n	pYAC	5chr_1n_pYAC	0.433
	10	3a	5chr	1n	pYAC	5chr_1n_pYAC	0.451
	10	3a	5chr	1n	pYAC	5chr_1n_pYAC	0.424
	10	3a	5chr	1n	pYAC	5chr_1n_pYAC	0.446
	10	3a	5chr	1n	pYAC	5chr_1n_pYAC	0.454
	10	3a	5chr	1n	pYAC	5chr_1n_pYAC	0.453
	10	3a	5chr	1n	pYAC	5chr_1n_pYAC	0.436
	10	3a	5chr	1n	pYAC	5chr_1n_pYAC	0.46
	10	3a	4chr	1n	pYAC	4chr_1n_pYAC	0.42
	10	3a	4chr	1n	pYAC	4chr_1n_pYAC	0.426
	10	3a	4chr	1n	pYAC	4chr_1n_pYAC	0.391
	10	3a	4chr	1n	pYAC	4chr_1n_pYAC	0.425
	10	3a	4chr	1n	pYAC	4chr_1n_pYAC	0.426
	10	3a	4chr	1n	pYAC	4chr_1n_pYAC	0.466
	10	3a	4chr	1n	pYAC	4chr_1n_pYAC	0.411
	10	3a	4chr	1n	pYAC	4chr_1n_pYAC	0.44
	10	3a	4chr	1n	pYAC	4chr_1n_pYAC	0.468
	10	3a	4chr	1n	pYAC	4chr_1n_pYAC	0.431
	10	3a	4chr	1n	pYAC	4chr_1n_pYAC	0.422
	10	3a	4chr	1n	pYAC	4chr_1n_pYAC	0.442
	10	3a	4chr	1n	pYAC	4chr_1n_pYAC	0.478
	10	3a	4chr	1n	pYAC	4chr_1n_pYAC	0.466
	10	3a	4chr	1n	pYAC	4chr_1n_pYAC	0.434
	10	3a	4chr	1n	pYAC	4chr_1n_pYAC	0.441
	10	3a	3chr	1n	pYAC	3chr_1n_pYAC	0.386
	10	3a	3chr	1n	pYAC	3chr_1n_pYAC	0.373
	10	3a	3chr	1n	pYAC	3chr_1n_pYAC	0.375
	10	3a	3chr	1n	pYAC	3chr_1n_pYAC	0.418
	10	3a	3chr	1n	pYAC	3chr_1n_pYAC	0.425
	10	3a	3chr	1n	pYAC	3chr_1n_pYAC	0.414
	10	3a	3chr	1n	pYAC	3chr_1n_pYAC	0.412
	10	3a	3chr	1n	pYAC	3chr_1n_pYAC	0.397
	10	3a	3chr	1n	pYAC	3chr_1n_pYAC	0.405
	10	3a	3chr	1n	pYAC	3chr_1n_pYAC	0.423
	10	3a	3chr	1n	pYAC	3chr_1n_pYAC	0.41
	10	3a	3chr	1n	pYAC	3chr_1n_pYAC	0.458

## Sheet: Fig. 3b
	Experiment	Figure	Chromosomes	Ploidy	Extra	Genotype	Growth_rate
	4	3b	16chr	1n	-	16chr_1n_-	0.417
	4	3b	16chr	1n	-	16chr_1n_-	0.44
	4	3b	16chr	1n	-	16chr_1n_-	0.502
	4	3b	16chr	1n	-	16chr_1n_-	0.406
	4	3b	16chr	1n	-	16chr_1n_-	0.412
	4	3b	16chr	1n	-	16chr_1n_-	0.467
	4	3b	16chr	1n	-	16chr_1n_-	0.447
	4	3b	16chr	1n	-	16chr_1n_-	0.419
	4	3b	16chr	1n	-	16chr_1n_-	0.443
	4	3b	16chr	1n	-	16chr_1n_-	0.422
	4	3b	16chr	1n	-	16chr_1n_-	0.432
	4	3b	8chr	1n	-	8chr_1n_-	0.502
	4	3b	8chr	1n	-	8chr_1n_-	0.406
	4	3b	8chr	1n	-	8chr_1n_-	0.454
	4	3b	8chr	1n	-	8chr_1n_-	0.413
	4	3b	8chr	1n	-	8chr_1n_-	0.462
	4	3b	8chr	1n	-	8chr_1n_-	0.432
	4	3b	8chr	1n	-	8chr_1n_-	0.453
	4	3b	8chr	1n	-	8chr_1n_-	0.428
	4	3b	8chr	1n	-	8chr_1n_-	0.463
	4	3b	8chr	1n	-	8chr_1n_-	0.432
	4	3b	8chr	1n	-	8chr_1n_-	0.474
	4	3b	8chr	1n	-	8chr_1n_-	0.417
	4	3b	8chr	1n	-	8chr_1n_-	0.421
	4	3b	8chr	1n	-	8chr_1n_-	0.441
	4	3b	8chr	1n	-	8chr_1n_-	0.44
	4	3b	8chr	1n	-	8chr_1n_-	0.434
	4	3b	3chr	1n	-	3chr_1n_-	0.394
	4	3b	3chr	1n	-	3chr_1n_-	0.388
	4	3b	3chr	1n	-	3chr_1n_-	0.421
	4	3b	3chr	1n	-	3chr_1n_-	0.374
	4	3b	3chr	1n	-	3chr_1n_-	0.445
	4	3b	3chr	1n	-	3chr_1n_-	0.425
	4	3b	3chr	1n	-	3chr_1n_-	0.398
	4	3b	3chr	1n	-	3chr_1n_-	0.416
	4	3b	3chr	1n	-	3chr_1n_-	0.395
	4	3b	3chr	1n	-	3chr_1n_-	0.402
	4	3b	3chr	1n	-	3chr_1n_-	0.486
	4	3b	3chr	1n	-	3chr_1n_-	0.4
	4	3b	3chr	1n	-	3chr_1n_-	0.422
	4	3b	3chr	1n	-	3chr_1n_-	0.421
	4	3b	3chr	1n	-	3chr_1n_-	0.392
	4	3b	3chr	1n	-	3chr_1n_-	0.439
	4	3b	3chr	1n	-	3chr_1n_-	0.393
	4	3b	3chr	1n	-	3chr_1n_-	0.438
	4	3b	3chr	1n	-	3chr_1n_-	0.443
	4	3b	3chr	1n	-	3chr_1n_-	0.399
	4	3b	3chr	1n	-	3chr_1n_-	0.406
	4	3b	3chr	1n	-	3chr_1n_-	0.418
	4	3b	3chr	1n	-	3chr_1n_-	0.411
	4	3b	3chr	1n	-	3chr_1n_-	0.417
	4	3b	3chr	1n	-	3chr_1n_-	0.412
	4	3b	3chr	1n	-	3chr_1n_-	0.406
	4	3b	2chr	1n	-	2chr_1n_-	0.369
	4	3b	2chr	1n	-	2chr_1n_-	0.401
	4	3b	2chr	1n	-	2chr_1n_-	0.419
	4	3b	2chr	1n	-	2chr_1n_-	0.391
	4	3b	2chr	1n	-	2chr_1n_-	0.407
	4	3b	2chr	1n	-	2chr_1n_-	0.402
	4	3b	2chr	1n	-	2chr_1n_-	0.418
	4	3b	2chr	1n	-	2chr_1n_-	0.47
	4	3b	2chr	1n	-	2chr_1n_-	0.411
	4	3b	2chr	1n	-	2chr_1n_-	0.459
	4	3b	2chr	1n	-	2chr_1n_-	0.417
	4	3b	2chr	1n	-	2chr_1n_-	0.436
	4	3b	16chr	2n	-	16chr_2n_-	0.591
	4	3b	16chr	2n	-	16chr_2n_-	0.519
	4	3b	16chr	2n	-	16chr_2n_-	0.533
	4	3b	16chr	2n	-	16chr_2n_-	0.505
	4	3b	16chr	2n	-	16chr_2n_-	0.503
	4	3b	16chr	2n	-	16chr_2n_-	0.483
	4	3b	16chr	2n	-	16chr_2n_-	0.542
	4	3b	16chr	2n	-	16chr_2n_-	0.475
	4	3b	16chr	2n	-	16chr_2n_-	0.544
	4	3b	16chr	2n	-	16chr_2n_-	0.523
	4	3b	16chr	2n	-	16chr_2n_-	0.551
	4	3b	16chr	2n	-	16chr_2n_-	0.51
	4	3b	16chr	2n	-	16chr_2n_-	0.548
	4	3b	8chr	2n	-	8chr_2n_-	0.515
	4	3b	8chr	2n	-	8chr_2n_-	0.499
	4	3b	8chr	2n	-	8chr_2n_-	0.477
	4	3b	8chr	2n	-	8chr_2n_-	0.555
	4	3b	8chr	2n	-	8chr_2n_-	0.591
	4	3b	8chr	2n	-	8chr_2n_-	0.509
	4	3b	8chr	2n	-	8chr_2n_-	0.491
	4	3b	8chr	2n	-	8chr_2n_-	0.583
	4	3b	8chr	2n	-	8chr_2n_-	0.557
	4	3b	8chr	2n	-	8chr_2n_-	0.541
	4	3b	8chr	2n	-	8chr_2n_-	0.503
	4	3b	8chr	2n	-	8chr_2n_-	0.587
	4	3b	8chr	2n	-	8chr_2n_-	0.557
	4	3b	8chr	2n	-	8chr_2n_-	0.525
	4	3b	8chr	2n	-	8chr_2n_-	0.609
	4	3b	3chr	2n	-	3chr_2n_-	0.6
	4	3b	3chr	2n	-	3chr_2n_-	0.474
	4	3b	3chr	2n	-	3chr_2n_-	0.444
	4	3b	3chr	2n	-	3chr_2n_-	0.492
	4	3b	3chr	2n	-	3chr_2n_-	0.452
	4	3b	3chr	2n	-	3chr_2n_-	0.493
	4	3b	3chr	2n	-	3chr_2n_-	0.52
	4	3b	3chr	2n	-	3chr_2n_-	0.504
	4	3b	3chr	2n	-	3chr_2n_-	0.509
	4	3b	3chr	2n	-	3chr_2n_-	0.541
	4	3b	3chr	2n	-	3chr_2n_-	0.496
	4	3b	3chr	2n	-	3chr_2n_-	0.523
	4	3b	3chr	2n	-	3chr_2n_-	0.494
	4	3b	3chr	2n	-	3chr_2n_-	0.491
	4	3b	3chr	2n	-	3chr_2n_-	0.551
	4	3b	3chr	2n	-	3chr_2n_-	0.498
	4	3b	3chr	2n	-	3chr_2n_-	0.55
	4	3b	3chr	2n	-	3chr_2n_-	0.534
	4	3b	3chr	2n	-	3chr_2n_-	0.555
	4	3b	3chr	2n	-	3chr_2n_-	0.543
	4	3b	3chr	2n	-	3chr_2n_-	0.543
	4	3b	3chr	2n	-	3chr_2n_-	0.566
	4	3b	3chr	2n	-	3chr_2n_-	0.54
	4	3b	2chr	2n	-	2chr_2n_-	0.577
	4	3b	2chr	2n	-	2chr_2n_-	0.378
	4	3b	2chr	2n	-	2chr_2n_-	0.429
	4	3b	2chr	2n	-	2chr_2n_-	0.478
	4	3b	2chr	2n	-	2chr_2n_-	0.457
	4	3b	2chr	2n	-	2chr_2n_-	0.411
	4	3b	2chr	2n	-	2chr_2n_-	0.408
	4	3b	2chr	2n	-	2chr_2n_-	0.479
	4	3b	2chr	2n	-	2chr_2n_-	0.411
	4	3b	2chr	2n	-	2chr_2n_-	0.435
	4	3b	2chr	2n	-	2chr_2n_-	0.421
	4	3b	2chr	2n	-	2chr_2n_-	0.474

## Sheet: Fig. 3c
	Genotype	Experiment	ROI	ID	t	t_abs	t_anaMax	SPBdist
	4chr	3	1	4chr_3_1	23	0	-65	0
	4chr	3	1	4chr_3_1	24	1	-64	0.977
	4chr	3	1	4chr_3_1	25	2	-63	0.785
	4chr	3	1	4chr_3_1	26	3	-62	0.575
	4chr	3	1	4chr_3_1	27	4	-61	0.379
	4chr	3	1	4chr_3_1	28	5	-60	0.655
	4chr	3	1	4chr_3_1	29	6	-59	0.424
	4chr	3	1	4chr_3_1	30	7	-58	0.655
	4chr	3	1	4chr_3_1	31	8	-57	0.841
	4chr	3	1	4chr_3_1	32	9	-56	1.151
	4chr	3	1	4chr_3_1	33	10	-55	1.425
	4chr	3	1	4chr_3_1	34	11	-54	1.502
	4chr	3	1	4chr_3_1	35	12	-53	1.347
	4chr	3	1	4chr_3_1	36	13	-52	0.969
	4chr	3	1	4chr_3_1	37	14	-51	0.716
	4chr	3	1	4chr_3_1	38	15	-50	1.053
	4chr	3	1	4chr_3_1	39	16	-49	0.958
	4chr	3	1	4chr_3_1	40	17	-48	0.293
	4chr	3	1	4chr_3_1	41	18	-47	0.77
	4chr	3	1	4chr_3_1	42	19	-46	1.265
	4chr	3	1	4chr_3_1	43	20	-45	1.392
	4chr	3	1	4chr_3_1	44	21	-44	1.422
	4chr	3	1	4chr_3_1	45	22	-43	1.334
	4chr	3	1	4chr_3_1	46	23	-42	1.354
	4chr	3	1	4chr_3_1	47	24	-41	1.534
	4chr	3	1	4chr_3_1	48	25	-40	1.675
	4chr	3	1	4chr_3_1	49	26	-39	1.697
	4chr	3	1	4chr_3_1	50	27	-38	1.926
	4chr	3	1	4chr_3_1	51	28	-37	1.927
	4chr	3	1	4chr_3_1	52	29	-36	1.972
	4chr	3	1	4chr_3_1	53	30	-35	1.982
	4chr	3	1	4chr_3_1	54	31	-34	1.877
	4chr	3	1	4chr_3_1	55	32	-33	1.866
	4chr	3	1	4chr_3_1	56	33	-32	1.766
	4chr	3	1	4chr_3_1	57	34	-31	2.073
	4chr	3	1	4chr_3_1	58	35	-30	1.902
	4chr	3	1	4chr_3_1	59	36	-29	2.081
	4chr	3	1	4chr_3_1	60	37	-28	2.184
	4chr	3	1	4chr_3_1	61	38	-27	2.307
	4chr	3	1	4chr_3_1	62	39	-26	2.687
	4chr	3	1	4chr_3_1	63	40	-25	2.668
	4chr	3	1	4chr_3_1	64	41	-24	2.352
	4chr	3	1	4chr_3_1	65	42	-23	2.268
	4chr	3	1	4chr_3_1	66	43	-22	2.432
	4chr	3	1	4chr_3_1	67	44	-21	2.327
	4chr	3	1	4chr_3_1	68	45	-20	2.376
	4chr	3	1	4chr_3_1	69	46	-19	2.569
	4chr	3	1	4chr_3_1	70	47	-18	2.726
	4chr	3	1	4chr_3_1	71	48	-17	2.532
	4chr	3	1	4chr_3_1	72	49	-16	2.547
	4chr	3	1	4chr_3_1	73	50	-15	2.39
	4chr	3	1	4chr_3_1	74	51	-14	1.845
	4chr	3	1	4chr_3_1	75	52	-13	1.957
	4chr	3	1	4chr_3_1	76	53	-12	2.421
	4chr	3	1	4chr_3_1	77	54	-11	3.929
	4chr	3	1	4chr_3_1	78	55	-10	4.639
	4chr	3	1	4chr_3_1	79	56	-9	4.489
	4chr	3	1	4chr_3_1	80	57	-8	5.964
	4chr	3	1	4chr_3_1	81	58	-7	5.457
	4chr	3	1	4chr_3_1	82	59	-6	5.148
	4chr	3	1	4chr_3_1	83	60	-5	5.662
	4chr	3	1	4chr_3_1	84	61	-4	6.039
	4chr	3	1	4chr_3_1	85	62	-3	5.956
	4chr	3	1	4chr_3_1	86	63	-2	6.305
	4chr	3	1	4chr_3_1	87	64	-1	6.396
	4chr	3	1	4chr_3_1	88	65	0	6.399
	4chr	3	1	4chr_3_1	89	66	1	6.301
	4chr	3	2	4chr_3_2	30	0	-48	0
	4chr	3	2	4chr_3_2	31	1	-47	0.434
	4chr	3	2	4chr_3_2	32	2	-46	1.058
	4chr	3	2	4chr_3_2	33	3	-45	1.182
	4chr	3	2	4chr_3_2	34	4	-44	1.193
	4chr	3	2	4chr_3_2	35	5	-43	1.228
	4chr	3	2	4chr_3_2	36	6	-42	1.252
	4chr	3	2	4chr_3_2	37	7	-41	1.192
	4chr	3	2	4chr_3_2	38	8	-40	1.194
	4chr	3	2	4chr_3_2	39	9	-39	1.429
	4chr	3	2	4chr_3_2	40	10	-38	1.492
	4chr	3	2	4chr_3_2	41	11	-37	1.129
	4chr	3	2	4chr_3_2	42	12	-36	0.515
	4chr	3	2	4chr_3_2	43	13	-35	1.209
	4chr	3	2	4chr_3_2	44	14	-34	1.406
	4chr	3	2	4chr_3_2	45	15	-33	1.281
	4chr	3	2	4chr_3_2	46	16	-32	0.717
	4chr	3	2	4chr_3_2	47	17	-31	1.434
	4chr	3	2	4chr_3_2	48	18	-30	0.41
	4chr	3	2	4chr_3_2	49	19	-29	0.601
	4chr	3	2	4chr_3_2	50	20	-28	1.285
	4chr	3	2	4chr_3_2	51	21	-27	1.89
	4chr	3	2	4chr_3_2	52	22	-26	1.455
	4chr	3	2	4chr_3_2	53	23	-25	2.143
	4chr	3	2	4chr_3_2	54	24	-24	2.088
	4chr	3	2	4chr_3_2	55	25	-23	2.162
	4chr	3	2	4chr_3_2	56	26	-22	1.613
	4chr	3	2	4chr_3_2	57	27	-21	1.829
	4chr	3	2	4chr_3_2	58	28	-20	2.048
	4chr	3	2	4chr_3_2	59	29	-19	2.369
	4chr	3	2	4chr_3_2	60	30	-18	2.201
	4chr	3	2	4chr_3_2	61	31	-17	1.915
	4chr	3	2	4chr_3_2	62	32	-16	1.919
	4chr	3	2	4chr_3_2	63	33	-15	2.551
	4chr	3	2	4chr_3_2	64	34	-14	3.613
	4chr	3	2	4chr_3_2	65	35	-13	3.675
	4chr	3	2	4chr_3_2	66	36	-12	3.507
	4chr	3	2	4chr_3_2	67	37	-11	3.624
	4chr	3	2	4chr_3_2	68	38	-10	4.429
	4chr	3	2	4chr_3_2	69	39	-9	4.535
	4chr	3	2	4chr_3_2	70	40	-8	4.58
	4chr	3	2	4chr_3_2	71	41	-7	4.127
	4chr	3	2	4chr_3_2	72	42	-6	5.253
	4chr	3	2	4chr_3_2	73	43	-5	5.639
	4chr	3	2	4chr_3_2	74	44	-4	6.244
	4chr	3	2	4chr_3_2	75	45	-3	6.518
	4chr	3	2	4chr_3_2	76	46	-2	6.849
	4chr	3	2	4chr_3_2	77	47	-1	7.117
	4chr	3	2	4chr_3_2	78	48	0	7.155
	4chr	3	2	4chr_3_2	79	49	1	7.037
	4chr	3	3	4chr_3_3	25	0	-44	0
	4chr	3	3	4chr_3_3	26	1	-43	0.865
	4chr	3	3	4chr_3_3	27	2	-42	0.85
	4chr	3	3	4chr_3_3	28	3	-41	1.1
	4chr	3	3	4chr_3_3	29	4	-40	1.185
	4chr	3	3	4chr_3_3	30	5	-39	1.261
	4chr	3	3	4chr_3_3	31	6	-38	1.519
	4chr	3	3	4chr_3_3	32	7	-37	1.456
	4chr	3	3	4chr_3_3	33	8	-36	1.409
	4chr	3	3	4chr_3_3	34	9	-35	1.439
	4chr	3	3	4chr_3_3	35	10	-34	1.322
	4chr	3	3	4chr_3_3	36	11	-33	1.747
	4chr	3	3	4chr_3_3	37	12	-32	1.679
	4chr	3	3	4chr_3_3	38	13	-31	1.466
	4chr	3	3	4chr_3_3	39	14	-30	1.458
	4chr	3	3	4chr_3_3	40	15	-29	1.757
	4chr	3	3	4chr_3_3	41	16	-28	1.747
	4chr	3	3	4chr_3_3	42	17	-27	2.044
	4chr	3	3	4chr_3_3	43	18	-26	1.877
	4chr	3	3	4chr_3_3	44	19	-25	1.76
	4chr	3	3	4chr_3_3	45	20	-24	2.111
	4chr	3	3	4chr_3_3	46	21	-23	1.962
	4chr	3	3	4chr_3_3	47	22	-22	2.262
	4chr	3	3	4chr_3_3	48	23	-21	2.316
	4chr	3	3	4chr_3_3	49	24	-20	2.178
	4chr	3	3	4chr_3_3	50	25	-19	2.36
	4chr	3	3	4chr_3_3	51	26	-18	2.766
	4chr	3	3	4chr_3_3	52	27	-17	2.79
	4chr	3	3	4chr_3_3	53	28	-16	2.713
	4chr	3	3	4chr_3_3	54	29	-15	2.862
	4chr	3	3	4chr_3_3	55	30	-14	2.692
	4chr	3	3	4chr_3_3	56	31	-13	2.861
	4chr	3	3	4chr_3_3	57	32	-12	3.602
	4chr	3	3	4chr_3_3	58	33	-11	4.169
	4chr	3	3	4chr_3_3	59	34	-10	4.442
	4chr	3	3	4chr_3_3	60	35	-9	5.152
	4chr	3	3	4chr_3_3	61	36	-8	4.991
	4chr	3	3	4chr_3_3	62	37	-7	5.291
	4chr	3	3	4chr_3_3	63	38	-6	5.796
	4chr	3	3	4chr_3_3	64	39	-5	6.39
	4chr	3	3	4chr_3_3	65	40	-4	6.637
	4chr	3	3	4chr_3_3	66	41	-3	7.097
	4chr	3	3	4chr_3_3	67	42	-2	7.549
	4chr	3	3	4chr_3_3	68	43	-1	7.878
	4chr	3	3	4chr_3_3	69	44	0	8.196
	4chr	3	3	4chr_3_3	70	45	1	8.037
	4chr	3	4	4chr_3_4	73	0	-50	0
	4chr	3	4	4chr_3_4	74	1	-49	0.887
	4chr	3	4	4chr_3_4	75	2	-48	0.601
	4chr	3	4	4chr_3_4	76	3	-47	0.939
	4chr	3	4	4chr_3_4	77	4	-46	1.052
	4chr	3	4	4chr_3_4	78	5	-45	0.9
	4chr	3	4	4chr_3_4	79	6	-44	1.138
	4chr	3	4	4chr_3_4	80	7	-43	1.138
	4chr	3	4	4chr_3_4	81	8	-42	1.354
	4chr	3	4	4chr_3_4	82	9	-41	1.194
	4chr	3	4	4chr_3_4	83	10	-40	1.203
	4chr	3	4	4chr_3_4	84	11	-39	1.521
	4chr	3	4	4chr_3_4	85	12	-38	1.507
	4chr	3	4	4chr_3_4	86	13	-37	1.307
	4chr	3	4	4chr_3_4	87	14	-36	1.525
	4chr	3	4	4chr_3_4	88	15	-35	1.439
	4chr	3	4	4chr_3_4	89	16	-34	1.44
	4chr	3	4	4chr_3_4	90	17	-33	1.45
	4chr	3	4	4chr_3_4	91	18	-32	1.328
	4chr	3	4	4chr_3_4	92	19	-31	1.648
	4chr	3	4	4chr_3_4	93	20	-30	1.685
	4chr	3	4	4chr_3_4	94	21	-29	1.801
	4chr	3	4	4chr_3_4	95	22	-28	1.751
	4chr	3	4	4chr_3_4	96	23	-27	1.798
	4chr	3	4	4chr_3_4	97	24	-26	1.989
	4chr	3	4	4chr_3_4	98	25	-25	1.946
	4chr	3	4	4chr_3_4	99	26	-24	2.216
	4chr	3	4	4chr_3_4	100	27	-23	2.254
	4chr	3	4	4chr_3_4	101	28	-22	2.036
	4chr	3	4	4chr_3_4	102	29	-21	2.126
	4chr	3	4	4chr_3_4	103	30	-20	2.211
	4chr	3	4	4chr_3_4	104	31	-19	1.946
	4chr	3	4	4chr_3_4	105	32	-18	2.166
	4chr	3	4	4chr_3_4	106	33	-17	1.808
	4chr	3	4	4chr_3_4	107	34	-16	2.077
	4chr	3	4	4chr_3_4	108	35	-15	2.338
	4chr	3	4	4chr_3_4	109	36	-14	2.359
	4chr	3	4	4chr_3_4	110	37	-13	2.826
	4chr	3	4	4chr_3_4	111	38	-12	3.819
	4chr	3	4	4chr_3_4	112	39	-11	4.387
	4chr	3	4	4chr_3_4	113	40	-10	5.349
	4chr	3	4	4chr_3_4	114	41	-9	5.834
	4chr	3	4	4chr_3_4	115	42	-8	6.19
	4chr	3	4	4chr_3_4	116	43	-7	6.34
	4chr	3	4	4chr_3_4	117	44	-6	6.619
	4chr	3	4	4chr_3_4	118	45	-5	6.836
	4chr	3	4	4chr_3_4	119	46	-4	6.998
	4chr	3	4	4chr_3_4	120	47	-3	6.96
	4chr	3	4	4chr_3_4	121	48	-2	7.077
	4chr	3	4	4chr_3_4	122	49	-1	7.018
	4chr	3	4	4chr_3_4	123	50	0	7.088
	4chr	3	4	4chr_3_4	124	51	1	6.977
	4chr	3	5	4chr_3_5	33	0	-46	0
	4chr	3	5	4chr_3_5	34	1	-45	0.463
	4chr	3	5	4chr_3_5	35	2	-44	0.517
	4chr	3	5	4chr_3_5	36	3	-43	0.888
	4chr	3	5	4chr_3_5	37	4	-42	0.935
	4chr	3	5	4chr_3_5	38	5	-41	0.868
	4chr	3	5	4chr_3_5	39	6	-40	1.233
	4chr	3	5	4chr_3_5	40	7	-39	0.873
	4chr	3	5	4chr_3_5	41	8	-38	0.571
	4chr	3	5	4chr_3_5	42	9	-37	1.26
	4chr	3	5	4chr_3_5	43	10	-36	1.408
	4chr	3	5	4chr_3_5	44	11	-35	1.263
	4chr	3	5	4chr_3_5	45	12	-34	1.32
	4chr	3	5	4chr_3_5	46	13	-33	1.347
	4chr	3	5	4chr_3_5	47	14	-32	1.598
	4chr	3	5	4chr_3_5	48	15	-31	1.707
	4chr	3	5	4chr_3_5	49	16	-30	1.297
	4chr	3	5	4chr_3_5	50	17	-29	1.449
	4chr	3	5	4chr_3_5	51	18	-28	1.331
	4chr	3	5	4chr_3_5	52	19	-27	1.714
	4chr	3	5	4chr_3_5	53	20	-26	1.953
	4chr	3	5	4chr_3_5	54	21	-25	2.127
	4chr	3	5	4chr_3_5	55	22	-24	2.346
	4chr	3	5	4chr_3_5	56	23	-23	2.111
	4chr	3	5	4chr_3_5	57	24	-22	2.622
	4chr	3	5	4chr_3_5	58	25	-21	2.654
	4chr	3	5	4chr_3_5	59	26	-20	2.334
	4chr	3	5	4chr_3_5	60	27	-19	1.782
	4chr	3	5	4chr_3_5	61	28	-18	1.728
	4chr	3	5	4chr_3_5	62	29	-17	1.685
	4chr	3	5	4chr_3_5	63	30	-16	1.813
	4chr	3	5	4chr_3_5	64	31	-15	2.302
	4chr	3	5	4chr_3_5	65	32	-14	2.533
	4chr	3	5	4chr_3_5	66	33	-13	3.322
	4chr	3	5	4chr_3_5	67	34	-12	3.913
	4chr	3	5	4chr_3_5	68	35	-11	4.651
	4chr	3	5	4chr_3_5	69	36	-10	5.153
	4chr	3	5	4chr_3_5	70	37	-9	5.789
	4chr	3	5	4chr_3_5	71	38	-8	5.833
	4chr	3	5	4chr_3_5	72	39	-7	5.824
	4chr	3	5	4chr_3_5	73	40	-6	5.949
	4chr	3	5	4chr_3_5	74	41	-5	6.299
	4chr	3	5	4chr_3_5	75	42	-4	6.48
	4chr	3	5	4chr_3_5	76	43	-3	7.001
	4chr	3	5	4chr_3_5	77	44	-2	7.169
	4chr	3	5	4chr_3_5	78	45	-1	7.001
	4chr	3	5	4chr_3_5	79	46	0	7.701
	4chr	3	5	4chr_3_5	80	47	1	7.154
	4chr	3	6	4chr_3_6	20	0	-50	0
	4chr	3	6	4chr_3_6	21	1	-49	1.062
	4chr	3	6	4chr_3_6	22	2	-48	0.837
	4chr	3	6	4chr_3_6	23	3	-47	0.571
	4chr	3	6	4chr_3_6	24	4	-46	0.558
	4chr	3	6	4chr_3_6	25	5	-45	0.977
	4chr	3	6	4chr_3_6	26	6	-44	1.112
	4chr	3	6	4chr_3_6	27	7	-43	1.037
	4chr	3	6	4chr_3_6	28	8	-42	1.176
	4chr	3	6	4chr_3_6	29	9	-41	1.181
	4chr	3	6	4chr_3_6	30	10	-40	1.278
	4chr	3	6	4chr_3_6	31	11	-39	1.302
	4chr	3	6	4chr_3_6	32	12	-38	1.338
	4chr	3	6	4chr_3_6	33	13	-37	1.596
	4chr	3	6	4chr_3_6	34	14	-36	1.514
	4chr	3	6	4chr_3_6	35	15	-35	1.436
	4chr	3	6	4chr_3_6	36	16	-34	1.604
	4chr	3	6	4chr_3_6	37	17	-33	1.585
	4chr	3	6	4chr_3_6	38	18	-32	1.85
	4chr	3	6	4chr_3_6	39	19	-31	1.689
	4chr	3	6	4chr_3_6	40	20	-30	1.361
	4chr	3	6	4chr_3_6	41	21	-29	1.572
	4chr	3	6	4chr_3_6	42	22	-28	1.367
	4chr	3	6	4chr_3_6	43	23	-27	1.495
	4chr	3	6	4chr_3_6	44	24	-26	1.724
	4chr	3	6	4chr_3_6	45	25	-25	1.807
	4chr	3	6	4chr_3_6	46	26	-24	1.793
	4chr	3	6	4chr_3_6	47	27	-23	1.715
	4chr	3	6	4chr_3_6	48	28	-22	2.221
	4chr	3	6	4chr_3_6	49	29	-21	2.256
	4chr	3	6	4chr_3_6	50	30	-20	2.21
	4chr	3	6	4chr_3_6	51	31	-19	2.331
	4chr	3	6	4chr_3_6	52	32	-18	2.262
	4chr	3	6	4chr_3_6	53	33	-17	3.003
	4chr	3	6	4chr_3_6	54	34	-16	3.335
	4chr	3	6	4chr_3_6	55	35	-15	3.745
	4chr	3	6	4chr_3_6	56	36	-14	4.19
	4chr	3	6	4chr_3_6	57	37	-13	4.479
	4chr	3	6	4chr_3_6	58	38	-12	4.85
	4chr	3	6	4chr_3_6	59	39	-11	4.944
	4chr	3	6	4chr_3_6	60	40	-10	5.126
	4chr	3	6	4chr_3_6	61	41	-9	5.391
	4chr	3	6	4chr_3_6	62	42	-8	5.603
	4chr	3	6	4chr_3_6	63	43	-7	5.85
	4chr	3	6	4chr_3_6	64	44	-6	5.993
	4chr	3	6	4chr_3_6	65	45	-5	6.405
	4chr	3	6	4chr_3_6	66	46	-4	6.606
	4chr	3	6	4chr_3_6	67	47	-3	6.626
	4chr	3	6	4chr_3_6	68	48	-2	6.817
	4chr	3	6	4chr_3_6	69	49	-1	7.018
	4chr	3	6	4chr_3_6	70	50	0	7.134
	4chr	3	6	4chr_3_6	71	51	1	4.824
	4chr	3	7	4chr_3_7	35	0	-49	0
	4chr	3	7	4chr_3_7	36	1	-48	0.309
	4chr	3	7	4chr_3_7	37	2	-47	0.288
	4chr	3	7	4chr_3_7	38	3	-46	1.035
	4chr	3	7	4chr_3_7	39	4	-45	1.33
	4chr	3	7	4chr_3_7	40	5	-44	1.321
	4chr	3	7	4chr_3_7	41	6	-43	1.199
	4chr	3	7	4chr_3_7	42	7	-42	1.285
	4chr	3	7	4chr_3_7	43	8	-41	1.576
	4chr	3	7	4chr_3_7	44	9	-40	1.208
	4chr	3	7	4chr_3_7	45	10	-39	0.994
	4chr	3	7	4chr_3_7	46	11	-38	0.841
	4chr	3	7	4chr_3_7	47	12	-37	0.872
	4chr	3	7	4chr_3_7	48	13	-36	0.536
	4chr	3	7	4chr_3_7	49	14	-35	0.805
	4chr	3	7	4chr_3_7	50	15	-34	0.977
	4chr	3	7	4chr_3_7	51	16	-33	1.437
	4chr	3	7	4chr_3_7	52	17	-32	1.37
	4chr	3	7	4chr_3_7	53	18	-31	1.645
	4chr	3	7	4chr_3_7	54	19	-30	1.817
	4chr	3	7	4chr_3_7	55	20	-29	1.354
	4chr	3	7	4chr_3_7	56	21	-28	1.226
	4chr	3	7	4chr_3_7	57	22	-27	1.176
	4chr	3	7	4chr_3_7	58	23	-26	1.398
	4chr	3	7	4chr_3_7	59	24	-25	1.228
	4chr	3	7	4chr_3_7	60	25	-24	1.559
	4chr	3	7	4chr_3_7	61	26	-23	1.643
	4chr	3	7	4chr_3_7	62	27	-22	1.466
	4chr	3	7	4chr_3_7	63	28	-21	1.881
	4chr	3	7	4chr_3_7	64	29	-20	1.679
	4chr	3	7	4chr_3_7	65	30	-19	1.354
	4chr	3	7	4chr_3_7	66	31	-18	1.78
	4chr	3	7	4chr_3_7	67	32	-17	1.579
	4chr	3	7	4chr_3_7	68	33	-16	1.939
	4chr	3	7	4chr_3_7	69	34	-15	1.748
	4chr	3	7	4chr_3_7	70	35	-14	1.498
	4chr	3	7	4chr_3_7	71	36	-13	1.696
	4chr	3	7	4chr_3_7	72	37	-12	2.124
	4chr	3	7	4chr_3_7	73	38	-11	1.901
	4chr	3	7	4chr_3_7	74	39	-10	1.902
	4chr	3	7	4chr_3_7	75	40	-9	2.035
	4chr	3	7	4chr_3_7	76	41	-8	3.531
	4chr	3	7	4chr_3_7	77	42	-7	4.852
	4chr	3	7	4chr_3_7	78	43	-6	5.32
	4chr	3	7	4chr_3_7	79	44	-5	5.468
	4chr	3	7	4chr_3_7	80	45	-4	5.254
	4chr	3	7	4chr_3_7	81	46	-3	5.701
	4chr	3	7	4chr_3_7	82	47	-2	6.04
	4chr	3	7	4chr_3_7	83	48	-1	6.168
	4chr	3	7	4chr_3_7	84	49	0	6.253
	4chr	3	7	4chr_3_7	85	50	1	6.009
	4chr	3	7	4chr_3_7	86	51	2	5.661
	4chr	3	9	4chr_3_9	77	0	-47	0
	4chr	3	9	4chr_3_9	78	1	-46	1.373
	4chr	3	9	4chr_3_9	79	2	-45	1.2
	4chr	3	9	4chr_3_9	80	3	-44	0.887
	4chr	3	9	4chr_3_9	81	4	-43	1.458
	4chr	3	9	4chr_3_9	82	5	-42	1.325
	4chr	3	9	4chr_3_9	83	6	-41	1.334
	4chr	3	9	4chr_3_9	84	7	-40	1.593
	4chr	3	9	4chr_3_9	85	8	-39	1.465
	4chr	3	9	4chr_3_9	86	9	-38	1.625
	4chr	3	9	4chr_3_9	87	10	-37	1.888
	4chr	3	9	4chr_3_9	88	11	-36	1.869
	4chr	3	9	4chr_3_9	89	12	-35	1.866
	4chr	3	9	4chr_3_9	90	13	-34	1.625
	4chr	3	9	4chr_3_9	91	14	-33	2.01
	4chr	3	9	4chr_3_9	92	15	-32	2.12
	4chr	3	9	4chr_3_9	93	16	-31	2.073
	4chr	3	9	4chr_3_9	94	17	-30	2.286
	4chr	3	9	4chr_3_9	95	18	-29	1.878
	4chr	3	9	4chr_3_9	96	19	-28	2.059
	4chr	3	9	4chr_3_9	97	20	-27	2.096
	4chr	3	9	4chr_3_9	98	21	-26	2.492
	4chr	3	9	4chr_3_9	99	22	-25	2.644
	4chr	3	9	4chr_3_9	100	23	-24	2.624
	4chr	3	9	4chr_3_9	101	24	-23	2.817
	4chr	3	9	4chr_3_9	102	25	-22	2.825
	4chr	3	9	4chr_3_9	103	26	-21	3.033
	4chr	3	9	4chr_3_9	104	27	-20	3.045
	4chr	3	9	4chr_3_9	105	28	-19	2.982
	4chr	3	9	4chr_3_9	106	29	-18	3.083
	4chr	3	9	4chr_3_9	107	30	-17	3.952
	4chr	3	9	4chr_3_9	108	31	-16	4.459
	4chr	3	9	4chr_3_9	109	32	-15	4.566
	4chr	3	9	4chr_3_9	110	33	-14	4.593
	4chr	3	9	4chr_3_9	111	34	-13	4.908
	4chr	3	9	4chr_3_9	112	35	-12	4.918
	4chr	3	9	4chr_3_9	113	36	-11	5.119
	4chr	3	9	4chr_3_9	114	37	-10	4.801
	4chr	3	9	4chr_3_9	115	38	-9	5.142
	4chr	3	9	4chr_3_9	116	39	-8	5.509
	4chr	3	9	4chr_3_9	117	40	-7	6.079
	4chr	3	9	4chr_3_9	118	41	-6	5.805
	4chr	3	9	4chr_3_9	119	42	-5	6.497
	4chr	3	9	4chr_3_9	120	43	-4	6.557
	4chr	3	9	4chr_3_9	121	44	-3	6.548
	4chr	3	9	4chr_3_9	122	45	-2	NA
	4chr	3	9	4chr_3_9	123	46	-1	6.814
	4chr	3	9	4chr_3_9	124	47	0	6.814
	4chr	3	9	4chr_3_9	125	48	1	6.336
	4chr	3	10	4chr_3_10	71	0	-48	0
	4chr	3	10	4chr_3_10	72	1	-47	1.097
	4chr	3	10	4chr_3_10	73	2	-46	0.706
	4chr	3	10	4chr_3_10	74	3	-45	1.525
	4chr	3	10	4chr_3_10	75	4	-44	1.214
	4chr	3	10	4chr_3_10	76	5	-43	1.188
	4chr	3	10	4chr_3_10	77	6	-42	1.742
	4chr	3	10	4chr_3_10	78	7	-41	0.96
	4chr	3	10	4chr_3_10	79	8	-40	1.328
	4chr	3	10	4chr_3_10	80	9	-39	1.647
	4chr	3	10	4chr_3_10	81	10	-38	1.362
	4chr	3	10	4chr_3_10	82	11	-37	0.78
	4chr	3	10	4chr_3_10	83	12	-36	1.557
	4chr	3	10	4chr_3_10	84	13	-35	2.111
	4chr	3	10	4chr_3_10	85	14	-34	2.21
	4chr	3	10	4chr_3_10	86	15	-33	2.141
	4chr	3	10	4chr_3_10	87	16	-32	2.244
	4chr	3	10	4chr_3_10	88	17	-31	2.132
	4chr	3	10	4chr_3_10	89	18	-30	2.18
	4chr	3	10	4chr_3_10	90	19	-29	2.443
	4chr	3	10	4chr_3_10	91	20	-28	2.055
	4chr	3	10	4chr_3_10	92	21	-27	2.546
	4chr	3	10	4chr_3_10	93	22	-26	2.657
	4chr	3	10	4chr_3_10	94	23	-25	2.289
	4chr	3	10	4chr_3_10	95	24	-24	2.509
	4chr	3	10	4chr_3_10	96	25	-23	2.806
	4chr	3	10	4chr_3_10	97	26	-22	2.481
	4chr	3	10	4chr_3_10	98	27	-21	2.682
	4chr	3	10	4chr_3_10	99	28	-20	2.371
	4chr	3	10	4chr_3_10	100	29	-19	2.462
	4chr	3	10	4chr_3_10	101	30	-18	1.95
	4chr	3	10	4chr_3_10	102	31	-17	2.462
	4chr	3	10	4chr_3_10	103	32	-16	2.434
	4chr	3	10	4chr_3_10	104	33	-15	2.321
	4chr	3	10	4chr_3_10	105	34	-14	2.38
	4chr	3	10	4chr_3_10	106	35	-13	2.765
	4chr	3	10	4chr_3_10	107	36	-12	2.811
	4chr	3	10	4chr_3_10	108	37	-11	3.725
	4chr	3	10	4chr_3_10	109	38	-10	4.383
	4chr	3	10	4chr_3_10	110	39	-9	5.182
	4chr	3	10	4chr_3_10	111	40	-8	5.884
	4chr	3	10	4chr_3_10	112	41	-7	6.229
	4chr	3	10	4chr_3_10	113	42	-6	6.675
	4chr	3	10	4chr_3_10	114	43	-5	7.121
	4chr	3	10	4chr_3_10	115	44	-4	7.609
	4chr	3	10	4chr_3_10	116	45	-3	7.734
	4chr	3	10	4chr_3_10	117	46	-2	7.921
	4chr	3	10	4chr_3_10	118	47	-1	7.953
	4chr	3	10	4chr_3_10	119	48	0	7.984
	4chr	3	10	4chr_3_10	120	49	1	7.843
	4chr	3	10	4chr_3_10	121	50	2	7.619
	4chr	3	11	4chr_3_11	20	0	-39	0
	4chr	3	11	4chr_3_11	21	1	-38	0.824
	4chr	3	11	4chr_3_11	22	2	-37	0.922
	4chr	3	11	4chr_3_11	23	3	-36	1.341
	4chr	3	11	4chr_3_11	24	4	-35	1.55
	4chr	3	11	4chr_3_11	25	5	-34	1.466
	4chr	3	11	4chr_3_11	26	6	-33	1.531
	4chr	3	11	4chr_3_11	27	7	-32	1.602
	4chr	3	11	4chr_3_11	28	8	-31	1.79
	4chr	3	11	4chr_3_11	29	9	-30	1.771
	4chr	3	11	4chr_3_11	30	10	-29	1.695
	4chr	3	11	4chr_3_11	31	11	-28	1.518
	4chr	3	11	4chr_3_11	32	12	-27	1.228
	4chr	3	11	4chr_3_11	33	13	-26	1.757
	4chr	3	11	4chr_3_11	34	14	-25	1.963
	4chr	3	11	4chr_3_11	35	15	-24	2.049
	4chr	3	11	4chr_3_11	36	16	-23	2.071
	4chr	3	11	4chr_3_11	37	17	-22	2.063
	4chr	3	11	4chr_3_11	38	18	-21	2.219
	4chr	3	11	4chr_3_11	39	19	-20	2.002
	4chr	3	11	4chr_3_11	40	20	-19	2.571
	4chr	3	11	4chr_3_11	41	21	-18	2.423
	4chr	3	11	4chr_3_11	42	22	-17	2.677
	4chr	3	11	4chr_3_11	43	23	-16	2.844
	4chr	3	11	4chr_3_11	44	24	-15	2.656
	4chr	3	11	4chr_3_11	45	25	-14	2.523
	4chr	3	11	4chr_3_11	46	26	-13	2.494
	4chr	3	11	4chr_3_11	47	27	-12	2.857
	4chr	3	11	4chr_3_11	48	28	-11	3.394
	4chr	3	11	4chr_3_11	49	29	-10	4.003
	4chr	3	11	4chr_3_11	50	30	-9	4.367
	4chr	3	11	4chr_3_11	51	31	-8	5.16
	4chr	3	11	4chr_3_11	52	32	-7	5.63
	4chr	3	11	4chr_3_11	53	33	-6	5.938
	4chr	3	11	4chr_3_11	54	34	-5	6.321
	4chr	3	11	4chr_3_11	55	35	-4	6.555
	4chr	3	11	4chr_3_11	56	36	-3	7.105
	4chr	3	11	4chr_3_11	57	37	-2	7.498
	4chr	3	11	4chr_3_11	58	38	-1	7.646
	4chr	3	11	4chr_3_11	59	39	0	7.687
	4chr	3	11	4chr_3_11	60	40	1	7.015
	4chr	3	12	4chr_3_12	1	0	-52	0
	4chr	3	12	4chr_3_12	2	1	-51	0.309
	4chr	3	12	4chr_3_12	3	2	-50	0.655
	4chr	3	12	4chr_3_12	4	3	-49	0.884
	4chr	3	12	4chr_3_12	5	4	-48	0.538
	4chr	3	12	4chr_3_12	6	5	-47	0.596
	4chr	3	12	4chr_3_12	7	6	-46	0.844
	4chr	3	12	4chr_3_12	8	7	-45	0.922
	4chr	3	12	4chr_3_12	9	8	-44	1.213
	4chr	3	12	4chr_3_12	10	9	-43	1.684
	4chr	3	12	4chr_3_12	11	10	-42	1.557
	4chr	3	12	4chr_3_12	12	11	-41	1.523
	4chr	3	12	4chr_3_12	13	12	-40	1.675
	4chr	3	12	4chr_3_12	14	13	-39	1.881
	4chr	3	12	4chr_3_12	15	14	-38	1.872
	4chr	3	12	4chr_3_12	16	15	-37	1.572
	4chr	3	12	4chr_3_12	17	16	-36	1.448
	4chr	3	12	4chr_3_12	18	17	-35	1.677
	4chr	3	12	4chr_3_12	19	18	-34	2.063
	4chr	3	12	4chr_3_12	20	19	-33	1.362
	4chr	3	12	4chr_3_12	21	20	-32	1.379
	4chr	3	12	4chr_3_12	22	21	-31	2.16
	4chr	3	12	4chr_3_12	23	22	-30	2.271
	4chr	3	12	4chr_3_12	24	23	-29	1.988
	4chr	3	12	4chr_3_12	25	24	-28	2.013
	4chr	3	12	4chr_3_12	26	25	-27	1.6
	4chr	3	12	4chr_3_12	27	26	-26	2.148
	4chr	3	12	4chr_3_12	28	27	-25	2.441
	4chr	3	12	4chr_3_12	29	28	-24	2.899
	4chr	3	12	4chr_3_12	30	29	-23	2.801
	4chr	3	12	4chr_3_12	31	30	-22	2.369
	4chr	3	12	4chr_3_12	32	31	-21	2.765
	4chr	3	12	4chr_3_12	33	32	-20	2.853
	4chr	3	12	4chr_3_12	34	33	-19	2.885
	4chr	3	12	4chr_3_12	35	34	-18	2.939
	4chr	3	12	4chr_3_12	36	35	-17	2.948
	4chr	3	12	4chr_3_12	37	36	-16	2.842
	4chr	3	12	4chr_3_12	38	37	-15	3.112
	4chr	3	12	4chr_3_12	39	38	-14	3.419
	4chr	3	12	4chr_3_12	40	39	-13	3.997
	4chr	3	12	4chr_3_12	41	40	-12	4.305
	4chr	3	12	4chr_3_12	42	41	-11	4.196
	4chr	3	12	4chr_3_12	43	42	-10	3.66
	4chr	3	12	4chr_3_12	44	43	-9	4.807
	4chr	3	12	4chr_3_12	45	44	-8	5.603
	4chr	3	12	4chr_3_12	46	45	-7	5.395
	4chr	3	12	4chr_3_12	47	46	-6	5.744
	4chr	3	12	4chr_3_12	48	47	-5	5.898
	4chr	3	12	4chr_3_12	49	48	-4	6.265
	4chr	3	12	4chr_3_12	50	49	-3	6.647
	4chr	3	12	4chr_3_12	51	50	-2	5.905
	4chr	3	12	4chr_3_12	52	51	-1	6.746
	4chr	3	12	4chr_3_12	53	52	0	6.826
	4chr	3	12	4chr_3_12	54	53	1	5.012
	4chr	3	13	4chr_3_13	24	0	-56	0
	4chr	3	13	4chr_3_13	25	1	-55	0.624
	4chr	3	13	4chr_3_13	26	2	-54	0.962
	4chr	3	13	4chr_3_13	27	3	-53	1.21
	4chr	3	13	4chr_3_13	28	4	-52	1.072
	4chr	3	13	4chr_3_13	29	5	-51	1.103
	4chr	3	13	4chr_3_13	30	6	-50	1.111
	4chr	3	13	4chr_3_13	31	7	-49	1.263
	4chr	3	13	4chr_3_13	32	8	-48	0.999
	4chr	3	13	4chr_3_13	33	9	-47	1.293
	4chr	3	13	4chr_3_13	34	10	-46	1.576
	4chr	3	13	4chr_3_13	35	11	-45	1.708
	4chr	3	13	4chr_3_13	36	12	-44	1.519
	4chr	3	13	4chr_3_13	37	13	-43	1.781
	4chr	3	13	4chr_3_13	38	14	-42	1.64
	4chr	3	13	4chr_3_13	39	15	-41	1.656
	4chr	3	13	4chr_3_13	40	16	-40	1.59
	4chr	3	13	4chr_3_13	41	17	-39	1.474
	4chr	3	13	4chr_3_13	42	18	-38	1.764
	4chr	3	13	4chr_3_13	43	19	-37	1.577
	4chr	3	13	4chr_3_13	44	20	-36	1.502
	4chr	3	13	4chr_3_13	45	21	-35	1.611
	4chr	3	13	4chr_3_13	46	22	-34	1.358
	4chr	3	13	4chr_3_13	47	23	-33	1.732
	4chr	3	13	4chr_3_13	48	24	-32	1.675
	4chr	3	13	4chr_3_13	49	25	-31	1.651
	4chr	3	13	4chr_3_13	50	26	-30	1.592
	4chr	3	13	4chr_3_13	51	27	-29	1.379
	4chr	3	13	4chr_3_13	52	28	-28	1.831
	4chr	3	13	4chr_3_13	53	29	-27	1.79
	4chr	3	13	4chr_3_13	54	30	-26	1.961
	4chr	3	13	4chr_3_13	55	31	-25	1.863
	4chr	3	13	4chr_3_13	56	32	-24	1.669
	4chr	3	13	4chr_3_13	57	33	-23	1.915
	4chr	3	13	4chr_3_13	58	34	-22	1.921
	4chr	3	13	4chr_3_13	59	35	-21	1.953
	4chr	3	13	4chr_3_13	60	36	-20	1.993
	4chr	3	13	4chr_3_13	61	37	-19	2.253
	4chr	3	13	4chr_3_13	62	38	-18	2.195
	4chr	3	13	4chr_3_13	63	39	-17	2.076
	4chr	3	13	4chr_3_13	64	40	-16	2.338
	4chr	3	13	4chr_3_13	65	41	-15	2.741
	4chr	3	13	4chr_3_13	66	42	-14	3.364
	4chr	3	13	4chr_3_13	67	43	-13	4.119
	4chr	3	13	4chr_3_13	68	44	-12	4.334
	4chr	3	13	4chr_3_13	69	45	-11	4.531
	4chr	3	13	4chr_3_13	70	46	-10	4.6
	4chr	3	13	4chr_3_13	71	47	-9	4.966
	4chr	3	13	4chr_3_13	72	48	-8	5.473
	4chr	3	13	4chr_3_13	73	49	-7	5.552
	4chr	3	13	4chr_3_13	74	50	-6	6.318
	4chr	3	13	4chr_3_13	75	51	-5	6.549
	4chr	3	13	4chr_3_13	76	52	-4	6.952
	4chr	3	13	4chr_3_13	77	53	-3	7.35
	4chr	3	13	4chr_3_13	78	54	-2	6.883
	4chr	3	13	4chr_3_13	79	55	-1	7.334
	4chr	3	13	4chr_3_13	80	56	0	7.355
	4chr	3	13	4chr_3_13	81	57	1	6.229
	4chr	3	14	4chr_3_14	28	0	-37	0
	4chr	3	14	4chr_3_14	29	1	-36	1.138
	4chr	3	14	4chr_3_14	30	2	-35	0.943
	4chr	3	14	4chr_3_14	31	3	-34	1.152
	4chr	3	14	4chr_3_14	32	4	-33	1.582
	4chr	3	14	4chr_3_14	33	5	-32	1.533
	4chr	3	14	4chr_3_14	34	6	-31	1.196
	4chr	3	14	4chr_3_14	35	7	-30	1.544
	4chr	3	14	4chr_3_14	36	8	-29	1.71
	4chr	3	14	4chr_3_14	37	9	-28	1.705
	4chr	3	14	4chr_3_14	38	10	-27	1.284
	4chr	3	14	4chr_3_14	39	11	-26	1.59
	4chr	3	14	4chr_3_14	40	12	-25	1.57
	4chr	3	14	4chr_3_14	41	13	-24	0.413
	4chr	3	14	4chr_3_14	42	14	-23	0.894
	4chr	3	14	4chr_3_14	43	15	-22	0.488
	4chr	3	14	4chr_3_14	44	16	-21	2.227
	4chr	3	14	4chr_3_14	45	17	-20	2.306
	4chr	3	14	4chr_3_14	46	18	-19	2.547
	4chr	3	14	4chr_3_14	47	19	-18	2.352
	4chr	3	14	4chr_3_14	48	20	-17	2.81
	4chr	3	14	4chr_3_14	49	21	-16	2.976
	4chr	3	14	4chr_3_14	50	22	-15	2.518
	4chr	3	14	4chr_3_14	51	23	-14	2.087
	4chr	3	14	4chr_3_14	52	24	-13	2.136
	4chr	3	14	4chr_3_14	53	25	-12	2.322
	4chr	3	14	4chr_3_14	54	26	-11	2.546
	4chr	3	14	4chr_3_14	55	27	-10	3.994
	4chr	3	14	4chr_3_14	56	28	-9	4.942
	4chr	3	14	4chr_3_14	57	29	-8	5.941
	4chr	3	14	4chr_3_14	58	30	-7	5.744
	4chr	3	14	4chr_3_14	59	31	-6	6.533
	4chr	3	14	4chr_3_14	60	32	-5	6.609
	4chr	3	14	4chr_3_14	61	33	-4	7.6
	4chr	3	14	4chr_3_14	62	34	-3	8.007
	4chr	3	14	4chr_3_14	63	35	-2	8.219
	4chr	3	14	4chr_3_14	64	36	-1	8.325
	4chr	3	14	4chr_3_14	65	37	0	8.433
	4chr	3	14	4chr_3_14	66	38	1	7.603
	4chr	3	15	4chr_3_15	30	0	-69	0
	4chr	3	15	4chr_3_15	31	1	-68	1.222
	4chr	3	15	4chr_3_15	32	2	-67	1.115
	4chr	3	15	4chr_3_15	33	3	-66	1.466
	4chr	3	15	4chr_3_15	34	4	-65	1.61
	4chr	3	15	4chr_3_15	35	5	-64	1.349
	4chr	3	15	4chr_3_15	36	6	-63	1.513
	4chr	3	15	4chr_3_15	37	7	-62	1.458
	4chr	3	15	4chr_3_15	38	8	-61	1.663
	4chr	3	15	4chr_3_15	39	9	-60	1.563
	4chr	3	15	4chr_3_15	40	10	-59	1.528
	4chr	3	15	4chr_3_15	41	11	-58	1.723
	4chr	3	15	4chr_3_15	42	12	-57	1.696
	4chr	3	15	4chr_3_15	43	13	-56	1.519
	4chr	3	15	4chr_3_15	44	14	-55	1.647
	4chr	3	15	4chr_3_15	45	15	-54	1.405
	4chr	3	15	4chr_3_15	46	16	-53	1.652
	4chr	3	15	4chr_3_15	47	17	-52	1.631
	4chr	3	15	4chr_3_15	48	18	-51	1.843
	4chr	3	15	4chr_3_15	49	19	-50	1.938
	4chr	3	15	4chr_3_15	50	20	-49	1.559
	4chr	3	15	4chr_3_15	51	21	-48	1.744
	4chr	3	15	4chr_3_15	52	22	-47	1.496
	4chr	3	15	4chr_3_15	53	23	-46	1.996
	4chr	3	15	4chr_3_15	54	24	-45	2.065
	4chr	3	15	4chr_3_15	55	25	-44	1.747
	4chr	3	15	4chr_3_15	56	26	-43	2.157
	4chr	3	15	4chr_3_15	57	27	-42	2.004
	4chr	3	15	4chr_3_15	58	28	-41	1.82
	4chr	3	15	4chr_3_15	59	29	-40	1.946
	4chr	3	15	4chr_3_15	60	30	-39	2.039
	4chr	3	15	4chr_3_15	61	31	-38	2.118
	4chr	3	15	4chr_3_15	62	32	-37	2.369
	4chr	3	15	4chr_3_15	63	33	-36	1.842
	4chr	3	15	4chr_3_15	64	34	-35	2.196
	4chr	3	15	4chr_3_15	65	35	-34	2.148
	4chr	3	15	4chr_3_15	66	36	-33	2.465
	4chr	3	15	4chr_3_15	67	37	-32	2.162
	4chr	3	15	4chr_3_15	68	38	-31	2.183
	4chr	3	15	4chr_3_15	69	39	-30	2.084
	4chr	3	15	4chr_3_15	70	40	-29	2.274
	4chr	3	15	4chr_3_15	71	41	-28	2.315
	4chr	3	15	4chr_3_15	72	42	-27	2.653
	4chr	3	15	4chr_3_15	73	43	-26	2.359
	4chr	3	15	4chr_3_15	74	44	-25	2.587
	4chr	3	15	4chr_3_15	75	45	-24	2.536
	4chr	3	15	4chr_3_15	76	46	-23	2.563
	4chr	3	15	4chr_3_15	77	47	-22	2.735
	4chr	3	15	4chr_3_15	78	48	-21	2.587
	4chr	3	15	4chr_3_15	79	49	-20	2.859
	4chr	3	15	4chr_3_15	80	50	-19	2.708
	4chr	3	15	4chr_3_15	81	51	-18	2.742
	4chr	3	15	4chr_3_15	82	52	-17	2.348
	4chr	3	15	4chr_3_15	83	53	-16	2.609
	4chr	3	15	4chr_3_15	84	54	-15	2.459
	4chr	3	15	4chr_3_15	85	55	-14	2.601
	4chr	3	15	4chr_3_15	86	56	-13	3.063
	4chr	3	15	4chr_3_15	87	57	-12	3.381
	4chr	3	15	4chr_3_15	88	58	-11	3.315
	4chr	3	15	4chr_3_15	89	59	-10	3.223
	4chr	3	15	4chr_3_15	90	60	-9	3.77
	4chr	3	15	4chr_3_15	91	61	-8	3.643
	4chr	3	15	4chr_3_15	92	62	-7	4.453
	4chr	3	15	4chr_3_15	93	63	-6	4.703
	4chr	3	15	4chr_3_15	94	64	-5	6.155
	4chr	3	15	4chr_3_15	95	65	-4	6.586
	4chr	3	15	4chr_3_15	96	66	-3	6.968
	4chr	3	15	4chr_3_15	97	67	-2	6.707
	4chr	3	15	4chr_3_15	98	68	-1	6.928
	4chr	3	15	4chr_3_15	99	69	0	7.425
	4chr	3	15	4chr_3_15	100	70	1	7.208
	4chr	3	16	4chr_3_16	42	0	-45	0
	4chr	3	16	4chr_3_16	43	1	-44	0.488
	4chr	3	16	4chr_3_16	44	2	-43	0.352
	4chr	3	16	4chr_3_16	45	3	-42	0.325
	4chr	3	16	4chr_3_16	46	4	-41	0.749
	4chr	3	16	4chr_3_16	47	5	-40	0.754
	4chr	3	16	4chr_3_16	48	6	-39	0.655
	4chr	3	16	4chr_3_16	49	7	-38	0.935
	4chr	3	16	4chr_3_16	50	8	-37	0.981
	4chr	3	16	4chr_3_16	51	9	-36	1.328
	4chr	3	16	4chr_3_16	52	10	-35	1.436
	4chr	3	16	4chr_3_16	53	11	-34	1.202
	4chr	3	16	4chr_3_16	54	12	-33	1.602
	4chr	3	16	4chr_3_16	55	13	-32	1.472
	4chr	3	16	4chr_3_16	56	14	-31	1.674
	4chr	3	16	4chr_3_16	57	15	-30	1.907
	4chr	3	16	4chr_3_16	58	16	-29	1.942
	4chr	3	16	4chr_3_16	59	17	-28	1.551
	4chr	3	16	4chr_3_16	60	18	-27	2.018
	4chr	3	16	4chr_3_16	61	19	-26	1.715
	4chr	3	16	4chr_3_16	62	20	-25	1.988
	4chr	3	16	4chr_3_16	63	21	-24	1.563
	4chr	3	16	4chr_3_16	64	22	-23	1.872
	4chr	3	16	4chr_3_16	65	23	-22	2.036
	4chr	3	16	4chr_3_16	66	24	-21	2.184
	4chr	3	16	4chr_3_16	67	25	-20	2.438
	4chr	3	16	4chr_3_16	68	26	-19	2.286
	4chr	3	16	4chr_3_16	69	27	-18	2.096
	4chr	3	16	4chr_3_16	70	28	-17	2.221
	4chr	3	16	4chr_3_16	71	29	-16	3.093
	4chr	3	16	4chr_3_16	72	30	-15	3.781
	4chr	3	16	4chr_3_16	73	31	-14	4.075
	4chr	3	16	4chr_3_16	74	32	-13	4.45
	4chr	3	16	4chr_3_16	75	33	-12	4.997
	4chr	3	16	4chr_3_16	76	34	-11	5.746
	4chr	3	16	4chr_3_16	77	35	-10	5.765
	4chr	3	16	4chr_3_16	78	36	-9	6.042
	4chr	3	16	4chr_3_16	79	37	-8	6.377
	4chr	3	16	4chr_3_16	80	38	-7	6.448
	4chr	3	16	4chr_3_16	81	39	-6	6.738
	4chr	3	16	4chr_3_16	82	40	-5	NA
	4chr	3	16	4chr_3_16	83	41	-4	6.85
	4chr	3	16	4chr_3_16	84	42	-3	7.076
	4chr	3	16	4chr_3_16	85	43	-2	7.424
	4chr	3	16	4chr_3_16	86	44	-1	7.55
	4chr	3	16	4chr_3_16	87	45	0	7.647
	4chr	3	16	4chr_3_16	88	46	1	7.591
	4chr	3	16	4chr_3_16	89	47	2	6.897
	4chr	3	17	4chr_3_17	2	0	-60	0
	4chr	3	17	4chr_3_17	3	1	-59	1.005
	4chr	3	17	4chr_3_17	4	2	-58	1.805
	4chr	3	17	4chr_3_17	5	3	-57	1.338
	4chr	3	17	4chr_3_17	6	4	-56	1.392
	4chr	3	17	4chr_3_17	7	5	-55	0.523
	4chr	3	17	4chr_3_17	8	6	-54	1.155
	4chr	3	17	4chr_3_17	9	7	-53	0.705
	4chr	3	17	4chr_3_17	10	8	-52	1.246
	4chr	3	17	4chr_3_17	11	9	-51	1.119
	4chr	3	17	4chr_3_17	12	10	-50	1.18
	4chr	3	17	4chr_3_17	13	11	-49	1.14
	4chr	3	17	4chr_3_17	14	12	-48	1.496
	4chr	3	17	4chr_3_17	15	13	-47	1.54
	4chr	3	17	4chr_3_17	16	14	-46	1.431
	4chr	3	17	4chr_3_17	17	15	-45	1.757
	4chr	3	17	4chr_3_17	18	16	-44	1.695
	4chr	3	17	4chr_3_17	19	17	-43	1.334
	4chr	3	17	4chr_3_17	20	18	-42	1.751
	4chr	3	17	4chr_3_17	21	19	-41	1.672
	4chr	3	17	4chr_3_17	22	20	-40	1.273
	4chr	3	17	4chr_3_17	23	21	-39	1.685
	4chr	3	17	4chr_3_17	24	22	-38	1.544
	4chr	3	17	4chr_3_17	25	23	-37	1.323
	4chr	3	17	4chr_3_17	26	24	-36	1.295
	4chr	3	17	4chr_3_17	27	25	-35	1.672
	4chr	3	17	4chr_3_17	28	26	-34	1.862
	4chr	3	17	4chr_3_17	29	27	-33	2.026
	4chr	3	17	4chr_3_17	30	28	-32	2.165
	4chr	3	17	4chr_3_17	31	29	-31	1.766
	4chr	3	17	4chr_3_17	32	30	-30	1.896
	4chr	3	17	4chr_3_17	33	31	-29	2.206
	4chr	3	17	4chr_3_17	34	32	-28	2.418
	4chr	3	17	4chr_3_17	35	33	-27	2.702
	4chr	3	17	4chr_3_17	36	34	-26	2.67
	4chr	3	17	4chr_3_17	37	35	-25	2.297
	4chr	3	17	4chr_3_17	38	36	-24	1.871
	4chr	3	17	4chr_3_17	39	37	-23	1.87
	4chr	3	17	4chr_3_17	40	38	-22	2.451
	4chr	3	17	4chr_3_17	41	39	-21	2.616
	4chr	3	17	4chr_3_17	42	40	-20	2.79
	4chr	3	17	4chr_3_17	43	41	-19	2.396
	4chr	3	17	4chr_3_17	44	42	-18	2.573
	4chr	3	17	4chr_3_17	45	43	-17	2.126
	4chr	3	17	4chr_3_17	46	44	-16	2.174
	4chr	3	17	4chr_3_17	47	45	-15	2.321
	4chr	3	17	4chr_3_17	48	46	-14	2.809
	4chr	3	17	4chr_3_17	49	47	-13	2.387
	4chr	3	17	4chr_3_17	50	48	-12	2.685
	4chr	3	17	4chr_3_17	51	49	-11	2.487
	4chr	3	17	4chr_3_17	52	50	-10	2.215
	4chr	3	17	4chr_3_17	53	51	-9	2.476
	4chr	3	17	4chr_3_17	54	52	-8	3.311
	4chr	3	17	4chr_3_17	55	53	-7	3.722
	4chr	3	17	4chr_3_17	56	54	-6	3.731
	4chr	3	17	4chr_3_17	57	55	-5	4.383
	4chr	3	17	4chr_3_17	58	56	-4	5.136
	4chr	3	17	4chr_3_17	59	57	-3	4.999
	4chr	3	17	4chr_3_17	60	58	-2	6.073
	4chr	3	17	4chr_3_17	61	59	-1	6.198
	4chr	3	17	4chr_3_17	62	60	0	6.776
	4chr	3	17	4chr_3_17	63	61	1	5.198
	4chr	3	18	4chr_3_18	33	0	-48	0
	4chr	3	18	4chr_3_18	34	1	-47	0.52
	4chr	3	18	4chr_3_18	35	2	-46	0.872
	4chr	3	18	4chr_3_18	36	3	-45	0.94
	4chr	3	18	4chr_3_18	37	4	-44	1.398
	4chr	3	18	4chr_3_18	38	5	-43	1.096
	4chr	3	18	4chr_3_18	39	6	-42	1.273
	4chr	3	18	4chr_3_18	40	7	-41	1.392
	4chr	3	18	4chr_3_18	41	8	-40	1.23
	4chr	3	18	4chr_3_18	42	9	-39	1.263
	4chr	3	18	4chr_3_18	43	10	-38	1.197
	4chr	3	18	4chr_3_18	44	11	-37	1.175
	4chr	3	18	4chr_3_18	45	12	-36	1.226
	4chr	3	18	4chr_3_18	46	13	-35	1.453
	4chr	3	18	4chr_3_18	47	14	-34	1.774
	4chr	3	18	4chr_3_18	48	15	-33	1.708
	4chr	3	18	4chr_3_18	49	16	-32	1.418
	4chr	3	18	4chr_3_18	50	17	-31	1.827
	4chr	3	18	4chr_3_18	51	18	-30	1.708
	4chr	3	18	4chr_3_18	52	19	-29	1.475
	4chr	3	18	4chr_3_18	53	20	-28	1.769
	4chr	3	18	4chr_3_18	54	21	-27	2.081
	4chr	3	18	4chr_3_18	55	22	-26	2.136
	4chr	3	18	4chr_3_18	56	23	-25	1.962
	4chr	3	18	4chr_3_18	57	24	-24	2.1
	4chr	3	18	4chr_3_18	58	25	-23	2.031
	4chr	3	18	4chr_3_18	59	26	-22	2.231
	4chr	3	18	4chr_3_18	60	27	-21	2.401
	4chr	3	18	4chr_3_18	61	28	-20	2.433
	4chr	3	18	4chr_3_18	62	29	-19	3.153
	4chr	3	18	4chr_3_18	63	30	-18	3.955
	4chr	3	18	4chr_3_18	64	31	-17	0.48
	4chr	3	18	4chr_3_18	65	32	-16	4.853
	4chr	3	18	4chr_3_18	66	33	-15	5.022
	4chr	3	18	4chr_3_18	67	34	-14	5.379
	4chr	3	18	4chr_3_18	68	35	-13	5.092
	4chr	3	18	4chr_3_18	69	36	-12	5.217
	4chr	3	18	4chr_3_18	70	37	-11	5.696
	4chr	3	18	4chr_3_18	71	38	-10	5.543
	4chr	3	18	4chr_3_18	72	39	-9	5.792
	4chr	3	18	4chr_3_18	73	40	-8	5.887
	4chr	3	18	4chr_3_18	74	41	-7	6.189
	4chr	3	18	4chr_3_18	75	42	-6	6.47
	4chr	3	18	4chr_3_18	76	43	-5	6.935
	4chr	3	18	4chr_3_18	77	44	-4	7.246
	4chr	3	18	4chr_3_18	78	45	-3	7.594
	4chr	3	18	4chr_3_18	79	46	-2	7.874
	4chr	3	18	4chr_3_18	80	47	-1	8.083
	4chr	3	18	4chr_3_18	81	48	0	8.084
	4chr	3	18	4chr_3_18	82	49	1	7.144
	4chr	3	19	4chr_3_19	64	0	-60	0
	4chr	3	19	4chr_3_19	65	1	-59	0.424
	4chr	3	19	4chr_3_19	66	2	-58	0.606
	4chr	3	19	4chr_3_19	67	3	-57	0.347
	4chr	3	19	4chr_3_19	68	4	-56	0.388
	4chr	3	19	4chr_3_19	69	5	-55	0.729
	4chr	3	19	4chr_3_19	70	6	-54	0.922
	4chr	3	19	4chr_3_19	71	7	-53	0.548
	4chr	3	19	4chr_3_19	72	8	-52	0.684
	4chr	3	19	4chr_3_19	73	9	-51	0.958
	4chr	3	19	4chr_3_19	74	10	-50	0.406
	4chr	3	19	4chr_3_19	75	11	-49	1.03
	4chr	3	19	4chr_3_19	76	12	-48	1.008
	4chr	3	19	4chr_3_19	77	13	-47	1.11
	4chr	3	19	4chr_3_19	78	14	-46	1.418
	4chr	3	19	4chr_3_19	79	15	-45	1.074
	4chr	3	19	4chr_3_19	80	16	-44	1.288
	4chr	3	19	4chr_3_19	81	17	-43	0.961
	4chr	3	19	4chr_3_19	82	18	-42	1.19
	4chr	3	19	4chr_3_19	83	19	-41	1.358
	4chr	3	19	4chr_3_19	84	20	-40	1.303
	4chr	3	19	4chr_3_19	85	21	-39	0.977
	4chr	3	19	4chr_3_19	86	22	-38	1.434
	4chr	3	19	4chr_3_19	87	23	-37	0.79
	4chr	3	19	4chr_3_19	88	24	-36	0.831
	4chr	3	19	4chr_3_19	89	25	-35	1.6
	4chr	3	19	4chr_3_19	90	26	-34	1.76
	4chr	3	19	4chr_3_19	91	27	-33	1.411
	4chr	3	19	4chr_3_19	92	28	-32	1.349
	4chr	3	19	4chr_3_19	93	29	-31	1.38
	4chr	3	19	4chr_3_19	94	30	-30	1.276
	4chr	3	19	4chr_3_19	95	31	-29	1.494
	4chr	3	19	4chr_3_19	96	32	-28	0.872
	4chr	3	19	4chr_3_19	97	33	-27	1.213
	4chr	3	19	4chr_3_19	98	34	-26	2.088
	4chr	3	19	4chr_3_19	99	35	-25	2.412
	4chr	3	19	4chr_3_19	100	36	-24	2.529
	4chr	3	19	4chr_3_19	101	37	-23	2.682
	4chr	3	19	4chr_3_19	102	38	-22	2.636
	4chr	3	19	4chr_3_19	103	39	-21	3.277
	4chr	3	19	4chr_3_19	104	40	-20	3.546
	4chr	3	19	4chr_3_19	105	41	-19	3.657
	4chr	3	19	4chr_3_19	106	42	-18	4.106
	4chr	3	19	4chr_3_19	107	43	-17	4.375
	4chr	3	19	4chr_3_19	108	44	-16	4.695
	4chr	3	19	4chr_3_19	109	45	-15	4.659
	4chr	3	19	4chr_3_19	110	46	-14	4.499
	4chr	3	19	4chr_3_19	111	47	-13	4.78
	4chr	3	19	4chr_3_19	112	48	-12	4.973
	4chr	3	19	4chr_3_19	113	49	-11	5.041
	4chr	3	19	4chr_3_19	114	50	-10	5.171
	4chr	3	19	4chr_3_19	115	51	-9	5.151
	4chr	3	19	4chr_3_19	116	52	-8	5.311
	4chr	3	19	4chr_3_19	117	53	-7	5.507
	4chr	3	19	4chr_3_19	118	54	-6	5.765
	4chr	3	19	4chr_3_19	119	55	-5	5.911
	4chr	3	19	4chr_3_19	120	56	-4	5.965
	4chr	3	19	4chr_3_19	121	57	-3	6.093
	4chr	3	19	4chr_3_19	122	58	-2	6.226
	4chr	3	19	4chr_3_19	123	59	-1	6.189
	4chr	3	19	4chr_3_19	124	60	0	6.348
	4chr	3	19	4chr_3_19	125	61	1	5.682
	4chr	3	20	4chr_3_20	32	0	-39	0
	4chr	3	20	4chr_3_20	33	1	-38	0.438
	4chr	3	20	4chr_3_20	34	2	-37	0.981
	4chr	3	20	4chr_3_20	35	3	-36	0.624
	4chr	3	20	4chr_3_20	36	4	-35	1.705
	4chr	3	20	4chr_3_20	37	5	-34	1.663
	4chr	3	20	4chr_3_20	38	6	-33	1.6
	4chr	3	20	4chr_3_20	39	7	-32	1.902
	4chr	3	20	4chr_3_20	40	8	-31	2.06
	4chr	3	20	4chr_3_20	41	9	-30	2.098
	4chr	3	20	4chr_3_20	42	10	-29	2.307
	4chr	3	20	4chr_3_20	43	11	-28	2.011
	4chr	3	20	4chr_3_20	44	12	-27	2.013
	4chr	3	20	4chr_3_20	45	13	-26	2.031
	4chr	3	20	4chr_3_20	46	14	-25	2.03
	4chr	3	20	4chr_3_20	47	15	-24	2.097
	4chr	3	20	4chr_3_20	48	16	-23	1.82
	4chr	3	20	4chr_3_20	49	17	-22	2.09
	4chr	3	20	4chr_3_20	50	18	-21	2.03
	4chr	3	20	4chr_3_20	51	19	-20	2.189
	4chr	3	20	4chr_3_20	52	20	-19	2.188
	4chr	3	20	4chr_3_20	53	21	-18	2.39
	4chr	3	20	4chr_3_20	54	22	-17	2.345
	4chr	3	20	4chr_3_20	55	23	-16	2.178
	4chr	3	20	4chr_3_20	56	24	-15	2.176
	4chr	3	20	4chr_3_20	57	25	-14	2.529
	4chr	3	20	4chr_3_20	58	26	-13	2.81
	4chr	3	20	4chr_3_20	59	27	-12	2.954
	4chr	3	20	4chr_3_20	60	28	-11	3.023
	4chr	3	20	4chr_3_20	61	29	-10	3.725
	4chr	3	20	4chr_3_20	62	30	-9	4.496
	4chr	3	20	4chr_3_20	63	31	-8	5.243
	4chr	3	20	4chr_3_20	64	32	-7	5.697
	4chr	3	20	4chr_3_20	65	33	-6	6.063
	4chr	3	20	4chr_3_20	66	34	-5	6.241
	4chr	3	20	4chr_3_20	67	35	-4	6.544
	4chr	3	20	4chr_3_20	68	36	-3	6.975
	4chr	3	20	4chr_3_20	69	37	-2	7.233
	4chr	3	20	4chr_3_20	70	38	-1	6.954
	4chr	3	20	4chr_3_20	71	39	0	7.567
	4chr	3	20	4chr_3_20	72	40	1	7.337
	4chrpCEN	3	1	4chrpCEN_3_1	43	0	-48	0
	4chrpCEN	3	1	4chrpCEN_3_1	44	1	-47	0.872
	4chrpCEN	3	1	4chrpCEN_3_1	45	2	-46	0.908
	4chrpCEN	3	1	4chrpCEN_3_1	46	3	-45	0.986
	4chrpCEN	3	1	4chrpCEN_3_1	47	4	-44	0.755
	4chrpCEN	3	1	4chrpCEN_3_1	48	5	-43	0.813
	4chrpCEN	3	1	4chrpCEN_3_1	49	6	-42	0.825
	4chrpCEN	3	1	4chrpCEN_3_1	50	7	-41	1.139
	4chrpCEN	3	1	4chrpCEN_3_1	51	8	-40	0.999
	4chrpCEN	3	1	4chrpCEN_3_1	52	9	-39	1.188
	4chrpCEN	3	1	4chrpCEN_3_1	53	10	-38	1.453
	4chrpCEN	3	1	4chrpCEN_3_1	54	11	-37	1.315
	4chrpCEN	3	1	4chrpCEN_3_1	55	12	-36	1.394
	4chrpCEN	3	1	4chrpCEN_3_1	56	13	-35	1.165
	4chrpCEN	3	1	4chrpCEN_3_1	57	14	-34	1.511
	4chrpCEN	3	1	4chrpCEN_3_1	58	15	-33	1.55
	4chrpCEN	3	1	4chrpCEN_3_1	59	16	-32	1.613
	4chrpCEN	3	1	4chrpCEN_3_1	60	17	-31	1.394
	4chrpCEN	3	1	4chrpCEN_3_1	61	18	-30	1.672
	4chrpCEN	3	1	4chrpCEN_3_1	62	19	-29	1.656
	4chrpCEN	3	1	4chrpCEN_3_1	63	20	-28	1.183
	4chrpCEN	3	1	4chrpCEN_3_1	64	21	-27	0.538
	4chrpCEN	3	1	4chrpCEN_3_1	65	22	-26	0.244
	4chrpCEN	3	1	4chrpCEN_3_1	66	23	-25	1.071
	4chrpCEN	3	1	4chrpCEN_3_1	67	24	-24	1.69
	4chrpCEN	3	1	4chrpCEN_3_1	68	25	-23	1.706
	4chrpCEN	3	1	4chrpCEN_3_1	69	26	-22	1.735
	4chrpCEN	3	1	4chrpCEN_3_1	70	27	-21	1.604
	4chrpCEN	3	1	4chrpCEN_3_1	71	28	-20	1.679
	4chrpCEN	3	1	4chrpCEN_3_1	72	29	-19	1.761
	4chrpCEN	3	1	4chrpCEN_3_1	73	30	-18	1.897
	4chrpCEN	3	1	4chrpCEN_3_1	74	31	-17	1.924
	4chrpCEN	3	1	4chrpCEN_3_1	75	32	-16	1.886
	4chrpCEN	3	1	4chrpCEN_3_1	76	33	-15	1.525
	4chrpCEN	3	1	4chrpCEN_3_1	77	34	-14	2.188
	4chrpCEN	3	1	4chrpCEN_3_1	78	35	-13	3.134
	4chrpCEN	3	1	4chrpCEN_3_1	79	36	-12	4.506
	4chrpCEN	3	1	4chrpCEN_3_1	80	37	-11	5.095
	4chrpCEN	3	1	4chrpCEN_3_1	81	38	-10	5.444
	4chrpCEN	3	1	4chrpCEN_3_1	82	39	-9	5.283
	4chrpCEN	3	1	4chrpCEN_3_1	83	40	-8	5.929
	4chrpCEN	3	1	4chrpCEN_3_1	84	41	-7	6.163
	4chrpCEN	3	1	4chrpCEN_3_1	85	42	-6	6.37
	4chrpCEN	3	1	4chrpCEN_3_1	86	43	-5	6.499
	4chrpCEN	3	1	4chrpCEN_3_1	87	44	-4	6.938
	4chrpCEN	3	1	4chrpCEN_3_1	88	45	-3	7.373
	4chrpCEN	3	1	4chrpCEN_3_1	89	46	-2	7.23
	4chrpCEN	3	1	4chrpCEN_3_1	90	47	-1	7.862
	4chrpCEN	3	1	4chrpCEN_3_1	91	48	0	8.091
	4chrpCEN	3	1	4chrpCEN_3_1	92	49	1	7.972
	4chrpCEN	3	2	4chrpCEN_3_2	5	0	-29	0
	4chrpCEN	3	2	4chrpCEN_3_2	6	1	-28	1.035
	4chrpCEN	3	2	4chrpCEN_3_2	7	2	-27	0.473
	4chrpCEN	3	2	4chrpCEN_3_2	8	3	-26	0.92
	4chrpCEN	3	2	4chrpCEN_3_2	9	4	-25	1.255
	4chrpCEN	3	2	4chrpCEN_3_2	10	5	-24	1.307
	4chrpCEN	3	2	4chrpCEN_3_2	11	6	-23	1.384
	4chrpCEN	3	2	4chrpCEN_3_2	12	7	-22	1.21
	4chrpCEN	3	2	4chrpCEN_3_2	13	8	-21	1.248
	4chrpCEN	3	2	4chrpCEN_3_2	14	9	-20	1.654
	4chrpCEN	3	2	4chrpCEN_3_2	15	10	-19	2.406
	4chrpCEN	3	2	4chrpCEN_3_2	16	11	-18	2.556
	4chrpCEN	3	2	4chrpCEN_3_2	17	12	-17	2.339
	4chrpCEN	3	2	4chrpCEN_3_2	18	13	-16	2.422
	4chrpCEN	3	2	4chrpCEN_3_2	19	14	-15	2.52
	4chrpCEN	3	2	4chrpCEN_3_2	20	15	-14	2.465
	4chrpCEN	3	2	4chrpCEN_3_2	21	16	-13	3.012
	4chrpCEN	3	2	4chrpCEN_3_2	22	17	-12	3.744
	4chrpCEN	3	2	4chrpCEN_3_2	23	18	-11	4.573
	4chrpCEN	3	2	4chrpCEN_3_2	24	19	-10	5.487
	4chrpCEN	3	2	4chrpCEN_3_2	25	20	-9	6.012
	4chrpCEN	3	2	4chrpCEN_3_2	26	21	-8	6.362
	4chrpCEN	3	2	4chrpCEN_3_2	27	22	-7	6.615
	4chrpCEN	3	2	4chrpCEN_3_2	28	23	-6	7.235
	4chrpCEN	3	2	4chrpCEN_3_2	29	24	-5	7.655
	4chrpCEN	3	2	4chrpCEN_3_2	30	25	-4	8.023
	4chrpCEN	3	2	4chrpCEN_3_2	31	26	-3	8.151
	4chrpCEN	3	2	4chrpCEN_3_2	32	27	-2	8.561
	4chrpCEN	3	2	4chrpCEN_3_2	33	28	-1	8.855
	4chrpCEN	3	2	4chrpCEN_3_2	34	29	0	8.948
	4chrpCEN	3	2	4chrpCEN_3_2	35	30	1	8.254
	4chrpCEN	3	3	4chrpCEN_3_3	37	0	-34	0
	4chrpCEN	3	3	4chrpCEN_3_3	38	1	-33	0.926
	4chrpCEN	3	3	4chrpCEN_3_3	39	2	-32	0.943
	4chrpCEN	3	3	4chrpCEN_3_3	40	3	-31	1.214
	4chrpCEN	3	3	4chrpCEN_3_3	41	4	-30	0.729
	4chrpCEN	3	3	4chrpCEN_3_3	42	5	-29	0.77
	4chrpCEN	3	3	4chrpCEN_3_3	43	6	-28	0.862
	4chrpCEN	3	3	4chrpCEN_3_3	44	7	-27	1.105
	4chrpCEN	3	3	4chrpCEN_3_3	45	8	-26	1.347
	4chrpCEN	3	3	4chrpCEN_3_3	46	9	-25	1.199
	4chrpCEN	3	3	4chrpCEN_3_3	47	10	-24	1.336
	4chrpCEN	3	3	4chrpCEN_3_3	48	11	-23	1.399
	4chrpCEN	3	3	4chrpCEN_3_3	49	12	-22	1.436
	4chrpCEN	3	3	4chrpCEN_3_3	50	13	-21	1.491
	4chrpCEN	3	3	4chrpCEN_3_3	51	14	-20	1.49
	4chrpCEN	3	3	4chrpCEN_3_3	52	15	-19	1.613
	4chrpCEN	3	3	4chrpCEN_3_3	53	16	-18	1.71
	4chrpCEN	3	3	4chrpCEN_3_3	54	17	-17	1.848
	4chrpCEN	3	3	4chrpCEN_3_3	55	18	-16	1.979
	4chrpCEN	3	3	4chrpCEN_3_3	56	19	-15	1.876
	4chrpCEN	3	3	4chrpCEN_3_3	57	20	-14	2.026
	4chrpCEN	3	3	4chrpCEN_3_3	58	21	-13	2.439
	4chrpCEN	3	3	4chrpCEN_3_3	59	22	-12	2.861
	4chrpCEN	3	3	4chrpCEN_3_3	60	23	-11	4.046
	4chrpCEN	3	3	4chrpCEN_3_3	61	24	-10	4.528
	4chrpCEN	3	3	4chrpCEN_3_3	62	25	-9	4.855
	4chrpCEN	3	3	4chrpCEN_3_3	63	26	-8	5.27
	4chrpCEN	3	3	4chrpCEN_3_3	64	27	-7	5.695
	4chrpCEN	3	3	4chrpCEN_3_3	65	28	-6	5.927
	4chrpCEN	3	3	4chrpCEN_3_3	66	29	-5	6.414
	4chrpCEN	3	3	4chrpCEN_3_3	67	30	-4	7.118
	4chrpCEN	3	3	4chrpCEN_3_3	68	31	-3	7.427
	4chrpCEN	3	3	4chrpCEN_3_3	69	32	-2	7.279
	4chrpCEN	3	3	4chrpCEN_3_3	70	33	-1	7.389
	4chrpCEN	3	3	4chrpCEN_3_3	71	34	0	7.521
	4chrpCEN	3	3	4chrpCEN_3_3	72	35	1	7.358
	4chrpCEN	3	4	4chrpCEN_3_4	46	0	-34	0
	4chrpCEN	3	4	4chrpCEN_3_4	47	1	-33	1.046
	4chrpCEN	3	4	4chrpCEN_3_4	48	2	-32	1.157
	4chrpCEN	3	4	4chrpCEN_3_4	49	3	-31	1.38
	4chrpCEN	3	4	4chrpCEN_3_4	50	4	-30	1.142
	4chrpCEN	3	4	4chrpCEN_3_4	51	5	-29	1.781
	4chrpCEN	3	4	4chrpCEN_3_4	52	6	-28	1.337
	4chrpCEN	3	4	4chrpCEN_3_4	53	7	-27	1.354
	4chrpCEN	3	4	4chrpCEN_3_4	54	8	-26	1.514
	4chrpCEN	3	4	4chrpCEN_3_4	55	9	-25	1.59
	4chrpCEN	3	4	4chrpCEN_3_4	56	10	-24	1.654
	4chrpCEN	3	4	4chrpCEN_3_4	57	11	-23	1.509
	4chrpCEN	3	4	4chrpCEN_3_4	58	12	-22	1.515
	4chrpCEN	3	4	4chrpCEN_3_4	59	13	-21	1.749
	4chrpCEN	3	4	4chrpCEN_3_4	60	14	-20	1.548
	4chrpCEN	3	4	4chrpCEN_3_4	61	15	-19	1.822
	4chrpCEN	3	4	4chrpCEN_3_4	62	16	-18	2.081
	4chrpCEN	3	4	4chrpCEN_3_4	63	17	-17	2.319
	4chrpCEN	3	4	4chrpCEN_3_4	64	18	-16	2.327
	4chrpCEN	3	4	4chrpCEN_3_4	65	19	-15	2.14
	4chrpCEN	3	4	4chrpCEN_3_4	66	20	-14	3.496
	4chrpCEN	3	4	4chrpCEN_3_4	67	21	-13	3.893
	4chrpCEN	3	4	4chrpCEN_3_4	68	22	-12	4.425
	4chrpCEN	3	4	4chrpCEN_3_4	69	23	-11	4.827
	4chrpCEN	3	4	4chrpCEN_3_4	70	24	-10	5.037
	4chrpCEN	3	4	4chrpCEN_3_4	71	25	-9	5.424
	4chrpCEN	3	4	4chrpCEN_3_4	72	26	-8	5.873
	4chrpCEN	3	4	4chrpCEN_3_4	73	27	-7	5.978
	4chrpCEN	3	4	4chrpCEN_3_4	74	28	-6	6.554
	4chrpCEN	3	4	4chrpCEN_3_4	75	29	-5	6.797
	4chrpCEN	3	4	4chrpCEN_3_4	76	30	-4	7.354
	4chrpCEN	3	4	4chrpCEN_3_4	77	31	-3	NA
	4chrpCEN	3	4	4chrpCEN_3_4	78	32	-2	7.986
	4chrpCEN	3	4	4chrpCEN_3_4	79	33	-1	8.239
	4chrpCEN	3	4	4chrpCEN_3_4	80	34	0	8.567
	4chrpCEN	3	4	4chrpCEN_3_4	81	35	-50	8.365
	4chrpCEN	3	6	4chrpCEN_3_6	1	0	-49	0
	4chrpCEN	3	6	4chrpCEN_3_6	2	1	-48	0.499
	4chrpCEN	3	6	4chrpCEN_3_6	3	2	-47	0.79
	4chrpCEN	3	6	4chrpCEN_3_6	4	3	-46	0.902
	4chrpCEN	3	6	4chrpCEN_3_6	5	4	-45	1.105
	4chrpCEN	3	6	4chrpCEN_3_6	6	5	-44	1.071
	4chrpCEN	3	6	4chrpCEN_3_6	7	6	-43	1.139
	4chrpCEN	3	6	4chrpCEN_3_6	8	7	-42	1.199
	4chrpCEN	3	6	4chrpCEN_3_6	9	8	-41	1.49
	4chrpCEN	3	6	4chrpCEN_3_6	10	9	-40	1.628
	4chrpCEN	3	6	4chrpCEN_3_6	11	10	-39	1.228
	4chrpCEN	3	6	4chrpCEN_3_6	12	11	-38	1.447
	4chrpCEN	3	6	4chrpCEN_3_6	13	12	-37	1.469
	4chrpCEN	3	6	4chrpCEN_3_6	14	13	-36	1.278
	4chrpCEN	3	6	4chrpCEN_3_6	15	14	-35	1.636
	4chrpCEN	3	6	4chrpCEN_3_6	16	15	-34	1.398
	4chrpCEN	3	6	4chrpCEN_3_6	17	16	-33	1.468
	4chrpCEN	3	6	4chrpCEN_3_6	18	17	-32	1.419
	4chrpCEN	3	6	4chrpCEN_3_6	19	18	-31	1.826
	4chrpCEN	3	6	4chrpCEN_3_6	20	19	-30	1.725
	4chrpCEN	3	6	4chrpCEN_3_6	21	20	-29	1.672
	4chrpCEN	3	6	4chrpCEN_3_6	22	21	-28	1.72
	4chrpCEN	3	6	4chrpCEN_3_6	23	22	-27	1.998
	4chrpCEN	3	6	4chrpCEN_3_6	24	23	-26	1.993
	4chrpCEN	3	6	4chrpCEN_3_6	25	24	-25	1.878
	4chrpCEN	3	6	4chrpCEN_3_6	26	25	-24	1.936
	4chrpCEN	3	6	4chrpCEN_3_6	27	26	-23	2.007
	4chrpCEN	3	6	4chrpCEN_3_6	28	27	-22	2.387
	4chrpCEN	3	6	4chrpCEN_3_6	29	28	-21	2.318
	4chrpCEN	3	6	4chrpCEN_3_6	30	29	-20	1.977
	4chrpCEN	3	6	4chrpCEN_3_6	31	30	-19	2.06
	4chrpCEN	3	6	4chrpCEN_3_6	32	31	-18	2.283
	4chrpCEN	3	6	4chrpCEN_3_6	33	32	-17	2.401
	4chrpCEN	3	6	4chrpCEN_3_6	34	33	-16	2.785
	4chrpCEN	3	6	4chrpCEN_3_6	35	34	-15	3.232
	4chrpCEN	3	6	4chrpCEN_3_6	36	35	-14	3.238
	4chrpCEN	3	6	4chrpCEN_3_6	37	36	-13	4.036
	4chrpCEN	3	6	4chrpCEN_3_6	38	37	-12	4.496
	4chrpCEN	3	6	4chrpCEN_3_6	39	38	-11	4.747
	4chrpCEN	3	6	4chrpCEN_3_6	40	39	-10	4.799
	4chrpCEN	3	6	4chrpCEN_3_6	41	40	-9	5.204
	4chrpCEN	3	6	4chrpCEN_3_6	42	41	-8	5.466
	4chrpCEN	3	6	4chrpCEN_3_6	43	42	-7	5.879
	4chrpCEN	3	6	4chrpCEN_3_6	44	43	-6	6.314
	4chrpCEN	3	6	4chrpCEN_3_6	45	44	-5	6.645
	4chrpCEN	3	6	4chrpCEN_3_6	46	45	-4	6.873
	4chrpCEN	3	6	4chrpCEN_3_6	47	46	-3	7.118
	4chrpCEN	3	6	4chrpCEN_3_6	48	47	-2	7.314
	4chrpCEN	3	6	4chrpCEN_3_6	49	48	-1	7.43
	4chrpCEN	3	6	4chrpCEN_3_6	50	49	0	7.471
	4chrpCEN	3	6	4chrpCEN_3_6	51	50	1	7.358
	4chrpCEN	3	7	4chrpCEN_3_7	38	0	-41	0
	4chrpCEN	3	7	4chrpCEN_3_7	39	1	-40	0.482
	4chrpCEN	3	7	4chrpCEN_3_7	40	2	-39	0.841
	4chrpCEN	3	7	4chrpCEN_3_7	41	3	-38	1.065
	4chrpCEN	3	7	4chrpCEN_3_7	42	4	-37	0.594
	4chrpCEN	3	7	4chrpCEN_3_7	43	5	-36	0.548
	4chrpCEN	3	7	4chrpCEN_3_7	44	6	-35	1.008
	4chrpCEN	3	7	4chrpCEN_3_7	45	7	-34	0.865
	4chrpCEN	3	7	4chrpCEN_3_7	46	8	-33	1.203
	4chrpCEN	3	7	4chrpCEN_3_7	47	9	-32	1.381
	4chrpCEN	3	7	4chrpCEN_3_7	48	10	-31	1.191
	4chrpCEN	3	7	4chrpCEN_3_7	49	11	-30	1.172
	4chrpCEN	3	7	4chrpCEN_3_7	50	12	-29	1.413
	4chrpCEN	3	7	4chrpCEN_3_7	51	13	-28	1.334
	4chrpCEN	3	7	4chrpCEN_3_7	52	14	-27	1.498
	4chrpCEN	3	7	4chrpCEN_3_7	53	15	-26	1.72
	4chrpCEN	3	7	4chrpCEN_3_7	54	16	-25	1.445
	4chrpCEN	3	7	4chrpCEN_3_7	55	17	-24	1.398
	4chrpCEN	3	7	4chrpCEN_3_7	56	18	-23	1.858
	4chrpCEN	3	7	4chrpCEN_3_7	57	19	-22	1.848
	4chrpCEN	3	7	4chrpCEN_3_7	58	20	-21	2.09
	4chrpCEN	3	7	4chrpCEN_3_7	59	21	-20	2.228
	4chrpCEN	3	7	4chrpCEN_3_7	60	22	-19	1.95
	4chrpCEN	3	7	4chrpCEN_3_7	61	23	-18	2.203
	4chrpCEN	3	7	4chrpCEN_3_7	62	24	-17	2.198
	4chrpCEN	3	7	4chrpCEN_3_7	63	25	-16	1.963
	4chrpCEN	3	7	4chrpCEN_3_7	64	26	-15	2.113
	4chrpCEN	3	7	4chrpCEN_3_7	65	27	-14	2.085
	4chrpCEN	3	7	4chrpCEN_3_7	66	28	-13	1.379
	4chrpCEN	3	7	4chrpCEN_3_7	67	29	-12	1.591
	4chrpCEN	3	7	4chrpCEN_3_7	68	30	-11	1.969
	4chrpCEN	3	7	4chrpCEN_3_7	69	31	-10	2.53
	4chrpCEN	3	7	4chrpCEN_3_7	70	32	-9	3.428
	4chrpCEN	3	7	4chrpCEN_3_7	71	33	-8	4.388
	4chrpCEN	3	7	4chrpCEN_3_7	72	34	-7	4.404
	4chrpCEN	3	7	4chrpCEN_3_7	73	35	-6	4.83
	4chrpCEN	3	7	4chrpCEN_3_7	74	36	-5	5.065
	4chrpCEN	3	7	4chrpCEN_3_7	75	37	-4	6.273
	4chrpCEN	3	7	4chrpCEN_3_7	76	38	-3	7.175
	4chrpCEN	3	7	4chrpCEN_3_7	77	39	-2	7.629
	4chrpCEN	3	7	4chrpCEN_3_7	78	40	-1	8.013
	4chrpCEN	3	7	4chrpCEN_3_7	79	41	0	8.313
	4chrpCEN	3	7	4chrpCEN_3_7	80	42	1	8.244
	4chrpCEN	3	8	4chrpCEN_3_8	34	0	-37	0
	4chrpCEN	3	8	4chrpCEN_3_8	35	1	-36	0.805
	4chrpCEN	3	8	4chrpCEN_3_8	36	2	-35	0.921
	4chrpCEN	3	8	4chrpCEN_3_8	37	3	-34	0.699
	4chrpCEN	3	8	4chrpCEN_3_8	38	4	-33	0.916
	4chrpCEN	3	8	4chrpCEN_3_8	39	5	-32	1.176
	4chrpCEN	3	8	4chrpCEN_3_8	40	6	-31	1.532
	4chrpCEN	3	8	4chrpCEN_3_8	41	7	-30	1.572
	4chrpCEN	3	8	4chrpCEN_3_8	42	8	-29	1.671
	4chrpCEN	3	8	4chrpCEN_3_8	43	9	-28	1.338
	4chrpCEN	3	8	4chrpCEN_3_8	44	10	-27	1.656
	4chrpCEN	3	8	4chrpCEN_3_8	45	11	-26	1.744
	4chrpCEN	3	8	4chrpCEN_3_8	46	12	-25	1.992
	4chrpCEN	3	8	4chrpCEN_3_8	47	13	-24	1.898
	4chrpCEN	3	8	4chrpCEN_3_8	48	14	-23	2.031
	4chrpCEN	3	8	4chrpCEN_3_8	49	15	-22	2.364
	4chrpCEN	3	8	4chrpCEN_3_8	50	16	-21	2.276
	4chrpCEN	3	8	4chrpCEN_3_8	51	17	-20	2.542
	4chrpCEN	3	8	4chrpCEN_3_8	52	18	-19	2.374
	4chrpCEN	3	8	4chrpCEN_3_8	53	19	-18	2.374
	4chrpCEN	3	8	4chrpCEN_3_8	54	20	-17	2.654
	4chrpCEN	3	8	4chrpCEN_3_8	55	21	-16	2.705
	4chrpCEN	3	8	4chrpCEN_3_8	56	22	-15	2.857
	4chrpCEN	3	8	4chrpCEN_3_8	57	23	-14	3.112
	4chrpCEN	3	8	4chrpCEN_3_8	58	24	-13	3.633
	4chrpCEN	3	8	4chrpCEN_3_8	59	25	-12	4.143
	4chrpCEN	3	8	4chrpCEN_3_8	60	26	-11	4.824
	4chrpCEN	3	8	4chrpCEN_3_8	61	27	-10	5.47
	4chrpCEN	3	8	4chrpCEN_3_8	62	28	-9	5.765
	4chrpCEN	3	8	4chrpCEN_3_8	63	29	-8	5.656
	4chrpCEN	3	8	4chrpCEN_3_8	64	30	-7	6.095
	4chrpCEN	3	8	4chrpCEN_3_8	65	31	-6	6.487
	4chrpCEN	3	8	4chrpCEN_3_8	66	32	-5	6.159
	4chrpCEN	3	8	4chrpCEN_3_8	67	33	-4	6.874
	4chrpCEN	3	8	4chrpCEN_3_8	68	34	-3	7.129
	4chrpCEN	3	8	4chrpCEN_3_8	69	35	-2	7.413
	4chrpCEN	3	8	4chrpCEN_3_8	70	36	-1	7.857
	4chrpCEN	3	8	4chrpCEN_3_8	71	37	0	8.073
	4chrpCEN	3	8	4chrpCEN_3_8	72	38	1	5.852
	4chrpCEN	3	9	4chrpCEN_3_9	1	0	-68	0
	4chrpCEN	3	9	4chrpCEN_3_9	2	1	-67	0.614
	4chrpCEN	3	9	4chrpCEN_3_9	3	2	-66	0.434
	4chrpCEN	3	9	4chrpCEN_3_9	4	3	-65	0.4
	4chrpCEN	3	9	4chrpCEN_3_9	5	4	-64	1.069
	4chrpCEN	3	9	4chrpCEN_3_9	6	5	-63	0.985
	4chrpCEN	3	9	4chrpCEN_3_9	7	6	-62	0.978
	4chrpCEN	3	9	4chrpCEN_3_9	8	7	-61	0.721
	4chrpCEN	3	9	4chrpCEN_3_9	9	8	-60	1.328
	4chrpCEN	3	9	4chrpCEN_3_9	10	9	-59	0.927
	4chrpCEN	3	9	4chrpCEN_3_9	11	10	-58	0.407
	4chrpCEN	3	9	4chrpCEN_3_9	12	11	-57	0.388
	4chrpCEN	3	9	4chrpCEN_3_9	13	12	-56	0.618
	4chrpCEN	3	9	4chrpCEN_3_9	14	13	-55	1.354
	4chrpCEN	3	9	4chrpCEN_3_9	15	14	-54	1.349
	4chrpCEN	3	9	4chrpCEN_3_9	16	15	-53	0.986
	4chrpCEN	3	9	4chrpCEN_3_9	17	16	-52	1.434
	4chrpCEN	3	9	4chrpCEN_3_9	18	17	-51	1.398
	4chrpCEN	3	9	4chrpCEN_3_9	19	18	-50	1.247
	4chrpCEN	3	9	4chrpCEN_3_9	20	19	-49	1.49
	4chrpCEN	3	9	4chrpCEN_3_9	21	20	-48	1.458
	4chrpCEN	3	9	4chrpCEN_3_9	22	21	-47	1.523
	4chrpCEN	3	9	4chrpCEN_3_9	23	22	-46	1.511
	4chrpCEN	3	9	4chrpCEN_3_9	24	23	-45	1.347
	4chrpCEN	3	9	4chrpCEN_3_9	25	24	-44	1.474
	4chrpCEN	3	9	4chrpCEN_3_9	26	25	-43	1.556
	4chrpCEN	3	9	4chrpCEN_3_9	27	26	-42	1.417
	4chrpCEN	3	9	4chrpCEN_3_9	28	27	-41	1.452
	4chrpCEN	3	9	4chrpCEN_3_9	29	28	-40	1.542
	4chrpCEN	3	9	4chrpCEN_3_9	30	29	-39	1.715
	4chrpCEN	3	9	4chrpCEN_3_9	31	30	-38	1.654
	4chrpCEN	3	9	4chrpCEN_3_9	32	31	-37	1.475
	4chrpCEN	3	9	4chrpCEN_3_9	33	32	-36	1.528
	4chrpCEN	3	9	4chrpCEN_3_9	34	33	-35	1.623
	4chrpCEN	3	9	4chrpCEN_3_9	35	34	-34	1.528
	4chrpCEN	3	9	4chrpCEN_3_9	36	35	-33	1.419
	4chrpCEN	3	9	4chrpCEN_3_9	37	36	-32	1.422
	4chrpCEN	3	9	4chrpCEN_3_9	38	37	-31	1.31
	4chrpCEN	3	9	4chrpCEN_3_9	39	38	-30	1.32
	4chrpCEN	3	9	4chrpCEN_3_9	40	39	-29	1.251
	4chrpCEN	3	9	4chrpCEN_3_9	41	40	-28	1.192
	4chrpCEN	3	9	4chrpCEN_3_9	42	41	-27	1.24
	4chrpCEN	3	9	4chrpCEN_3_9	43	42	-26	1.296
	4chrpCEN	3	9	4chrpCEN_3_9	44	43	-25	1.38
	4chrpCEN	3	9	4chrpCEN_3_9	45	44	-24	1.429
	4chrpCEN	3	9	4chrpCEN_3_9	46	45	-23	1.388
	4chrpCEN	3	9	4chrpCEN_3_9	47	46	-22	1.509
	4chrpCEN	3	9	4chrpCEN_3_9	48	47	-21	1.45
	4chrpCEN	3	9	4chrpCEN_3_9	49	48	-20	1.576
	4chrpCEN	3	9	4chrpCEN_3_9	50	49	-19	1.567
	4chrpCEN	3	9	4chrpCEN_3_9	51	50	-18	1.633
	4chrpCEN	3	9	4chrpCEN_3_9	52	51	-17	1.593
	4chrpCEN	3	9	4chrpCEN_3_9	53	52	-16	1.938
	4chrpCEN	3	9	4chrpCEN_3_9	54	53	-15	1.794
	4chrpCEN	3	9	4chrpCEN_3_9	55	54	-14	2.654
	4chrpCEN	3	9	4chrpCEN_3_9	56	55	-13	3.437
	4chrpCEN	3	9	4chrpCEN_3_9	57	56	-12	3.823
	4chrpCEN	3	9	4chrpCEN_3_9	58	57	-11	4.68
	4chrpCEN	3	9	4chrpCEN_3_9	59	58	-10	4.702
	4chrpCEN	3	9	4chrpCEN_3_9	60	59	-9	4.928
	4chrpCEN	3	9	4chrpCEN_3_9	61	60	-8	5.523
	4chrpCEN	3	9	4chrpCEN_3_9	62	61	-7	5.85
	4chrpCEN	3	9	4chrpCEN_3_9	63	62	-6	6
	4chrpCEN	3	9	4chrpCEN_3_9	64	63	-5	6.275
	4chrpCEN	3	9	4chrpCEN_3_9	65	64	-4	6.542
	4chrpCEN	3	9	4chrpCEN_3_9	66	65	-3	6.991
	4chrpCEN	3	9	4chrpCEN_3_9	67	66	-2	7.258
	4chrpCEN	3	9	4chrpCEN_3_9	68	67	-1	7.73
	4chrpCEN	3	9	4chrpCEN_3_9	69	68	0	7.839
	4chrpCEN	3	9	4chrpCEN_3_9	70	69	1	5.086
	4chrpCEN	3	10	4chrpCEN_3_10	6	0	-36	0
	4chrpCEN	3	10	4chrpCEN_3_10	7	1	-35	0.905
	4chrpCEN	3	10	4chrpCEN_3_10	8	2	-34	0.438
	4chrpCEN	3	10	4chrpCEN_3_10	9	3	-33	0.48
	4chrpCEN	3	10	4chrpCEN_3_10	10	4	-32	0.921
	4chrpCEN	3	10	4chrpCEN_3_10	11	5	-31	0.77
	4chrpCEN	3	10	4chrpCEN_3_10	12	6	-30	0.652
	4chrpCEN	3	10	4chrpCEN_3_10	13	7	-29	0.91
	4chrpCEN	3	10	4chrpCEN_3_10	14	8	-28	1.12
	4chrpCEN	3	10	4chrpCEN_3_10	15	9	-27	1.327
	4chrpCEN	3	10	4chrpCEN_3_10	16	10	-26	1.165
	4chrpCEN	3	10	4chrpCEN_3_10	17	11	-25	1.475
	4chrpCEN	3	10	4chrpCEN_3_10	18	12	-24	1.33
	4chrpCEN	3	10	4chrpCEN_3_10	19	13	-23	1.511
	4chrpCEN	3	10	4chrpCEN_3_10	20	14	-22	1.008
	4chrpCEN	3	10	4chrpCEN_3_10	21	15	-21	1.393
	4chrpCEN	3	10	4chrpCEN_3_10	22	16	-20	1.487
	4chrpCEN	3	10	4chrpCEN_3_10	23	17	-19	1.766
	4chrpCEN	3	10	4chrpCEN_3_10	24	18	-18	1.582
	4chrpCEN	3	10	4chrpCEN_3_10	25	19	-17	1.663
	4chrpCEN	3	10	4chrpCEN_3_10	26	20	-16	1.398
	4chrpCEN	3	10	4chrpCEN_3_10	27	21	-15	1.942
	4chrpCEN	3	10	4chrpCEN_3_10	28	22	-14	2.012
	4chrpCEN	3	10	4chrpCEN_3_10	29	23	-13	3.044
	4chrpCEN	3	10	4chrpCEN_3_10	30	24	-12	3.853
	4chrpCEN	3	10	4chrpCEN_3_10	31	25	-11	4.616
	4chrpCEN	3	10	4chrpCEN_3_10	32	26	-10	5.371
	4chrpCEN	3	10	4chrpCEN_3_10	33	27	-9	5.65
	4chrpCEN	3	10	4chrpCEN_3_10	34	28	-8	5.938
	4chrpCEN	3	10	4chrpCEN_3_10	35	29	-7	6.033
	4chrpCEN	3	10	4chrpCEN_3_10	36	30	-6	6.31
	4chrpCEN	3	10	4chrpCEN_3_10	37	31	-5	6.574
	4chrpCEN	3	10	4chrpCEN_3_10	38	32	-4	6.627
	4chrpCEN	3	10	4chrpCEN_3_10	39	33	-3	7.183
	4chrpCEN	3	10	4chrpCEN_3_10	40	34	-2	7.758
	4chrpCEN	3	10	4chrpCEN_3_10	41	35	-1	7.927
	4chrpCEN	3	10	4chrpCEN_3_10	42	36	0	7.94
	4chrpCEN	3	10	4chrpCEN_3_10	43	37	1	6.589
	4chrpCEN	3	11	4chrpCEN_3_11	9	0	-40	0
	4chrpCEN	3	11	4chrpCEN_3_11	10	1	-39	1.095
	4chrpCEN	3	11	4chrpCEN_3_11	11	2	-38	1.055
	4chrpCEN	3	11	4chrpCEN_3_11	12	3	-37	0.86
	4chrpCEN	3	11	4chrpCEN_3_11	13	4	-36	1.059
	4chrpCEN	3	11	4chrpCEN_3_11	14	5	-35	0.829
	4chrpCEN	3	11	4chrpCEN_3_11	15	6	-34	1.03
	4chrpCEN	3	11	4chrpCEN_3_11	16	7	-33	1.248
	4chrpCEN	3	11	4chrpCEN_3_11	17	8	-32	1.131
	4chrpCEN	3	11	4chrpCEN_3_11	18	9	-31	1.347
	4chrpCEN	3	11	4chrpCEN_3_11	19	10	-30	1.367
	4chrpCEN	3	11	4chrpCEN_3_11	20	11	-29	1.371
	4chrpCEN	3	11	4chrpCEN_3_11	21	12	-28	1.412
	4chrpCEN	3	11	4chrpCEN_3_11	22	13	-27	1.525
	4chrpCEN	3	11	4chrpCEN_3_11	23	14	-26	1.445
	4chrpCEN	3	11	4chrpCEN_3_11	24	15	-25	1.68
	4chrpCEN	3	11	4chrpCEN_3_11	25	16	-24	1.831
	4chrpCEN	3	11	4chrpCEN_3_11	26	17	-23	1.6
	4chrpCEN	3	11	4chrpCEN_3_11	27	18	-22	1.577
	4chrpCEN	3	11	4chrpCEN_3_11	28	19	-21	1.728
	4chrpCEN	3	11	4chrpCEN_3_11	29	20	-20	1.734
	4chrpCEN	3	11	4chrpCEN_3_11	30	21	-19	1.59
	4chrpCEN	3	11	4chrpCEN_3_11	31	22	-18	1.771
	4chrpCEN	3	11	4chrpCEN_3_11	32	23	-17	1.928
	4chrpCEN	3	11	4chrpCEN_3_11	33	24	-16	1.653
	4chrpCEN	3	11	4chrpCEN_3_11	34	25	-15	2.04
	4chrpCEN	3	11	4chrpCEN_3_11	35	26	-14	1.578
	4chrpCEN	3	11	4chrpCEN_3_11	36	27	-13	2.232
	4chrpCEN	3	11	4chrpCEN_3_11	37	28	-12	2.319
	4chrpCEN	3	11	4chrpCEN_3_11	38	29	-11	3.085
	4chrpCEN	3	11	4chrpCEN_3_11	39	30	-10	3.554
	4chrpCEN	3	11	4chrpCEN_3_11	40	31	-9	4.041
	4chrpCEN	3	11	4chrpCEN_3_11	41	32	-8	5.164
	4chrpCEN	3	11	4chrpCEN_3_11	42	33	-7	5.611
	4chrpCEN	3	11	4chrpCEN_3_11	43	34	-6	6.149
	4chrpCEN	3	11	4chrpCEN_3_11	44	35	-5	6.578
	4chrpCEN	3	11	4chrpCEN_3_11	45	36	-4	6.952
	4chrpCEN	3	11	4chrpCEN_3_11	46	37	-3	7.01
	4chrpCEN	3	11	4chrpCEN_3_11	47	38	-2	7.01
	4chrpCEN	3	11	4chrpCEN_3_11	48	39	-1	7.385
	4chrpCEN	3	11	4chrpCEN_3_11	49	40	0	7.644
	4chrpCEN	3	11	4chrpCEN_3_11	50	41	1	7.421
	4chrpCEN	3	12	4chrpCEN_3_12	51	0	-41	0
	4chrpCEN	3	12	4chrpCEN_3_12	52	1	-40	0.984
	4chrpCEN	3	12	4chrpCEN_3_12	53	2	-39	1.33
	4chrpCEN	3	12	4chrpCEN_3_12	54	3	-38	0.664
	4chrpCEN	3	12	4chrpCEN_3_12	55	4	-37	1.217
	4chrpCEN	3	12	4chrpCEN_3_12	56	5	-36	1.13
	4chrpCEN	3	12	4chrpCEN_3_12	57	6	-35	0.785
	4chrpCEN	3	12	4chrpCEN_3_12	58	7	-34	1.273
	4chrpCEN	3	12	4chrpCEN_3_12	59	8	-33	1.585
	4chrpCEN	3	12	4chrpCEN_3_12	60	9	-32	1.821
	4chrpCEN	3	12	4chrpCEN_3_12	61	10	-31	1.625
	4chrpCEN	3	12	4chrpCEN_3_12	62	11	-30	1.533
	4chrpCEN	3	12	4chrpCEN_3_12	63	12	-29	1.112
	4chrpCEN	3	12	4chrpCEN_3_12	64	13	-28	1.533
	4chrpCEN	3	12	4chrpCEN_3_12	65	14	-27	1.894
	4chrpCEN	3	12	4chrpCEN_3_12	66	15	-26	1.878
	4chrpCEN	3	12	4chrpCEN_3_12	67	16	-25	1.953
	4chrpCEN	3	12	4chrpCEN_3_12	68	17	-24	1.899
	4chrpCEN	3	12	4chrpCEN_3_12	69	18	-23	1.737
	4chrpCEN	3	12	4chrpCEN_3_12	70	19	-22	1.858
	4chrpCEN	3	12	4chrpCEN_3_12	71	20	-21	1.721
	4chrpCEN	3	12	4chrpCEN_3_12	72	21	-20	1.977
	4chrpCEN	3	12	4chrpCEN_3_12	73	22	-19	2.326
	4chrpCEN	3	12	4chrpCEN_3_12	74	23	-18	2.324
	4chrpCEN	3	12	4chrpCEN_3_12	75	24	-17	2.448
	4chrpCEN	3	12	4chrpCEN_3_12	76	25	-16	2.646
	4chrpCEN	3	12	4chrpCEN_3_12	77	26	-15	2.958
	4chrpCEN	3	12	4chrpCEN_3_12	78	27	-14	3.642
	4chrpCEN	3	12	4chrpCEN_3_12	79	28	-13	4.433
	4chrpCEN	3	12	4chrpCEN_3_12	80	29	-12	4.922
	4chrpCEN	3	12	4chrpCEN_3_12	81	30	-11	5.479
	4chrpCEN	3	12	4chrpCEN_3_12	82	31	-10	5.507
	4chrpCEN	3	12	4chrpCEN_3_12	83	32	-9	6.15
	4chrpCEN	3	12	4chrpCEN_3_12	84	33	-8	6.673
	4chrpCEN	3	12	4chrpCEN_3_12	85	34	-7	6.586
	4chrpCEN	3	12	4chrpCEN_3_12	86	35	-6	6.915
	4chrpCEN	3	12	4chrpCEN_3_12	87	36	-5	7.015
	4chrpCEN	3	12	4chrpCEN_3_12	88	37	-4	7.251
	4chrpCEN	3	12	4chrpCEN_3_12	89	38	-3	7.632
	4chrpCEN	3	12	4chrpCEN_3_12	90	39	-2	7.699
	4chrpCEN	3	12	4chrpCEN_3_12	91	40	-1	7.758
	4chrpCEN	3	12	4chrpCEN_3_12	92	41	0	7.775
	4chrpCEN	3	12	4chrpCEN_3_12	93	42	1	7.554
	4chrpCEN	3	14	4chrpCEN_3_14	4	0	-38	0
	4chrpCEN	3	14	4chrpCEN_3_14	5	1	-37	0.46
	4chrpCEN	3	14	4chrpCEN_3_14	6	2	-36	1.019
	4chrpCEN	3	14	4chrpCEN_3_14	7	3	-35	0.921
	4chrpCEN	3	14	4chrpCEN_3_14	8	4	-34	0.642
	4chrpCEN	3	14	4chrpCEN_3_14	9	5	-33	0.864
	4chrpCEN	3	14	4chrpCEN_3_14	10	6	-32	0.844
	4chrpCEN	3	14	4chrpCEN_3_14	11	7	-31	0.586
	4chrpCEN	3	14	4chrpCEN_3_14	12	8	-30	1.073
	4chrpCEN	3	14	4chrpCEN_3_14	13	9	-29	1.361
	4chrpCEN	3	14	4chrpCEN_3_14	14	10	-28	1.167
	4chrpCEN	3	14	4chrpCEN_3_14	15	11	-27	1.417
	4chrpCEN	3	14	4chrpCEN_3_14	16	12	-26	1.49
	4chrpCEN	3	14	4chrpCEN_3_14	17	13	-25	1.521
	4chrpCEN	3	14	4chrpCEN_3_14	18	14	-24	1.419
	4chrpCEN	3	14	4chrpCEN_3_14	19	15	-23	1.616
	4chrpCEN	3	14	4chrpCEN_3_14	20	16	-22	1.732
	4chrpCEN	3	14	4chrpCEN_3_14	21	17	-21	1.685
	4chrpCEN	3	14	4chrpCEN_3_14	22	18	-20	1.955
	4chrpCEN	3	14	4chrpCEN_3_14	23	19	-19	1.993
	4chrpCEN	3	14	4chrpCEN_3_14	24	20	-18	2.383
	4chrpCEN	3	14	4chrpCEN_3_14	25	21	-17	2.703
	4chrpCEN	3	14	4chrpCEN_3_14	26	22	-16	2.678
	4chrpCEN	3	14	4chrpCEN_3_14	27	23	-15	2.613
	4chrpCEN	3	14	4chrpCEN_3_14	28	24	-14	2.741
	4chrpCEN	3	14	4chrpCEN_3_14	29	25	-13	3.196
	4chrpCEN	3	14	4chrpCEN_3_14	30	26	-12	3.855
	4chrpCEN	3	14	4chrpCEN_3_14	31	27	-11	4.446
	4chrpCEN	3	14	4chrpCEN_3_14	32	28	-10	4.627
	4chrpCEN	3	14	4chrpCEN_3_14	33	29	-9	5.136
	4chrpCEN	3	14	4chrpCEN_3_14	34	30	-8	5.477
	4chrpCEN	3	14	4chrpCEN_3_14	35	31	-7	5.832
	4chrpCEN	3	14	4chrpCEN_3_14	36	32	-6	6.175
	4chrpCEN	3	14	4chrpCEN_3_14	37	33	-5	6.181
	4chrpCEN	3	14	4chrpCEN_3_14	38	34	-4	6.892
	4chrpCEN	3	14	4chrpCEN_3_14	39	35	-3	7.397
	4chrpCEN	3	14	4chrpCEN_3_14	40	36	-2	7.802
	4chrpCEN	3	14	4chrpCEN_3_14	41	37	-1	8.06
	4chrpCEN	3	14	4chrpCEN_3_14	42	38	0	8.222
	4chrpCEN	3	14	4chrpCEN_3_14	43	39	1	7.753
	4chrpCEN	3	15	4chrpCEN_3_15	65	0	-66	0
	4chrpCEN	3	15	4chrpCEN_3_15	66	1	-65	0.776
	4chrpCEN	3	15	4chrpCEN_3_15	67	2	-64	1.052
	4chrpCEN	3	15	4chrpCEN_3_15	68	3	-63	1.117
	4chrpCEN	3	15	4chrpCEN_3_15	69	4	-62	1.169
	4chrpCEN	3	15	4chrpCEN_3_15	70	5	-61	1.31
	4chrpCEN	3	15	4chrpCEN_3_15	71	6	-60	1.228
	4chrpCEN	3	15	4chrpCEN_3_15	72	7	-59	1.251
	4chrpCEN	3	15	4chrpCEN_3_15	73	8	-58	1.008
	4chrpCEN	3	15	4chrpCEN_3_15	74	9	-57	1.002
	4chrpCEN	3	15	4chrpCEN_3_15	75	10	-56	1.367
	4chrpCEN	3	15	4chrpCEN_3_15	76	11	-55	1.226
	4chrpCEN	3	15	4chrpCEN_3_15	77	12	-54	1.288
	4chrpCEN	3	15	4chrpCEN_3_15	78	13	-53	1.463
	4chrpCEN	3	15	4chrpCEN_3_15	79	14	-52	1.436
	4chrpCEN	3	15	4chrpCEN_3_15	80	15	-51	1.417
	4chrpCEN	3	15	4chrpCEN_3_15	81	16	-50	1.187
	4chrpCEN	3	15	4chrpCEN_3_15	82	17	-49	1.243
	4chrpCEN	3	15	4chrpCEN_3_15	83	18	-48	1.516
	4chrpCEN	3	15	4chrpCEN_3_15	84	19	-47	1.42
	4chrpCEN	3	15	4chrpCEN_3_15	85	20	-46	1.615
	4chrpCEN	3	15	4chrpCEN_3_15	86	21	-45	1.556
	4chrpCEN	3	15	4chrpCEN_3_15	87	22	-44	1.494
	4chrpCEN	3	15	4chrpCEN_3_15	88	23	-43	1.542
	4chrpCEN	3	15	4chrpCEN_3_15	89	24	-42	1.37
	4chrpCEN	3	15	4chrpCEN_3_15	90	25	-41	1.445
	4chrpCEN	3	15	4chrpCEN_3_15	91	26	-40	1.445
	4chrpCEN	3	15	4chrpCEN_3_15	92	27	-39	1.408
	4chrpCEN	3	15	4chrpCEN_3_15	93	28	-38	1.478
	4chrpCEN	3	15	4chrpCEN_3_15	94	29	-37	1.544
	4chrpCEN	3	15	4chrpCEN_3_15	95	30	-36	1.65
	4chrpCEN	3	15	4chrpCEN_3_15	96	31	-35	1.762
	4chrpCEN	3	15	4chrpCEN_3_15	97	32	-34	1.092
	4chrpCEN	3	15	4chrpCEN_3_15	98	33	-33	1.853
	4chrpCEN	3	15	4chrpCEN_3_15	99	34	-32	1.536
	4chrpCEN	3	15	4chrpCEN_3_15	100	35	-31	1.631
	4chrpCEN	3	15	4chrpCEN_3_15	101	36	-30	1.725
	4chrpCEN	3	15	4chrpCEN_3_15	102	37	-29	1.61
	4chrpCEN	3	15	4chrpCEN_3_15	103	38	-28	1.345
	4chrpCEN	3	15	4chrpCEN_3_15	104	39	-27	1.675
	4chrpCEN	3	15	4chrpCEN_3_15	105	40	-26	1.927
	4chrpCEN	3	15	4chrpCEN_3_15	106	41	-25	1.939
	4chrpCEN	3	15	4chrpCEN_3_15	107	42	-24	1.734
	4chrpCEN	3	15	4chrpCEN_3_15	108	43	-23	1.54
	4chrpCEN	3	15	4chrpCEN_3_15	109	44	-22	1.421
	4chrpCEN	3	15	4chrpCEN_3_15	110	45	-21	1.766
	4chrpCEN	3	15	4chrpCEN_3_15	111	46	-20	1.742
	4chrpCEN	3	15	4chrpCEN_3_15	112	47	-19	1.578
	4chrpCEN	3	15	4chrpCEN_3_15	113	48	-18	1.272
	4chrpCEN	3	15	4chrpCEN_3_15	114	49	-17	1.635
	4chrpCEN	3	15	4chrpCEN_3_15	115	50	-16	1.403
	4chrpCEN	3	15	4chrpCEN_3_15	116	51	-15	1.502
	4chrpCEN	3	15	4chrpCEN_3_15	117	52	-14	1.696
	4chrpCEN	3	15	4chrpCEN_3_15	118	53	-13	1.599
	4chrpCEN	3	15	4chrpCEN_3_15	119	54	-12	1.6
	4chrpCEN	3	15	4chrpCEN_3_15	120	55	-11	2.386
	4chrpCEN	3	15	4chrpCEN_3_15	121	56	-10	2.963
	4chrpCEN	3	15	4chrpCEN_3_15	122	57	-9	3.624
	4chrpCEN	3	15	4chrpCEN_3_15	123	58	-8	4.371
	4chrpCEN	3	15	4chrpCEN_3_15	124	59	-7	5.146
	4chrpCEN	3	15	4chrpCEN_3_15	125	60	-6	5.628
	4chrpCEN	3	15	4chrpCEN_3_15	126	61	-5	5.918
	4chrpCEN	3	15	4chrpCEN_3_15	127	62	-4	6.1
	4chrpCEN	3	15	4chrpCEN_3_15	128	63	-3	6.371
	4chrpCEN	3	15	4chrpCEN_3_15	129	64	-2	6.52
	4chrpCEN	3	15	4chrpCEN_3_15	130	65	-1	6.928
	4chrpCEN	3	15	4chrpCEN_3_15	131	66	0	7.04
	4chrpCEN	3	15	4chrpCEN_3_15	132	67	1	6.971
	4chrpCEN	3	16	4chrpCEN_3_16	27	0	-33	0
	4chrpCEN	3	16	4chrpCEN_3_16	28	1	-32	0.558
	4chrpCEN	3	16	4chrpCEN_3_16	29	2	-31	0.732
	4chrpCEN	3	16	4chrpCEN_3_16	30	3	-30	1.002
	4chrpCEN	3	16	4chrpCEN_3_16	31	4	-29	1.105
	4chrpCEN	3	16	4chrpCEN_3_16	32	5	-28	1.105
	4chrpCEN	3	16	4chrpCEN_3_16	33	6	-27	1.208
	4chrpCEN	3	16	4chrpCEN_3_16	34	7	-26	1.487
	4chrpCEN	3	16	4chrpCEN_3_16	35	8	-25	1.576
	4chrpCEN	3	16	4chrpCEN_3_16	36	9	-24	1.97
	4chrpCEN	3	16	4chrpCEN_3_16	37	10	-23	2.095
	4chrpCEN	3	16	4chrpCEN_3_16	38	11	-22	1.982
	4chrpCEN	3	16	4chrpCEN_3_16	39	12	-21	2.369
	4chrpCEN	3	16	4chrpCEN_3_16	40	13	-20	2.479
	4chrpCEN	3	16	4chrpCEN_3_16	41	14	-19	2.714
	4chrpCEN	3	16	4chrpCEN_3_16	42	15	-18	2.641
	4chrpCEN	3	16	4chrpCEN_3_16	43	16	-17	2.812
	4chrpCEN	3	16	4chrpCEN_3_16	44	17	-16	2.661
	4chrpCEN	3	16	4chrpCEN_3_16	45	18	-15	2.486
	4chrpCEN	3	16	4chrpCEN_3_16	46	19	-14	3.111
	4chrpCEN	3	16	4chrpCEN_3_16	47	20	-13	3.876
	4chrpCEN	3	16	4chrpCEN_3_16	48	21	-12	3.965
	4chrpCEN	3	16	4chrpCEN_3_16	49	22	-11	4.883
	4chrpCEN	3	16	4chrpCEN_3_16	50	23	-10	5.179
	4chrpCEN	3	16	4chrpCEN_3_16	51	24	-9	5.711
	4chrpCEN	3	16	4chrpCEN_3_16	52	25	-8	6.421
	4chrpCEN	3	16	4chrpCEN_3_16	53	26	-7	6.728
	4chrpCEN	3	16	4chrpCEN_3_16	54	27	-6	7.221
	4chrpCEN	3	16	4chrpCEN_3_16	55	28	-5	7.528
	4chrpCEN	3	16	4chrpCEN_3_16	56	29	-4	7.982
	4chrpCEN	3	16	4chrpCEN_3_16	57	30	-3	8.334
	4chrpCEN	3	16	4chrpCEN_3_16	58	31	-2	8.599
	4chrpCEN	3	16	4chrpCEN_3_16	59	32	-1	8.566
	4chrpCEN	3	16	4chrpCEN_3_16	60	33	0	8.585
	4chrpCEN	3	16	4chrpCEN_3_16	61	34	1	7.419
	4chrpCEN	3	17	4chrpCEN_3_17	65	0	-41	0
	4chrpCEN	3	17	4chrpCEN_3_17	66	1	-40	0.948
	4chrpCEN	3	17	4chrpCEN_3_17	67	2	-39	1.203
	4chrpCEN	3	17	4chrpCEN_3_17	68	3	-38	1.088
	4chrpCEN	3	17	4chrpCEN_3_17	69	4	-37	1.011
	4chrpCEN	3	17	4chrpCEN_3_17	70	5	-36	0.916
	4chrpCEN	3	17	4chrpCEN_3_17	71	6	-35	1.2
	4chrpCEN	3	17	4chrpCEN_3_17	72	7	-34	0.797
	4chrpCEN	3	17	4chrpCEN_3_17	73	8	-33	1.213
	4chrpCEN	3	17	4chrpCEN_3_17	74	9	-32	0.575
	4chrpCEN	3	17	4chrpCEN_3_17	75	10	-31	0.804
	4chrpCEN	3	17	4chrpCEN_3_17	76	11	-30	1.082
	4chrpCEN	3	17	4chrpCEN_3_17	77	12	-29	1.433
	4chrpCEN	3	17	4chrpCEN_3_17	78	13	-28	1.117
	4chrpCEN	3	17	4chrpCEN_3_17	79	14	-27	1.005
	4chrpCEN	3	17	4chrpCEN_3_17	80	15	-26	1.134
	4chrpCEN	3	17	4chrpCEN_3_17	81	16	-25	1.388
	4chrpCEN	3	17	4chrpCEN_3_17	82	17	-24	1.031
	4chrpCEN	3	17	4chrpCEN_3_17	83	18	-23	0.933
	4chrpCEN	3	17	4chrpCEN_3_17	84	19	-22	1.035
	4chrpCEN	3	17	4chrpCEN_3_17	85	20	-21	1.55
	4chrpCEN	3	17	4chrpCEN_3_17	86	21	-20	1.341
	4chrpCEN	3	17	4chrpCEN_3_17	87	22	-19	2.175
	4chrpCEN	3	17	4chrpCEN_3_17	88	23	-18	2.107
	4chrpCEN	3	17	4chrpCEN_3_17	89	24	-17	2.053
	4chrpCEN	3	17	4chrpCEN_3_17	90	25	-16	2.312
	4chrpCEN	3	17	4chrpCEN_3_17	91	26	-15	2.371
	4chrpCEN	3	17	4chrpCEN_3_17	92	27	-14	2.618
	4chrpCEN	3	17	4chrpCEN_3_17	93	28	-13	2.696
	4chrpCEN	3	17	4chrpCEN_3_17	94	29	-12	3.219
	4chrpCEN	3	17	4chrpCEN_3_17	95	30	-11	3.482
	4chrpCEN	3	17	4chrpCEN_3_17	96	31	-10	3.924
	4chrpCEN	3	17	4chrpCEN_3_17	97	32	-9	4.186
	4chrpCEN	3	17	4chrpCEN_3_17	98	33	-8	4.989
	4chrpCEN	3	17	4chrpCEN_3_17	99	34	-7	5.406
	4chrpCEN	3	17	4chrpCEN_3_17	100	35	-6	5.888
	4chrpCEN	3	17	4chrpCEN_3_17	101	36	-5	6.055
	4chrpCEN	3	17	4chrpCEN_3_17	102	37	-4	5.966
	4chrpCEN	3	17	4chrpCEN_3_17	103	38	-3	6.168
	4chrpCEN	3	17	4chrpCEN_3_17	104	39	-2	6.819
	4chrpCEN	3	17	4chrpCEN_3_17	105	40	-1	7.071
	4chrpCEN	3	17	4chrpCEN_3_17	106	41	0	7.105
	4chrpCEN	3	17	4chrpCEN_3_17	107	42	1	6.824
	4chrpCEN	3	18	4chrpCEN_3_18	26	0	-46	0
	4chrpCEN	3	18	4chrpCEN_3_18	27	1	-45	0.76
	4chrpCEN	3	18	4chrpCEN_3_18	28	2	-44	0.948
	4chrpCEN	3	18	4chrpCEN_3_18	29	3	-43	0.666
	4chrpCEN	3	18	4chrpCEN_3_18	30	4	-42	1.105
	4chrpCEN	3	18	4chrpCEN_3_18	31	5	-41	1.055
	4chrpCEN	3	18	4chrpCEN_3_18	32	6	-40	1.018
	4chrpCEN	3	18	4chrpCEN_3_18	33	7	-39	1.126
	4chrpCEN	3	18	4chrpCEN_3_18	34	8	-38	0.808
	4chrpCEN	3	18	4chrpCEN_3_18	35	9	-37	0.868
	4chrpCEN	3	18	4chrpCEN_3_18	36	10	-36	1.167
	4chrpCEN	3	18	4chrpCEN_3_18	37	11	-35	1.18
	4chrpCEN	3	18	4chrpCEN_3_18	38	12	-34	1.126
	4chrpCEN	3	18	4chrpCEN_3_18	39	13	-33	1.419
	4chrpCEN	3	18	4chrpCEN_3_18	40	14	-32	1.23
	4chrpCEN	3	18	4chrpCEN_3_18	41	15	-31	1.31
	4chrpCEN	3	18	4chrpCEN_3_18	42	16	-30	1.473
	4chrpCEN	3	18	4chrpCEN_3_18	43	17	-29	1.203
	4chrpCEN	3	18	4chrpCEN_3_18	44	18	-28	1.131
	4chrpCEN	3	18	4chrpCEN_3_18	45	19	-27	1.255
	4chrpCEN	3	18	4chrpCEN_3_18	46	20	-26	1.143
	4chrpCEN	3	18	4chrpCEN_3_18	47	21	-25	1.405
	4chrpCEN	3	18	4chrpCEN_3_18	48	22	-24	1.523
	4chrpCEN	3	18	4chrpCEN_3_18	49	23	-23	2.099
	4chrpCEN	3	18	4chrpCEN_3_18	50	24	-22	2.095
	4chrpCEN	3	18	4chrpCEN_3_18	51	25	-21	2.321
	4chrpCEN	3	18	4chrpCEN_3_18	52	26	-20	1.72
	4chrpCEN	3	18	4chrpCEN_3_18	53	27	-19	2.09
	4chrpCEN	3	18	4chrpCEN_3_18	54	28	-18	2.338
	4chrpCEN	3	18	4chrpCEN_3_18	55	29	-17	2.705
	4chrpCEN	3	18	4chrpCEN_3_18	56	30	-16	2.696
	4chrpCEN	3	18	4chrpCEN_3_18	57	31	-15	2.497
	4chrpCEN	3	18	4chrpCEN_3_18	58	32	-14	2.604
	4chrpCEN	3	18	4chrpCEN_3_18	59	33	-13	2.142
	4chrpCEN	3	18	4chrpCEN_3_18	60	34	-12	2.569
	4chrpCEN	3	18	4chrpCEN_3_18	61	35	-11	2.563
	4chrpCEN	3	18	4chrpCEN_3_18	62	36	-10	2.595
	4chrpCEN	3	18	4chrpCEN_3_18	63	37	-9	3.842
	4chrpCEN	3	18	4chrpCEN_3_18	64	38	-8	4.866
	4chrpCEN	3	18	4chrpCEN_3_18	65	39	-7	5.415
	4chrpCEN	3	18	4chrpCEN_3_18	66	40	-6	5.985
	4chrpCEN	3	18	4chrpCEN_3_18	67	41	-5	6.315
	4chrpCEN	3	18	4chrpCEN_3_18	68	42	-4	7.222
	4chrpCEN	3	18	4chrpCEN_3_18	69	43	-3	7.518
	4chrpCEN	3	18	4chrpCEN_3_18	70	44	-2	7.983
	4chrpCEN	3	18	4chrpCEN_3_18	71	45	-1	8.484
	4chrpCEN	3	18	4chrpCEN_3_18	72	46	0	8.68
	4chrpCEN	3	18	4chrpCEN_3_18	73	47	1	8.366
	4chrpCEN	3	19	4chrpCEN_3_19	71	0	-37	0
	4chrpCEN	3	19	4chrpCEN_3_19	72	1	-36	0.904
	4chrpCEN	3	19	4chrpCEN_3_19	73	2	-35	1.062
	4chrpCEN	3	19	4chrpCEN_3_19	74	3	-34	0.836
	4chrpCEN	3	19	4chrpCEN_3_19	75	4	-33	1.111
	4chrpCEN	3	19	4chrpCEN_3_19	76	5	-32	1.092
	4chrpCEN	3	19	4chrpCEN_3_19	77	6	-31	1.187
	4chrpCEN	3	19	4chrpCEN_3_19	78	7	-30	1.373
	4chrpCEN	3	19	4chrpCEN_3_19	79	8	-29	1.069
	4chrpCEN	3	19	4chrpCEN_3_19	80	9	-28	1.243
	4chrpCEN	3	19	4chrpCEN_3_19	81	10	-27	1.248
	4chrpCEN	3	19	4chrpCEN_3_19	82	11	-26	1.345
	4chrpCEN	3	19	4chrpCEN_3_19	83	12	-25	1.483
	4chrpCEN	3	19	4chrpCEN_3_19	84	13	-24	1.172
	4chrpCEN	3	19	4chrpCEN_3_19	85	14	-23	1.519
	4chrpCEN	3	19	4chrpCEN_3_19	86	15	-22	1.591
	4chrpCEN	3	19	4chrpCEN_3_19	87	16	-21	1.278
	4chrpCEN	3	19	4chrpCEN_3_19	88	17	-20	1.502
	4chrpCEN	3	19	4chrpCEN_3_19	89	18	-19	1.273
	4chrpCEN	3	19	4chrpCEN_3_19	90	19	-18	1.836
	4chrpCEN	3	19	4chrpCEN_3_19	91	20	-17	1.552
	4chrpCEN	3	19	4chrpCEN_3_19	92	21	-16	1.684
	4chrpCEN	3	19	4chrpCEN_3_19	93	22	-15	1.788
	4chrpCEN	3	19	4chrpCEN_3_19	94	23	-14	3.179
	4chrpCEN	3	19	4chrpCEN_3_19	95	24	-13	3.562
	4chrpCEN	3	19	4chrpCEN_3_19	96	25	-12	4.019
	4chrpCEN	3	19	4chrpCEN_3_19	97	26	-11	4.144
	4chrpCEN	3	19	4chrpCEN_3_19	98	27	-10	5.397
	4chrpCEN	3	19	4chrpCEN_3_19	99	28	-9	5.463
	4chrpCEN	3	19	4chrpCEN_3_19	100	29	-8	6.36
	4chrpCEN	3	19	4chrpCEN_3_19	101	30	-7	6.867
	4chrpCEN	3	19	4chrpCEN_3_19	102	31	-6	7.129
	4chrpCEN	3	19	4chrpCEN_3_19	103	32	-5	7.391
	4chrpCEN	3	19	4chrpCEN_3_19	104	33	-4	7.872
	4chrpCEN	3	19	4chrpCEN_3_19	105	34	-3	8.186
	4chrpCEN	3	19	4chrpCEN_3_19	106	35	-2	8.49
	4chrpCEN	3	19	4chrpCEN_3_19	107	36	-1	8.715
	4chrpCEN	3	19	4chrpCEN_3_19	108	37	0	8.771
	4chrpCEN	3	19	4chrpCEN_3_19	109	38	1	8.209
	4chrpCEN	3	20	4chrpCEN_3_20	11	0	-48	0
	4chrpCEN	3	20	4chrpCEN_3_20	12	1	-47	0.867
	4chrpCEN	3	20	4chrpCEN_3_20	13	2	-46	0.953
	4chrpCEN	3	20	4chrpCEN_3_20	14	3	-45	0.894
	4chrpCEN	3	20	4chrpCEN_3_20	15	4	-44	1.002
	4chrpCEN	3	20	4chrpCEN_3_20	16	5	-43	1.442
	4chrpCEN	3	20	4chrpCEN_3_20	17	6	-42	1.545
	4chrpCEN	3	20	4chrpCEN_3_20	18	7	-41	1.361
	4chrpCEN	3	20	4chrpCEN_3_20	19	8	-40	1.652
	4chrpCEN	3	20	4chrpCEN_3_20	20	9	-39	2.244
	4chrpCEN	3	20	4chrpCEN_3_20	21	10	-38	2.119
	4chrpCEN	3	20	4chrpCEN_3_20	22	11	-37	2.248
	4chrpCEN	3	20	4chrpCEN_3_20	23	12	-36	2.276
	4chrpCEN	3	20	4chrpCEN_3_20	24	13	-35	2.167
	4chrpCEN	3	20	4chrpCEN_3_20	25	14	-34	1.669
	4chrpCEN	3	20	4chrpCEN_3_20	26	15	-33	2.063
	4chrpCEN	3	20	4chrpCEN_3_20	27	16	-32	2.133
	4chrpCEN	3	20	4chrpCEN_3_20	28	17	-31	2.219
	4chrpCEN	3	20	4chrpCEN_3_20	29	18	-30	2.556
	4chrpCEN	3	20	4chrpCEN_3_20	30	19	-29	1.518
	4chrpCEN	3	20	4chrpCEN_3_20	31	20	-28	2.549
	4chrpCEN	3	20	4chrpCEN_3_20	32	21	-27	2.339
	4chrpCEN	3	20	4chrpCEN_3_20	33	22	-26	2.349
	4chrpCEN	3	20	4chrpCEN_3_20	34	23	-25	2.444
	4chrpCEN	3	20	4chrpCEN_3_20	35	24	-24	2.372
	4chrpCEN	3	20	4chrpCEN_3_20	36	25	-23	2.781
	4chrpCEN	3	20	4chrpCEN_3_20	37	26	-22	2.426
	4chrpCEN	3	20	4chrpCEN_3_20	38	27	-21	2.108
	4chrpCEN	3	20	4chrpCEN_3_20	39	28	-20	2.714
	4chrpCEN	3	20	4chrpCEN_3_20	40	29	-19	2.906
	4chrpCEN	3	20	4chrpCEN_3_20	41	30	-18	2.897
	4chrpCEN	3	20	4chrpCEN_3_20	42	31	-17	2.951
	4chrpCEN	3	20	4chrpCEN_3_20	43	32	-16	2.566
	4chrpCEN	3	20	4chrpCEN_3_20	44	33	-15	2.722
	4chrpCEN	3	20	4chrpCEN_3_20	45	34	-14	2.92
	4chrpCEN	3	20	4chrpCEN_3_20	46	35	-13	3.333
	4chrpCEN	3	20	4chrpCEN_3_20	47	36	-12	3.728
	4chrpCEN	3	20	4chrpCEN_3_20	48	37	-11	3.6
	4chrpCEN	3	20	4chrpCEN_3_20	49	38	-10	3.978
	4chrpCEN	3	20	4chrpCEN_3_20	50	39	-9	4.589
	4chrpCEN	3	20	4chrpCEN_3_20	51	40	-8	5.596
	4chrpCEN	3	20	4chrpCEN_3_20	52	41	-7	6.325
	4chrpCEN	3	20	4chrpCEN_3_20	53	42	-6	6.772
	4chrpCEN	3	20	4chrpCEN_3_20	54	43	-5	7.274
	4chrpCEN	3	20	4chrpCEN_3_20	55	44	-4	7.455
	4chrpCEN	3	20	4chrpCEN_3_20	56	45	-3	7.737
	4chrpCEN	3	20	4chrpCEN_3_20	57	46	-2	7.841
	4chrpCEN	3	20	4chrpCEN_3_20	58	47	-1	8.036
	4chrpCEN	3	20	4chrpCEN_3_20	59	48	0	8.104
	4chrpCEN	3	20	4chrpCEN_3_20	60	49	1	7.873

## Sheet: Fig. 3d
	Genotype	Experiment	ROI	ID	t	t_abs	t_anaMax	SPBdist
	4chrpCEN	3	1	4chrpCEN_3_1	43	0	-48	0
	4chrpCEN	3	2	4chrpCEN_3_2	5	0	-29	0
	4chrpCEN	3	3	4chrpCEN_3_3	37	0	-34	0
	4chrpCEN	3	4	4chrpCEN_3_4	46	0	-34	0
	4chrpCEN	3	6	4chrpCEN_3_6	1	0	-49	0
	4chrpCEN	3	7	4chrpCEN_3_7	38	0	-41	0
	4chrpCEN	3	8	4chrpCEN_3_8	34	0	-37	0
	4chrpCEN	3	9	4chrpCEN_3_9	1	0	-68	0
	4chrpCEN	3	10	4chrpCEN_3_10	6	0	-36	0
	4chrpCEN	3	11	4chrpCEN_3_11	9	0	-40	0
	4chrpCEN	3	12	4chrpCEN_3_12	51	0	-41	0
	4chrpCEN	3	14	4chrpCEN_3_14	4	0	-38	0
	4chrpCEN	3	15	4chrpCEN_3_15	65	0	-66	0
	4chrpCEN	3	16	4chrpCEN_3_16	27	0	-33	0
	4chrpCEN	3	17	4chrpCEN_3_17	65	0	-41	0
	4chrpCEN	3	18	4chrpCEN_3_18	26	0	-46	0
	4chrpCEN	3	19	4chrpCEN_3_19	71	0	-37	0
	4chrpCEN	3	20	4chrpCEN_3_20	11	0	-48	0
	4chr	2	1	4chr_2_1	42	0	-62	0
	4chr	2	2	4chr_2_2	10	0	-44	0
	4chr	2	3	4chr_2_3	30	0	-36	0
	4chr	2	4	4chr_2_4	17	0	-43	0
	4chr	2	5	4chr_2_5	15	0	-42	0
	4chr	2	6	4chr_2_6	11	0	-45	0
	4chr	2	7	4chr_2_7	15	0	-44	0
	4chr	2	8	4chr_2_8	9	0	-42	0
	4chr	2	9	4chr_2_9	35	0	-59	0
	4chr	2	10	4chr_2_10	41	0	-46	0
	4chr	2	11	4chr_2_11	25	0	-72	0
	4chr	2	12	4chr_2_12	24	0	-39	0
	4chr	2	13	4chr_2_13	4	0	-44	0
	4chr	2	14	4chr_2_14	18	0	-38	0
	4chr	2	15	4chr_2_15	2	0	-51	0
	4chr	2	16	4chr_2_16	26	0	-50	0
	4chr	2	17	4chr_2_17	5	0	-40	0
	4chr	2	18	4chr_2_18	38	0	-49	0
	4chr	2	19	4chr_2_19	3	0	-50	0
	4chr	2	20	4chr_2_20	41	0	-46	0
	4chr	3	1	4chr_3_1	23	0	-65	0
	4chr	3	2	4chr_3_2	30	0	-48	0
	4chr	3	3	4chr_3_3	25	0	-44	0
	4chr	3	4	4chr_3_4	73	0	-50	0
	4chr	3	5	4chr_3_5	33	0	-46	0
	4chr	3	6	4chr_3_6	20	0	-50	0
	4chr	3	7	4chr_3_7	35	0	-49	0
	4chr	3	9	4chr_3_9	77	0	-47	0
	4chr	3	10	4chr_3_10	71	0	-48	0
	4chr	3	11	4chr_3_11	20	0	-39	0
	4chr	3	12	4chr_3_12	1	0	-52	0
	4chr	3	13	4chr_3_13	24	0	-56	0
	4chr	3	14	4chr_3_14	28	0	-37	0
	4chr	3	15	4chr_3_15	30	0	-69	0
	4chr	3	16	4chr_3_16	42	0	-45	0
	4chr	3	17	4chr_3_17	2	0	-60	0
	4chr	3	18	4chr_3_18	33	0	-48	0
	4chr	3	19	4chr_3_19	64	0	-60	0
	4chr	3	20	4chr_3_20	32	0	-39	0
	5chr	2	1	5chr_2_1	3	0	-46	0
	5chr	2	2	5chr_2_2	30	0	-37	0
	5chr	2	3	5chr_2_3	20	0	-51	0
	5chr	2	4	5chr_2_4	17	0	-62	0
	5chr	2	5	5chr_2_5	10	0	-35	0
	5chr	2	6	5chr_2_6	13	0	-34	0
	5chr	2	7	5chr_2_7	21	0	-54	0
	5chr	2	8	5chr_2_8	32	0	-51	0
	5chr	2	9	5chr_2_9	7	0	-37	0
	5chr	2	10	5chr_2_10	23	0	-38	0
	5chr	2	11	5chr_2_11	29	0	-37	0
	5chr	2	12	5chr_2_12	48	0	-38	0
	5chr	2	13	5chr_2_13	63	0	-44	0
	5chr	2	14	5chr_2_14	3	0	-42	0
	5chr	2	15	5chr_2_15	21	0	-50	0
	5chr	2	16	5chr_2_16	14	0	-39	0
	5chr	2	17	5chr_2_17	21	0	-46	0
	5chr	2	18	5chr_2_18	22	0	-57	0
	5chr	2	19	5chr_2_19	9	0	-34	0
	5chr	2	20	5chr_2_20	5	0	-38	0

## Sheet: Fig. 3e
	Genotype	Experiment	ROI	ID	t	t_abs	t_anaMax	SPBdist
	16chr_2n	5	1	16chr_2n_1	6	0	-47	0
	16chr_2n	5	2	16chr_2n_2	56	0	-51	0
	16chr_2n	5	3	16chr_2n_3	46	0	-55	0
	16chr_2n	5	5	16chr_2n_5	51	0	-38	0
	16chr_2n	5	6	16chr_2n_6	24	0	-44	0
	16chr_2n	5	8	16chr_2n_8	12	0	-46	0
	16chr_2n	5	9	16chr_2n_9	4	0	-51	0
	16chr_2n	5	10	16chr_2n_10	5	0	-60	0
	16chr_2n	5	11	16chr_2n_11	57	0	-52	0
	16chr_2n	5	12	16chr_2n_12	11	0	-58	0
	16chr_2n	5	13	16chr_2n_13	43	0	-41	0
	16chr_2n	5	14	16chr_2n_14	32	0	-46	0
	16chr_2n	5	15	16chr_2n_15	8	0	-49	0
	16chr_2n	5	16	16chr_2n_16	54	0	-52	0
	16chr_2n	5	17	16chr_2n_17	48	0	-60	0
	16chr_2n	5	18	16chr_2n_18	13	0	-52	0
	16chr_2n	5	19	16chr_2n_19	51	0	-42	0
	16chr_2n	5	20	16chr_2n_20	3	0	-46	0
	8chr_2n	5	1	8chr_2n_1	13	0	-53	0
	8chr_2n	5	2	8chr_2n_2	28	0	-48	0
	8chr_2n	5	3	8chr_2n_3	17	0	-55	0
	8chr_2n	5	4	8chr_2n_4	21	0	-46	0
	8chr_2n	5	5	8chr_2n_5	38	0	-43	0
	8chr_2n	5	6	8chr_2n_6	5	0	-55	0
	8chr_2n	5	7	8chr_2n_7	12	0	-54	0
	8chr_2n	5	9	8chr_2n_9	5	0	-66	0
	8chr_2n	5	10	8chr_2n_10	69	0	-55	0
	8chr_2n	5	11	8chr_2n_11	24	0	-45	0
	8chr_2n	5	12	8chr_2n_12	1	0	-53	0
	8chr_2n	5	13	8chr_2n_13	1	0	-54	0
	8chr_2n	5	14	8chr_2n_14	46	0	-36	0
	8chr_2n	5	16	8chr_2n_16	7	0	-49	0
	8chr_2n	5	17	8chr_2n_17	7	0	-43	0
	8chr_2n	5	18	8chr_2n_18	6	0	-49	0
	8chr_2n	5	19	8chr_2n_19	9	0	-44	0
	8chr_2n	5	20	8chr_2n_20	8	0	-46	0
	3chr_2n	5	1	3chr_2n_1	19	0	-56	0
	3chr_2n	5	2	3chr_2n_2	8	0	-46	0
	3chr_2n	5	3	3chr_2n_3	8	0	-39	0
	3chr_2n	5	4	3chr_2n_4	34	0	-46	0
	3chr_2n	5	5	3chr_2n_5	7	0	-46	0
	3chr_2n	5	6	3chr_2n_6	24	0	-46	0
	3chr_2n	5	7	3chr_2n_7	44	0	-46	0
	3chr_2n	5	8	3chr_2n_8	9	0	-62	0
	3chr_2n	5	9	3chr_2n_9	13	0	-43	0
	3chr_2n	5	10	3chr_2n_10	19	0	-41	0
	3chr_2n	5	11	3chr_2n_11	12	0	-43	0
	3chr_2n	5	12	3chr_2n_12	15	0	-46	0
	3chr_2n	5	13	3chr_2n_13	10	0	-58	0
	3chr_2n	5	14	3chr_2n_14	8	0	-46	0
	3chr_2n	5	15	3chr_2n_15	19	0	-42	0
	3chr_2n	5	16	3chr_2n_16	30	0	-44	0
	3chr_2n	5	17	3chr_2n_17	19	0	-50	0
	3chr_2n	5	18	3chr_2n_18	11	0	-48	0
	3chr_2n	5	19	3chr_2n_19	27	0	-46	0
	3chr_2n	5	20	3chr_2n_20	9	0	-52	0
	2chr_2n	5	3	2chr_2n_3	49	0	-72	0
	2chr_2n	5	4	2chr_2n_4	40	0	-95	0
	2chr_2n	5	5	2chr_2n_5	35	0	-47	0
	2chr_2n	5	6	2chr_2n_6	30	0	-53	0
	2chr_2n	5	7	2chr_2n_7	2	0	-53	0
	2chr_2n	5	8	2chr_2n_8	13	0	-50	0
	2chr_2n	5	9	2chr_2n_9	5	0	-51	0
	2chr_2n	5	10	2chr_2n_10	47	0	-79	0
	2chr_2n	5	11	2chr_2n_11	2	0	-66	0
	2chr_2n	5	12	2chr_2n_12	20	0	-44	0
	2chr_2n	5	13	2chr_2n_13	31	0	-47	0
	2chr_2n	5	14	2chr_2n_14	14	0	-58	0
	2chr_2n	5	16	2chr_2n_16	20	0	-48	0
	2chr_2n	5	17	2chr_2n_17	10	0	-45	0
	2chr_2n	5	18	2chr_2n_18	38	0	-46	0
	2chr_2n	5	19	2chr_2n_19	25	0	-48	0
	2chr_2n	5	20	2chr_2n_20	39	0	-90	0
