# Supplementary material for: Spindle architecture constrains karyotype evolution
Source: Nat Cell Biol. 2024 Aug 8;26(9):1496–503. doi: 10.1038/s41556-024-01485-w (PMC11392806; doi:10.1038/s41556-024-01485-w)
Supplement: Supplementary file 8 — Statistical source data. [file 41556_2024_1485_MOESM8_ESM.xlsx]

## Sheet: Fig. 4b
	Genotype	Experiment	ROI	ID	t	t_abs	t_anaMax	SPBdist
	16chr	1	1	16chr_1_1	44	26	-26	1.432
	16chr	1	2	16chr_1_2	35	26	-26	1.375
	16chr	1	3	16chr_1_3	73	23	-26	1.112
	16chr	1	4	16chr_1_4	112	30	-26	0.948
	16chr	1	5	16chr_1_5	43	35	-26	1.345
	16chr	1	6	16chr_1_6	25	12	-26	1.046
	16chr	1	7	16chr_1_7	26	25	-26	1.089
	16chr	1	8	16chr_1_8	102	20	-26	1.028
	16chr	1	9	16chr_1_9	61	17	-26	0.576
	16chr	1	10	16chr_1_10	14	9	-26	1.422
	16chr	1	11	16chr_1_11	14	13	-26	0.868
	16chr	1	12	16chr_1_12	33	29	-26	0.685
	16chr	1	13	16chr_1_13	79	23	-26	1.338
	16chr	1	15	16chr_1_15	39	20	-26	0.726
	16chr	1	16	16chr_1_16	106	21	-26	0.621
	16chr	1	17	16chr_1_17	85	30	-26	1.355
	16chr	1	18	16chr_1_18	44	12	-26	1.179
	16chr	1	19	16chr_1_19	74	23	-26	1.269
	3chr	1	1	3chr_1_1	72	15	-26	2.119
	3chr	1	2	3chr_1_2	56	31	-26	2.11
	3chr	1	3	3chr_1_3	34	31	-26	1.728
	3chr	1	4	3chr_1_4	43	23	-26	2.059
	3chr	1	5	3chr_1_5	33	17	-26	1.955
	3chr	1	7	3chr_1_7	60	35	-26	2.825
	3chr	1	9	3chr_1_9	104	41	-26	2.57
	3chr	1	10	3chr_1_10	39	22	-26	2.312
	3chr	1	11	3chr_1_11	66	27	-26	1.842
	3chr	1	12	3chr_1_12	73	23	-26	1.864
	3chr	1	13	3chr_1_13	119	37	-26	2.036
	3chr	1	14	3chr_1_14	76	60	-26	2.589
	3chr	1	16	3chr_1_16	33	25	-26	1.954
	3chr	1	17	3chr_1_17	91	29	-26	2.702
	5chr	2	1	5chr_2_1	23	20	-26	1.79
	5chr	2	2	5chr_2_2	41	11	-26	0.879
	5chr	2	3	5chr_2_3	45	25	-26	1.724
	5chr	2	4	5chr_2_4	53	36	-26	1.77
	5chr	2	5	5chr_2_5	19	9	-26	0.926
	5chr	2	6	5chr_2_6	21	8	-26	1.615
	5chr	2	7	5chr_2_7	49	28	-26	1.886
	5chr	2	8	5chr_2_8	57	25	-26	2.113
	5chr	2	9	5chr_2_9	18	11	-26	1.519
	5chr	2	10	5chr_2_10	35	12	-26	1.707
	5chr	2	11	5chr_2_11	40	11	-26	1.587
	5chr	2	12	5chr_2_12	60	12	-26	1.445
	5chr	2	13	5chr_2_13	81	18	-26	1.413
	5chr	2	14	5chr_2_14	19	16	-26	1.939
	5chr	2	15	5chr_2_15	45	24	-26	2.069
	5chr	2	16	5chr_2_16	27	13	-26	1.612
	5chr	2	17	5chr_2_17	41	20	-26	1.611
	5chr	2	18	5chr_2_18	53	31	-26	2.036
	5chr	2	19	5chr_2_19	17	8	-26	1.593
	5chr	2	20	5chr_2_20	17	12	-26	0.406
	4chr	2	1	4chr_2_1	78	36	-26	2.383
	4chr	2	2	4chr_2_2	28	18	-26	1.977
	4chr	2	3	4chr_2_3	40	10	-26	1.842
	4chr	2	4	4chr_2_4	34	17	-26	1.687
	4chr	2	5	4chr_2_5	31	16	-26	1.939
	4chr	2	6	4chr_2_6	30	19	-26	1.955
	4chr	2	7	4chr_2_7	33	18	-26	2.242
	4chr	2	8	4chr_2_8	25	16	-26	2.24
	4chr	2	9	4chr_2_9	68	33	-26	2.387
	4chr	2	10	4chr_2_10	61	20	-26	2.752
	4chr	2	11	4chr_2_11	71	46	-26	1.982
	4chr	2	12	4chr_2_12	37	13	-26	1.767
	4chr	2	13	4chr_2_13	22	18	-26	1.405
	4chr	2	14	4chr_2_14	30	12	-26	2.133
	4chr	2	15	4chr_2_15	27	25	-26	2.181
	4chr	2	16	4chr_2_16	50	24	-26	1.636
	4chr	2	17	4chr_2_17	19	14	-26	1.706
	4chr	2	18	4chr_2_18	61	23	-26	1.989
	4chr	2	19	4chr_2_19	27	24	-26	2.076
	4chr	2	20	4chr_2_20	61	20	-26	1.86
	8chr	2	1	8chr_2_1	70	15	-26	0.831
	8chr	2	2	8chr_2_2	38	21	-26	1.248
	8chr	2	3	8chr_2_3	59	21	-26	1.2
	8chr	2	4	8chr_2_4	70	22	-26	1.092
	8chr	2	5	8chr_2_5	51	19	-26	1.863
	8chr	2	6	8chr_2_6	40	19	-26	1.563
	8chr	2	7	8chr_2_7	56	15	-26	0.655
	8chr	2	8	8chr_2_8	61	14	-26	1.575
	8chr	2	9	8chr_2_9	76	28	-26	1.571
	8chr	2	10	8chr_2_10	27	24	-26	1.55
	8chr	2	11	8chr_2_11	109	26	-26	1.978
	8chr	2	12	8chr_2_12	70	16	-26	1.205
	8chr	2	13	8chr_2_13	35	13	-26	1.392
	8chr	2	14	8chr_2_14	57	16	-26	0.836
	8chr	2	15	8chr_2_15	57	30	-26	1.266
	8chr	2	16	8chr_2_16	49	26	-26	1.301
	8chr	2	17	8chr_2_17	38	15	-26	1.415
	8chr	2	18	8chr_2_18	30	19	-26	1.871
	16chr	2	1	16chr_2_1	52	24	-26	1.165
	16chr	2	2	16chr_2_2	91	25	-26	1.139
	16chr	2	3	16chr_2_3	23	16	-26	1.361
	16chr	2	4	16chr_2_4	88	11	-26	0.781
	16chr	2	5	16chr_2_5	67	20	-26	1.391
	16chr	2	6	16chr_2_6	61	22	-26	1.207
	16chr	2	7	16chr_2_7	33	18	-26	1.095
	16chr	2	8	16chr_2_8	57	8	-26	0.325
	16chr	2	9	16chr_2_9	62	20	-26	1.233
	16chr	2	10	16chr_2_10	43	17	-26	1.32
	16chr	2	11	16chr_2_11	24	22	-26	1.235
	16chr	2	13	16chr_2_13	90	11	-26	1.034
	16chr	2	14	16chr_2_14	21	14	-26	0.996
	16chr	2	15	16chr_2_15	37	11	-26	1.032
	16chr	2	16	16chr_2_16	43	15	-26	0.618
	16chr	2	17	16chr_2_17	44	29	-26	1.2
	16chr	2	18	16chr_2_18	62	20	-26	1.408
	16chr	2	19	16chr_2_19	67	17	-26	1.408
	4chr	3	1	4chr_3_1	62	39	-26	2.687
	4chr	3	2	4chr_3_2	52	22	-26	1.455
	4chr	3	3	4chr_3_3	43	18	-26	1.877
	4chr	3	4	4chr_3_4	97	24	-26	1.989
	4chr	3	5	4chr_3_5	53	20	-26	1.953
	4chr	3	6	4chr_3_6	44	24	-26	1.724
	4chr	3	7	4chr_3_7	58	23	-26	1.398
	4chr	3	9	4chr_3_9	98	21	-26	2.492
	4chr	3	10	4chr_3_10	93	22	-26	2.657
	4chr	3	11	4chr_3_11	33	13	-26	1.757
	4chr	3	12	4chr_3_12	27	26	-26	2.148
	4chr	3	13	4chr_3_13	54	30	-26	1.961
	4chr	3	14	4chr_3_14	39	11	-26	1.59
	4chr	3	15	4chr_3_15	73	43	-26	2.359
	4chr	3	16	4chr_3_16	61	19	-26	1.715
	4chr	3	17	4chr_3_17	36	34	-26	2.67
	4chr	3	18	4chr_3_18	55	22	-26	2.136
	4chr	3	19	4chr_3_19	98	34	-26	2.088
	4chr	3	20	4chr_3_20	45	13	-26	2.031
	3chr	4	1	3chr_4_1	72	16	-26	1.603
	3chr	4	2	3chr_4_2	44	11	-26	1.385
	3chr	4	3	3chr_4_3	76	15	-26	1.759
	3chr	4	4	3chr_4_4	58	15	-26	2.15
	3chr	4	5	3chr_4_5	68	24	-26	1.525
	3chr	4	6	3chr_4_6	68	66	-26	2.326
	3chr	4	7	3chr_4_7	48	16	-26	1.849
	3chr	4	8	3chr_4_8	57	20	-26	2.541
	3chr	4	9	3chr_4_9	48	28	-26	2.253
	3chr	4	10	3chr_4_10	57	38	-26	1.347
	3chr	4	11	3chr_4_11	45	33	-26	2.127
	3chr	4	12	3chr_4_12	80	41	-26	2.217
	3chr	4	13	3chr_4_13	30	22	-26	2.406
	3chr	4	14	3chr_4_14	27	17	-26	1.983
	3chr	4	15	3chr_4_15	59	13	-26	1.659
	3chr	4	16	3chr_4_16	42	40	-26	2.576
	3chr	4	17	3chr_4_17	42	39	-26	2.407
	3chr	4	18	3chr_4_18	33	22	-26	1.886
	3chr	4	19	3chr_4_19	63	15	-26	1.807
	3chr	4	20	3chr_4_20	44	35	-26	1.728

## Sheet: Fig. 4c
	Experiment	Figure	Chromosomes	Ploidy	Extra	Genotype	Growth_rate
	5	4c	16chr	1n	-	16chr_1n_-	0.442
	5	4c	16chr	1n	-	16chr_1n_-	0.416
	5	4c	16chr	1n	-	16chr_1n_-	0.445
	5	4c	16chr	1n	-	16chr_1n_-	0.429
	5	4c	16chr	1n	-	16chr_1n_-	0.433
	5	4c	16chr	1n	-	16chr_1n_-	0.456
	5	4c	16chr	1n	-	16chr_1n_-	0.433
	5	4c	16chr	1n	-	16chr_1n_-	0.442
	5	4c	16chr	1n	-	16chr_1n_-	0.45
	5	4c	16chr	1n	-	16chr_1n_-	0.443
	5	4c	16chr	1n	-	16chr_1n_-	0.449
	5	4c	16chr	1n	-	16chr_1n_-	0.448
	5	4c	16chr	1n	-	16chr_1n_-	0.46
	5	4c	16chr	1n	-	16chr_1n_-	0.457
	5	4c	16chr	1n	-	16chr_1n_-	0.444
	5	4c	16chr	1n	-	16chr_1n_-	0.448
	5	4c	3chr	1n	-	3chr_1n_-	0.404
	5	4c	3chr	1n	-	3chr_1n_-	0.39
	5	4c	3chr	1n	-	3chr_1n_-	0.418
	5	4c	3chr	1n	-	3chr_1n_-	0.363
	5	4c	3chr	1n	-	3chr_1n_-	0.385
	5	4c	3chr	1n	-	3chr_1n_-	0.413
	5	4c	3chr	1n	-	3chr_1n_-	0.404
	5	4c	3chr	1n	-	3chr_1n_-	0.38
	5	4c	3chr	1n	-	3chr_1n_-	0.388
	5	4c	3chr	1n	-	3chr_1n_-	0.398
	5	4c	3chr	1n	-	3chr_1n_-	0.41
	5	4c	3chr	1n	-	3chr_1n_-	0.393
	5	4c	3chr	1n	-	3chr_1n_-	0.415
	5	4c	3chr	1n	-	3chr_1n_-	0.429
	5	4c	3chr	1n	-	3chr_1n_-	0.44
	5	4c	3chr	1n	-	3chr_1n_-	0.44
	5	4c	16chr	1n	Benomyl	16chr_1n_Benomyl	0.414
	5	4c	16chr	1n	Benomyl	16chr_1n_Benomyl	0.458
	5	4c	16chr	1n	Benomyl	16chr_1n_Benomyl	0.463
	5	4c	16chr	1n	Benomyl	16chr_1n_Benomyl	0.465
	5	4c	16chr	1n	Benomyl	16chr_1n_Benomyl	0.433
	5	4c	16chr	1n	Benomyl	16chr_1n_Benomyl	0.474
	5	4c	16chr	1n	Benomyl	16chr_1n_Benomyl	0.479
	5	4c	16chr	1n	Benomyl	16chr_1n_Benomyl	0.445
	5	4c	16chr	1n	Benomyl	16chr_1n_Benomyl	0.422
	5	4c	16chr	1n	Benomyl	16chr_1n_Benomyl	0.52
	5	4c	16chr	1n	Benomyl	16chr_1n_Benomyl	0.434
	5	4c	16chr	1n	Benomyl	16chr_1n_Benomyl	0.44
	5	4c	16chr	1n	Benomyl	16chr_1n_Benomyl	0.48
	5	4c	16chr	1n	Benomyl	16chr_1n_Benomyl	0.441
	5	4c	16chr	1n	Benomyl	16chr_1n_Benomyl	0.475
	5	4c	16chr	1n	Benomyl	16chr_1n_Benomyl	0.458
	5	4c	3chr	1n	Benomyl	3chr_1n_Benomyl	0.436
	5	4c	3chr	1n	Benomyl	3chr_1n_Benomyl	0.386
	5	4c	3chr	1n	Benomyl	3chr_1n_Benomyl	0.455
	5	4c	3chr	1n	Benomyl	3chr_1n_Benomyl	0.442
	5	4c	3chr	1n	Benomyl	3chr_1n_Benomyl	0.449
	5	4c	3chr	1n	Benomyl	3chr_1n_Benomyl	0.456
	5	4c	3chr	1n	Benomyl	3chr_1n_Benomyl	0.447
	5	4c	3chr	1n	Benomyl	3chr_1n_Benomyl	0.457
	5	4c	3chr	1n	Benomyl	3chr_1n_Benomyl	0.45
	5	4c	3chr	1n	Benomyl	3chr_1n_Benomyl	0.494
	5	4c	3chr	1n	Benomyl	3chr_1n_Benomyl	0.483
	5	4c	3chr	1n	Benomyl	3chr_1n_Benomyl	0.533
	5	4c	3chr	1n	Benomyl	3chr_1n_Benomyl	0.462
	5	4c	3chr	1n	Benomyl	3chr_1n_Benomyl	0.446
	5	4c	3chr	1n	Benomyl	3chr_1n_Benomyl	0.431

## Sheet: Fig. 4d
	Genotype	Experiment	ROI	ID	t	t_abs	t_anaMax	SPBdist
	16chr	1	1	16chr_1_1	18	0	-52	0
	16chr	1	2	16chr_1_2	9	0	-52	0
	16chr	1	3	16chr_1_3	50	0	-49	0
	16chr	1	5	16chr_1_5	8	0	-61	0
	16chr	1	6	16chr_1_6	13	0	-38	0
	16chr	1	7	16chr_1_7	1	0	-51	0
	16chr	1	8	16chr_1_8	82	0	-46	0
	16chr	1	9	16chr_1_9	44	0	-43	0
	16chr	1	10	16chr_1_10	5	0	-35	0
	16chr	1	11	16chr_1_11	1	0	-39	0
	16chr	1	12	16chr_1_12	4	0	-55	0
	16chr	1	13	16chr_1_13	56	0	-49	0
	16chr	1	15	16chr_1_15	19	0	-46	0
	16chr	1	16	16chr_1_16	85	0	-47	0
	16chr	1	17	16chr_1_17	55	0	-56	0
	16chr	1	18	16chr_1_18	32	0	-38	0
	16chr	1	19	16chr_1_19	51	0	-49	0
	16chr	2	1	16chr_2_1	28	0	-50	0
	16chr	2	2	16chr_2_2	66	0	-51	0
	16chr	2	3	16chr_2_3	7	0	-42	0
	16chr	2	4	16chr_2_4	77	0	-37	0
	16chr	2	5	16chr_2_5	47	0	-46	0
	16chr	2	6	16chr_2_6	39	0	-48	0
	16chr	2	7	16chr_2_7	15	0	-44	0
	16chr	2	8	16chr_2_8	49	0	-34	0
	16chr	2	9	16chr_2_9	42	0	-46	0
	16chr	2	10	16chr_2_10	26	0	-43	0
	16chr	2	11	16chr_2_11	2	0	-48	0
	16chr	2	13	16chr_2_13	79	0	-37	0
	16chr	2	14	16chr_2_14	7	0	-40	0
	16chr	2	15	16chr_2_15	26	0	-37	0
	16chr	2	16	16chr_2_16	28	0	-41	0
	16chr	2	17	16chr_2_17	15	0	-55	0
	16chr	2	18	16chr_2_18	42	0	-46	0
	16chr	2	19	16chr_2_19	50	0	-43	0
	3chr	1	1	3chr_1_1	57	0	-41	0
	3chr	1	2	3chr_1_2	25	0	-57	0
	3chr	1	3	3chr_1_3	3	0	-57	0
	3chr	1	4	3chr_1_4	20	0	-49	0
	3chr	1	5	3chr_1_5	16	0	-43	0
	3chr	1	7	3chr_1_7	25	0	-61	0
	3chr	1	9	3chr_1_9	63	0	-67	0
	3chr	1	10	3chr_1_10	17	0	-48	0
	3chr	1	11	3chr_1_11	39	0	-53	0
	3chr	1	12	3chr_1_12	50	0	-49	0
	3chr	1	13	3chr_1_13	82	0	-63	0
	3chr	1	14	3chr_1_14	16	0	-86	0
	3chr	1	16	3chr_1_16	8	0	-51	0
	3chr	1	17	3chr_1_17	62	0	-55	0
	3chr	4	1	3chr_4_1	56	0	-42	0
	3chr	4	2	3chr_4_2	33	0	-37	0
	3chr	4	3	3chr_4_3	61	0	-41	0
	3chr	4	4	3chr_4_4	43	0	-41	0
	3chr	4	5	3chr_4_5	44	0	-50	0
	3chr	4	6	3chr_4_6	2	0	-92	0
	3chr	4	7	3chr_4_7	32	0	-42	0
	3chr	4	8	3chr_4_8	37	0	-46	0
	3chr	4	9	3chr_4_9	20	0	-54	0
	3chr	4	10	3chr_4_10	19	0	-64	0
	3chr	4	11	3chr_4_11	12	0	-59	0
	3chr	4	12	3chr_4_12	39	0	-67	0
	3chr	4	13	3chr_4_13	8	0	-48	0
	3chr	4	14	3chr_4_14	10	0	-43	0
	3chr	4	15	3chr_4_15	46	0	-39	0
	3chr	4	16	3chr_4_16	2	0	-66	0
	3chr	4	17	3chr_4_17	3	0	-65	0
	3chr	4	18	3chr_4_18	11	0	-48	0
	3chr	4	19	3chr_4_19	48	0	-41	0
	3chr	4	20	3chr_4_20	9	0	-61	0
	3chrBen	4	1	3chrBen_4_1	31	0	-42	0
	3chrBen	4	2	3chrBen_4_2	8	0	-41	0
	3chrBen	4	3	3chrBen_4_3	9	0	-39	0
	3chrBen	4	4	3chrBen_4_4	18	0	-34	0
	3chrBen	4	5	3chrBen_4_5	35	0	-46	0
	3chrBen	4	7	3chrBen_4_7	6	0	-43	0
	3chrBen	4	8	3chrBen_4_8	48	0	-51	0
	3chrBen	4	9	3chrBen_4_9	4	0	-51	0
	3chrBen	4	10	3chrBen_4_10	43	0	-43	0
	3chrBen	4	11	3chrBen_4_11	7	0	-36	0
	3chrBen	4	12	3chrBen_4_12	42	0	-51	0
	3chrBen	4	13	3chrBen_4_13	64	0	-41	0
	3chrBen	4	14	3chrBen_4_14	11	0	-40	0
	3chrBen	4	15	3chrBen_4_15	32	0	-44	0
	3chrBen	4	16	3chrBen_4_16	45	0	-40	0
	3chrBen	4	17	3chrBen_4_17	27	0	-46	0
	3chrBen	4	18	3chrBen_4_18	1	0	-50	0
	3chrBen	4	20	3chrBen_4_20	1	0	-41	0

## Sheet: Fig. 4e
	Experiment	Figure	Chromosomes	Ploidy	Extra	Genotype	Growth_rate
	6	4e	16chr	1n	-	16chr_1n_-	0.432
	6	4e	16chr	1n	-	16chr_1n_-	0.433
	6	4e	16chr	1n	-	16chr_1n_-	0.459
	6	4e	16chr	1n	-	16chr_1n_-	0.455
	6	4e	16chr	1n	-	16chr_1n_-	0.442
	6	4e	16chr	1n	-	16chr_1n_-	0.442
	6	4e	16chr	1n	-	16chr_1n_-	0.448
	6	4e	16chr	1n	-	16chr_1n_-	0.475
	6	4e	16chr	1n	-	16chr_1n_-	0.434
	6	4e	16chr	1n	-	16chr_1n_-	0.47
	6	4e	16chr	1n	-	16chr_1n_-	0.435
	6	4e	16chr	1n	-	16chr_1n_-	0.46
	6	4e	16chr	1n	-	16chr_1n_-	0.466
	6	4e	16chr	1n	-	16chr_1n_-	0.448
	6	4e	16chr	1n	-	16chr_1n_-	0.495
	6	4e	3chr	1n	-	3chr_1n_-	0.425
	6	4e	3chr	1n	-	3chr_1n_-	0.447
	6	4e	3chr	1n	-	3chr_1n_-	0.443
	6	4e	3chr	1n	-	3chr_1n_-	0.458
	6	4e	3chr	1n	-	3chr_1n_-	0.428
	6	4e	3chr	1n	-	3chr_1n_-	0.436
	6	4e	3chr	1n	-	3chr_1n_-	0.414
	6	4e	3chr	1n	-	3chr_1n_-	0.412
	6	4e	3chr	1n	-	3chr_1n_-	0.452
	6	4e	3chr	1n	-	3chr_1n_-	0.429
	6	4e	3chr	1n	-	3chr_1n_-	0.403
	6	4e	3chr	1n	-	3chr_1n_-	0.425
	6	4e	3chr	1n	-	3chr_1n_-	0.458
	6	4e	3chr	1n	-	3chr_1n_-	0.446
	6	4e	16chr	1n	KIP1∆	16chr_1n_KIP1∆	0.417
	6	4e	16chr	1n	KIP1∆	16chr_1n_KIP1∆	0.509
	6	4e	16chr	1n	KIP1∆	16chr_1n_KIP1∆	0.433
	6	4e	16chr	1n	KIP1∆	16chr_1n_KIP1∆	0.398
	6	4e	16chr	1n	KIP1∆	16chr_1n_KIP1∆	0.438
	6	4e	16chr	1n	KIP1∆	16chr_1n_KIP1∆	0.45
	6	4e	16chr	1n	KIP1∆	16chr_1n_KIP1∆	0.475
	6	4e	16chr	1n	KIP1∆	16chr_1n_KIP1∆	0.419
	6	4e	16chr	1n	KIP1∆	16chr_1n_KIP1∆	0.453
	6	4e	16chr	1n	KIP1∆	16chr_1n_KIP1∆	0.442
	6	4e	16chr	1n	KIP1∆	16chr_1n_KIP1∆	0.456
	6	4e	16chr	1n	KIP1∆	16chr_1n_KIP1∆	0.442
	6	4e	16chr	1n	KIP1∆	16chr_1n_KIP1∆	0.498
	6	4e	3chr	1n	KIP1∆	3chr_1n_KIP1∆	0.422
	6	4e	3chr	1n	KIP1∆	3chr_1n_KIP1∆	0.459
	6	4e	3chr	1n	KIP1∆	3chr_1n_KIP1∆	0.411
	6	4e	3chr	1n	KIP1∆	3chr_1n_KIP1∆	0.496
	6	4e	3chr	1n	KIP1∆	3chr_1n_KIP1∆	0.502
	6	4e	3chr	1n	KIP1∆	3chr_1n_KIP1∆	0.493
	6	4e	3chr	1n	KIP1∆	3chr_1n_KIP1∆	0.423
	6	4e	3chr	1n	KIP1∆	3chr_1n_KIP1∆	0.494
	6	4e	3chr	1n	KIP1∆	3chr_1n_KIP1∆	0.443
	6	4e	3chr	1n	KIP1∆	3chr_1n_KIP1∆	0.459
	6	4e	3chr	1n	KIP1∆	3chr_1n_KIP1∆	0.433
	6	4e	3chr	1n	KIP1∆	3chr_1n_KIP1∆	0.448
	6	4e	3chr	1n	KIP1∆	3chr_1n_KIP1∆	0.443
	6	4e	3chr	1n	KIP1∆	3chr_1n_KIP1∆	0.474
	6	4e	3chr	1n	KIP1∆	3chr_1n_KIP1∆	0.45

## Sheet: Fig. 4f
	Effect	Epistasis
	3chr	-0.04675
	3chr	-0.06975
	3chr	-0.04075
	3chr	-0.06675
	3chr	-0.03675
	3chr	-0.03375
	3chr	-0.02975
	3chr	-0.03875
	3chr	-0.01775
	3chr	-0.02675
	3chr	-0.01075
	3chr	-0.02375
	3chr	-0.01275
	3chr	0.01025
	3chr	-0.02575
	3chr	-0.00175
	3chr	-0.0470625
	3chr	-0.0580625
	3chr	-0.0390625
	3chr	-0.0590625
	3chr	-0.0120625
	3chr	-0.0420625
	3chr	-0.0330625
	3chr	-0.0400625
	3chr	-0.0190625
	3chr	-0.0220625
	3chr	-0.0040625
	3chr	-0.0220625
	3chr	0.0159375
	3chr	-0.0280625
	3chr	-0.0120625
	3chr	-0.0230625
	3chr	-0.0394375
	3chr	-0.0534375
	3chr	-0.0254375
	3chr	-0.0804375
	3chr	-0.0584375
	3chr	-0.0304375
	3chr	-0.0394375
	3chr	-0.0634375
	3chr	-0.0554375
	3chr	-0.0454375
	3chr	-0.0334375
	3chr	-0.0504375
	3chr	-0.0284375
	3chr	-0.0144375
	3chr	-0.0034375
	3chr	-0.0034375
	3chr	-0.076875
	3chr	-0.037875
	3chr	-0.039875
	3chr	-0.061875
	3chr	-0.037875
	3chr	0.000125
	3chr	-0.046875
	3chr	-0.032875
	3chr	-0.031875
	3chr	-0.004875
	3chr	-0.024875
	3chr	-0.003875
	3chr	-0.009875
	3chr	-0.010875
	3chr	-0.024875
	3chr	-0.009875
	3chr	-0.0424375
	3chr	-0.0204375
	3chr	-0.0214375
	3chr	-0.0504375
	3chr	-0.0034375
	3chr	-0.0494375
	3chr	-0.0044375
	3chr	0.0005625
	3chr	-0.0434375
	3chr	-0.0364375
	3chr	-0.0244375
	3chr	-0.0314375
	3chr	-0.0254375
	3chr	-0.0304375
	3chr	-0.0364375
	Benomyl	-0.0069875
	Benomyl	-0.0089875
	Benomyl	0.0330125
	Benomyl	0.0140125
	Benomyl	0.0070125
	Benomyl	0.0200125
	Benomyl	0.0070125
	Benomyl	-0.0019875
	Benomyl	0.0240125
	Benomyl	0.0540125
	Benomyl	0.0400125
	Benomyl	0.0320125
	Benomyl	0.0230125
	Benomyl	0.0590125
	Benomyl	0.01875
	Benomyl	-0.03125
	Benomyl	0.03775
	Benomyl	0.02475
	Benomyl	0.03175
	Benomyl	0.03875
	Benomyl	0.02975
	Benomyl	0.03975
	Benomyl	0.03275
	Benomyl	0.07675
	Benomyl	0.06575
	Benomyl	0.04475
	Benomyl	0.02875
	Benomyl	0.01375
	Diploid	-0.00118301
	Diploid	0.025817
	Diploid	-0.00318301
	Diploid	-0.00618301
	Diploid	0.053817
	Diploid	0.000816987
	Diploid	0.052817
	Diploid	0.036817
	Diploid	0.057817
	Diploid	0.045817
	Diploid	0.045817
	Diploid	0.068817
	Diploid	0.042817
	KIP1	-0.00752821
	KIP1	0.0294718
	KIP1	-0.0185282
	KIP1	0.0664718
	KIP1	0.0724718
	KIP1	0.0634718
	KIP1	-0.00652821
	KIP1	0.0644718
	KIP1	0.0134718
	KIP1	0.0294718
	KIP1	0.00347179
	KIP1	0.0184718
	KIP1	0.0134718
	KIP1	0.0444718
	KIP1	0.0204718
	pCEN	0.0369896
	pCEN	0.0259896
	pCEN	-0.0130104
	pCEN	0.0689896
	pCEN	0.0479896
	pCEN	0.0239896
	pCEN	0.0199896
	pCEN	0.0519896
	pCEN	0.0369896
	pCEN	0.0119896
	pCEN	0.0199896
	pCEN	0.0719896
	pCEN	0.0539896
	pCEN	0.00798958
	pCEN	0.0149896
	pCEN	0.0279896
	YAC	0.012
	YAC	0.018
	YAC	-0.017
	YAC	0.017
	YAC	0.018
	YAC	0.058
	YAC	0.003
	YAC	0.032
	YAC	0.06
	YAC	0.023
	YAC	0.014
	YAC	0.034
	YAC	0.07
	YAC	0.058
	YAC	0.026
	YAC	0.033

## Sheet: Fig. 4g
	Genotype	Experiment	ROI	ID	t	t_abs	t_anaMax	SPBdist
	3chr	1	1	3chr_1_1	72	15	-26	2.119
	3chr	1	2	3chr_1_2	56	31	-26	2.11
	3chr	1	3	3chr_1_3	34	31	-26	1.728
	3chr	1	4	3chr_1_4	43	23	-26	2.059
	3chr	1	5	3chr_1_5	33	17	-26	1.955
	3chr	1	7	3chr_1_7	60	35	-26	2.825
	3chr	1	9	3chr_1_9	104	41	-26	2.57
	3chr	1	10	3chr_1_10	39	22	-26	2.312
	3chr	1	11	3chr_1_11	66	27	-26	1.842
	3chr	1	12	3chr_1_12	73	23	-26	1.864
	3chr	1	13	3chr_1_13	119	37	-26	2.036
	3chr	1	14	3chr_1_14	76	60	-26	2.589
	3chr	1	16	3chr_1_16	33	25	-26	1.954
	3chr	1	17	3chr_1_17	91	29	-26	2.702
	3chr	4	1	3chr_4_1	72	16	-26	1.603
	3chr	4	2	3chr_4_2	44	11	-26	1.385
	3chr	4	3	3chr_4_3	76	15	-26	1.759
	3chr	4	4	3chr_4_4	58	15	-26	2.15
	3chr	4	5	3chr_4_5	68	24	-26	1.525
	3chr	4	6	3chr_4_6	68	66	-26	2.326
	3chr	4	7	3chr_4_7	48	16	-26	1.849
	3chr	4	8	3chr_4_8	57	20	-26	2.541
	3chr	4	9	3chr_4_9	48	28	-26	2.253
	3chr	4	10	3chr_4_10	57	38	-26	1.347
	3chr	4	11	3chr_4_11	45	33	-26	2.127
	3chr	4	12	3chr_4_12	80	41	-26	2.217
	3chr	4	13	3chr_4_13	30	22	-26	2.406
	3chr	4	14	3chr_4_14	27	17	-26	1.983
	3chr	4	15	3chr_4_15	59	13	-26	1.659
	3chr	4	16	3chr_4_16	42	40	-26	2.576
	3chr	4	17	3chr_4_17	42	39	-26	2.407
	3chr	4	18	3chr_4_18	33	22	-26	1.886
	3chr	4	19	3chr_4_19	63	15	-26	1.807
	3chr	4	20	3chr_4_20	44	35	-26	1.728
	3chrBen	4	1	3chrBen_4_1	47	16	-26	1.741
	3chrBen	4	2	3chrBen_4_2	23	15	-26	1.324
	3chrBen	4	3	3chrBen_4_3	22	13	-26	1.687
	3chrBen	4	4	3chrBen_4_4	26	8	-26	1.341
	3chrBen	4	5	3chrBen_4_5	55	20	-26	2.725
	3chrBen	4	7	3chrBen_4_7	23	17	-26	1.793
	3chrBen	4	8	3chrBen_4_8	73	25	-26	1.876
	3chrBen	4	9	3chrBen_4_9	29	25	-26	1.464
	3chrBen	4	10	3chrBen_4_10	60	17	-26	1.134
	3chrBen	4	11	3chrBen_4_11	17	10	-26	1.131
	3chrBen	4	12	3chrBen_4_12	67	25	-26	1.728
	3chrBen	4	13	3chrBen_4_13	79	15	-26	1.793
	3chrBen	4	14	3chrBen_4_14	25	14	-26	2.46
	3chrBen	4	15	3chrBen_4_15	50	18	-26	1.952
	3chrBen	4	16	3chrBen_4_16	59	14	-26	1.685
	3chrBen	4	17	3chrBen_4_17	47	20	-26	2.254
	3chrBen	4	18	3chrBen_4_18	25	24	-26	2.03
	3chrBen	4	20	3chrBen_4_20	16	15	-26	1.59
	4chr	2	1	4chr_2_1	78	36	-26	2.383
	4chr	2	2	4chr_2_2	28	18	-26	1.977
	4chr	2	3	4chr_2_3	40	10	-26	1.842
	4chr	2	4	4chr_2_4	34	17	-26	1.687
	4chr	2	5	4chr_2_5	31	16	-26	1.939
	4chr	2	6	4chr_2_6	30	19	-26	1.955
	4chr	2	7	4chr_2_7	33	18	-26	2.242
	4chr	2	8	4chr_2_8	25	16	-26	2.24
	4chr	2	9	4chr_2_9	68	33	-26	2.387
	4chr	2	10	4chr_2_10	61	20	-26	2.752
	4chr	2	11	4chr_2_11	71	46	-26	1.982
	4chr	2	12	4chr_2_12	37	13	-26	1.767
	4chr	2	13	4chr_2_13	22	18	-26	1.405
	4chr	2	14	4chr_2_14	30	12	-26	2.133
	4chr	2	15	4chr_2_15	27	25	-26	2.181
	4chr	2	16	4chr_2_16	50	24	-26	1.636
	4chr	2	17	4chr_2_17	19	14	-26	1.706
	4chr	2	18	4chr_2_18	61	23	-26	1.989
	4chr	2	19	4chr_2_19	27	24	-26	2.076
	4chr	2	20	4chr_2_20	61	20	-26	1.86
	4chr	3	1	4chr_3_1	62	39	-26	2.687
	4chr	3	2	4chr_3_2	52	22	-26	1.455
	4chr	3	3	4chr_3_3	43	18	-26	1.877
	4chr	3	4	4chr_3_4	97	24	-26	1.989
	4chr	3	5	4chr_3_5	53	20	-26	1.953
	4chr	3	6	4chr_3_6	44	24	-26	1.724
	4chr	3	7	4chr_3_7	58	23	-26	1.398
	4chr	3	9	4chr_3_9	98	21	-26	2.492
	4chr	3	10	4chr_3_10	93	22	-26	2.657
	4chr	3	11	4chr_3_11	33	13	-26	1.757
	4chr	3	12	4chr_3_12	27	26	-26	2.148
	4chr	3	13	4chr_3_13	54	30	-26	1.961
	4chr	3	14	4chr_3_14	39	11	-26	1.59
	4chr	3	15	4chr_3_15	73	43	-26	2.359
	4chr	3	16	4chr_3_16	61	19	-26	1.715
	4chr	3	17	4chr_3_17	36	34	-26	2.67
	4chr	3	18	4chr_3_18	55	22	-26	2.136
	4chr	3	19	4chr_3_19	98	34	-26	2.088
	4chr	3	20	4chr_3_20	45	13	-26	2.031
	4chrpCEN	3	1	4chrpCEN_3_1	65	22	-26	0.244
	4chrpCEN	3	2	4chrpCEN_3_2	8	3	-26	0.92
	4chrpCEN	3	3	4chrpCEN_3_3	45	8	-26	1.347
	4chrpCEN	3	4	4chrpCEN_3_4	54	8	-26	1.514
	4chrpCEN	3	6	4chrpCEN_3_6	24	23	-26	1.993
	4chrpCEN	3	7	4chrpCEN_3_7	53	15	-26	1.72
	4chrpCEN	3	8	4chrpCEN_3_8	45	11	-26	1.744
	4chrpCEN	3	9	4chrpCEN_3_9	43	42	-26	1.296
	4chrpCEN	3	10	4chrpCEN_3_10	16	10	-26	1.165
	4chrpCEN	3	11	4chrpCEN_3_11	23	14	-26	1.445
	4chrpCEN	3	12	4chrpCEN_3_12	66	15	-26	1.878
	4chrpCEN	3	14	4chrpCEN_3_14	16	12	-26	1.49
	4chrpCEN	3	15	4chrpCEN_3_15	105	40	-26	1.927
	4chrpCEN	3	16	4chrpCEN_3_16	34	7	-26	1.487
	4chrpCEN	3	17	4chrpCEN_3_17	80	15	-26	1.134
	4chrpCEN	3	18	4chrpCEN_3_18	46	20	-26	1.143
	4chrpCEN	3	19	4chrpCEN_3_19	82	11	-26	1.345
	4chrpCEN	3	20	4chrpCEN_3_20	33	22	-26	2.349
	5chr	2	1	5chr_2_1	23	20	-26	1.79
	5chr	2	2	5chr_2_2	41	11	-26	0.879
	5chr	2	3	5chr_2_3	45	25	-26	1.724
	5chr	2	4	5chr_2_4	53	36	-26	1.77
	5chr	2	5	5chr_2_5	19	9	-26	0.926
	5chr	2	6	5chr_2_6	21	8	-26	1.615
	5chr	2	7	5chr_2_7	49	28	-26	1.886
	5chr	2	8	5chr_2_8	57	25	-26	2.113
	5chr	2	9	5chr_2_9	18	11	-26	1.519
	5chr	2	10	5chr_2_10	35	12	-26	1.707
	5chr	2	11	5chr_2_11	40	11	-26	1.587
	5chr	2	12	5chr_2_12	60	12	-26	1.445
	5chr	2	13	5chr_2_13	81	18	-26	1.413
	5chr	2	14	5chr_2_14	19	16	-26	1.939
	5chr	2	15	5chr_2_15	45	24	-26	2.069
	5chr	2	16	5chr_2_16	27	13	-26	1.612
	5chr	2	17	5chr_2_17	41	20	-26	1.611
	5chr	2	18	5chr_2_18	53	31	-26	2.036
	5chr	2	19	5chr_2_19	17	8	-26	1.593
	5chr	2	20	5chr_2_20	17	12	-26	0.406
