# Supplementary material for: Spindle architecture constrains karyotype evolution
Source: Nat Cell Biol. 2024 Aug 8;26(9):1496–503. doi: 10.1038/s41556-024-01485-w (PMC11392806; doi:10.1038/s41556-024-01485-w)
Supplement: Supplementary file 9 — Statistical source data. [file 41556_2024_1485_MOESM9_ESM.xlsx]

## Sheet: Fig. 5a
	Experiment	Figure	Chromosomes	Ploidy	Extra	Genotype	Growth_rate
	7	5a	16chr	1n	-	16chr_1n_-	0.401
	7	5a	16chr	1n	-	16chr_1n_-	0.435
	7	5a	16chr	1n	-	16chr_1n_-	0.442
	7	5a	16chr	1n	-	16chr_1n_-	0.396
	7	5a	16chr	1n	-	16chr_1n_-	0.424
	7	5a	16chr	1n	-	16chr_1n_-	0.434
	7	5a	16chr	1n	-	16chr_1n_-	0.44
	7	5a	16chr	1n	-	16chr_1n_-	0.41
	7	5a	16chr	1n	-	16chr_1n_-	0.411
	7	5a	16chr	1n	-	16chr_1n_-	0.409
	7	5a	16chr	1n	-	16chr_1n_-	0.411
	7	5a	16chr	1n	-	16chr_1n_-	0.411
	7	5a	16chr	1n	-	16chr_1n_-	0.387
	7	5a	16chr	1n	-	16chr_1n_-	0.445
	7	5a	3chr	1n	-	3chr_1n_-	0.363
	7	5a	3chr	1n	-	3chr_1n_-	0.394
	7	5a	3chr	1n	-	3chr_1n_-	0.353
	7	5a	3chr	1n	-	3chr_1n_-	0.376
	7	5a	3chr	1n	-	3chr_1n_-	0.37
	7	5a	3chr	1n	-	3chr_1n_-	0.361
	7	5a	3chr	1n	-	3chr_1n_-	0.331
	7	5a	3chr	1n	-	3chr_1n_-	0.36
	7	5a	3chr	1n	-	3chr_1n_-	0.372
	7	5a	3chr	1n	-	3chr_1n_-	0.364
	7	5a	3chr	1n	-	3chr_1n_-	0.363
	7	5a	3chr	1n	-	3chr_1n_-	0.427
	7	5a	3chr	1n	-	3chr_1n_-	0.412
	7	5a	16chr	1n	MAD2∆	16chr_1n_MAD2∆	0.385
	7	5a	16chr	1n	MAD2∆	16chr_1n_MAD2∆	0.425
	7	5a	16chr	1n	MAD2∆	16chr_1n_MAD2∆	0.452
	7	5a	16chr	1n	MAD2∆	16chr_1n_MAD2∆	0.446
	7	5a	16chr	1n	MAD2∆	16chr_1n_MAD2∆	0.409
	7	5a	16chr	1n	MAD2∆	16chr_1n_MAD2∆	0.425
	7	5a	16chr	1n	MAD2∆	16chr_1n_MAD2∆	0.443
	7	5a	16chr	1n	MAD2∆	16chr_1n_MAD2∆	0.444
	7	5a	16chr	1n	MAD2∆	16chr_1n_MAD2∆	0.42
	7	5a	16chr	1n	MAD2∆	16chr_1n_MAD2∆	0.429
	7	5a	16chr	1n	MAD2∆	16chr_1n_MAD2∆	0.461
	7	5a	16chr	1n	MAD2∆	16chr_1n_MAD2∆	0.41
	7	5a	16chr	1n	MAD2∆	16chr_1n_MAD2∆	0.442
	7	5a	16chr	1n	MAD2∆	16chr_1n_MAD2∆	0.436
	7	5a	16chr	1n	MAD2∆	16chr_1n_MAD2∆	0.424
	7	5a	3chr	1n	MAD2∆	3chr_1n_MAD2∆	0.422
	7	5a	3chr	1n	MAD2∆	3chr_1n_MAD2∆	0.455
	7	5a	3chr	1n	MAD2∆	3chr_1n_MAD2∆	0.416
	7	5a	3chr	1n	MAD2∆	3chr_1n_MAD2∆	0.391
	7	5a	3chr	1n	MAD2∆	3chr_1n_MAD2∆	0.447
	7	5a	3chr	1n	MAD2∆	3chr_1n_MAD2∆	0.448
	7	5a	3chr	1n	MAD2∆	3chr_1n_MAD2∆	0.394
	7	5a	3chr	1n	MAD2∆	3chr_1n_MAD2∆	0.395
	7	5a	3chr	1n	MAD2∆	3chr_1n_MAD2∆	0.414
	7	5a	3chr	1n	MAD2∆	3chr_1n_MAD2∆	0.439
	7	5a	3chr	1n	MAD2∆	3chr_1n_MAD2∆	0.402
	7	5a	3chr	1n	MAD2∆	3chr_1n_MAD2∆	0.401
	7	5a	3chr	1n	MAD2∆	3chr_1n_MAD2∆	0.422
	7	5a	3chr	1n	MAD2∆	3chr_1n_MAD2∆	0.432
	7	5a	3chr	1n	MAD2∆	3chr_1n_MAD2∆	0.407
	7	5a	3chr	1n	MAD2∆	3chr_1n_MAD2∆	0.401

## Sheet: Fig. 5b
	Genotype	Experiment	ROI	ID	t	t_abs	t_anaMax	SPBdist
	16chr	1	1	16chr_1_1	18	0	-52	0
	16chr	1	2	16chr_1_2	9	0	-52	0
	16chr	1	3	16chr_1_3	50	0	-49	0
	16chr	1	5	16chr_1_5	8	0	-61	0
	16chr	1	6	16chr_1_6	13	0	-38	0
	16chr	1	7	16chr_1_7	1	0	-51	0
	16chr	1	8	16chr_1_8	82	0	-46	0
	16chr	1	9	16chr_1_9	44	0	-43	0
	16chr	1	10	16chr_1_10	5	0	-35	0
	16chr	1	11	16chr_1_11	1	0	-39	0
	16chr	1	12	16chr_1_12	4	0	-55	0
	16chr	1	13	16chr_1_13	56	0	-49	0
	16chr	1	15	16chr_1_15	19	0	-46	0
	16chr	1	16	16chr_1_16	85	0	-47	0
	16chr	1	17	16chr_1_17	55	0	-56	0
	16chr	1	18	16chr_1_18	32	0	-38	0
	16chr	1	19	16chr_1_19	51	0	-49	0
	3chr	1	1	3chr_1_1	57	0	-41	0
	3chr	1	2	3chr_1_2	25	0	-57	0
	3chr	1	3	3chr_1_3	3	0	-57	0
	3chr	1	4	3chr_1_4	20	0	-49	0
	3chr	1	5	3chr_1_5	16	0	-43	0
	3chr	1	7	3chr_1_7	25	0	-61	0
	3chr	1	9	3chr_1_9	63	0	-67	0
	3chr	1	10	3chr_1_10	17	0	-48	0
	3chr	1	11	3chr_1_11	39	0	-53	0
	3chr	1	12	3chr_1_12	50	0	-49	0
	3chr	1	13	3chr_1_13	82	0	-63	0
	3chr	1	14	3chr_1_14	16	0	-86	0
	3chr	1	16	3chr_1_16	8	0	-51	0
	3chr	1	17	3chr_1_17	62	0	-55	0
	16chrMAD2	1	1	16chrMAD2_1_1	14	0	-49	0
	16chrMAD2	1	3	16chrMAD2_1_3	20	0	-39	0
	16chrMAD2	1	4	16chrMAD2_1_4	54	0	-45	0
	16chrMAD2	1	5	16chrMAD2_1_5	22	0	-48	0
	16chrMAD2	1	6	16chrMAD2_1_6	45	0	-41	0
	16chrMAD2	1	7	16chrMAD2_1_7	41	0	-41	0
	16chrMAD2	1	8	16chrMAD2_1_8	46	0	-37	0
	16chrMAD2	1	9	16chrMAD2_1_9	24	0	-44	0
	16chrMAD2	1	10	16chrMAD2_1_10	9	0	-41	0
	16chrMAD2	1	11	16chrMAD2_1_11	87	0	-53	0
	16chrMAD2	1	12	16chrMAD2_1_12	18	0	-34	0
	16chrMAD2	1	13	16chrMAD2_1_13	33	0	-41	0
	16chrMAD2	1	15	16chrMAD2_1_15	28	0	-47	0
	16chrMAD2	1	17	16chrMAD2_1_17	97	0	-48	0
	16chrMAD2	1	18	16chrMAD2_1_18	26	0	-47	0
	3chrMAD2	1	1	3chrMAD2_1_1	7	0	-44	0
	3chrMAD2	1	2	3chrMAD2_1_2	2	0	-51	0
	3chrMAD2	1	4	3chrMAD2_1_4	74	0	-40	0
	3chrMAD2	1	5	3chrMAD2_1_5	35	0	-45	0
	3chrMAD2	1	6	3chrMAD2_1_6	51	0	-39	0
	3chrMAD2	1	7	3chrMAD2_1_7	54	0	-47	0
	3chrMAD2	1	8	3chrMAD2_1_8	50	0	-47	0
	3chrMAD2	1	9	3chrMAD2_1_9	36	0	-37	0
	3chrMAD2	1	10	3chrMAD2_1_10	47	0	-46	0
	3chrMAD2	1	11	3chrMAD2_1_11	2	0	-49	0
	3chrMAD2	1	12	3chrMAD2_1_12	18	0	-53	0
	3chrMAD2	1	15	3chrMAD2_1_15	47	0	-40	0
	3chrMAD2	1	20	3chrMAD2_1_20	40	0	-41	0

## Sheet: Fig. 5c
	Experiment	Figure	Chromosomes	Ploidy	Extra	Genotype	Growth_rate
	8	5c	16chr	1n	-	16chr_1n_-	0.458
	8	5c	16chr	1n	-	16chr_1n_-	0.441
	8	5c	16chr	1n	-	16chr_1n_-	0.44
	8	5c	16chr	1n	-	16chr_1n_-	0.456
	8	5c	16chr	1n	-	16chr_1n_-	0.435
	8	5c	16chr	1n	-	16chr_1n_-	0.452
	8	5c	16chr	1n	-	16chr_1n_-	0.457
	8	5c	16chr	1n	-	16chr_1n_-	0.449
	8	5c	16chr	1n	-	16chr_1n_-	0.434
	8	5c	16chr	1n	-	16chr_1n_-	0.466
	8	5c	16chr	1n	-	16chr_1n_-	0.431
	8	5c	16chr	1n	-	16chr_1n_-	0.467
	8	5c	16chr	1n	-	16chr_1n_-	0.463
	8	5c	16chr	1n	-	16chr_1n_-	0.445
	8	5c	16chr	1n	-	16chr_1n_-	0.457
	8	5c	3chr	1n	-	3chr_1n_-	0.416
	8	5c	3chr	1n	-	3chr_1n_-	0.399
	8	5c	3chr	1n	-	3chr_1n_-	0.414
	8	5c	3chr	1n	-	3chr_1n_-	0.413
	8	5c	3chr	1n	-	3chr_1n_-	0.428
	8	5c	3chr	1n	-	3chr_1n_-	0.423
	8	5c	3chr	1n	-	3chr_1n_-	0.432
	8	5c	3chr	1n	-	3chr_1n_-	0.425
	8	5c	3chr	1n	-	3chr_1n_-	0.429
	8	5c	3chr	1n	-	3chr_1n_-	0.417
	8	5c	3chr	1n	-	3chr_1n_-	0.455
	8	5c	3chr	1n	-	3chr_1n_-	0.42
	8	5c	3chr	1n	-	3chr_1n_-	0.435
	8	5c	3chr	1n	-	3chr_1n_-	0.44
	8	5c	3chr	1n	-	3chr_1n_-	0.427
	8	5c	16chr	1n	Benomyl+MAD2	16chr_1n_Benomyl+MAD2	0.439416
	8	5c	16chr	1n	Benomyl+MAD2	16chr_1n_Benomyl+MAD2	0.431794
	8	5c	16chr	1n	Benomyl+MAD2	16chr_1n_Benomyl+MAD2	0.458469
	8	5c	16chr	1n	Benomyl+MAD2	16chr_1n_Benomyl+MAD2	0.444179
	8	5c	16chr	1n	Benomyl+MAD2	16chr_1n_Benomyl+MAD2	0.468948
	8	5c	16chr	1n	Benomyl+MAD2	16chr_1n_Benomyl+MAD2	0.456564
	8	5c	16chr	1n	Benomyl+MAD2	16chr_1n_Benomyl+MAD2	0.463232
	8	5c	16chr	1n	Benomyl+MAD2	16chr_1n_Benomyl+MAD2	0.447037
	8	5c	16chr	1n	Benomyl+MAD2	16chr_1n_Benomyl+MAD2	0.455611
	8	5c	16chr	1n	Benomyl+MAD2	16chr_1n_Benomyl+MAD2	0.469901
	8	5c	16chr	1n	Benomyl+MAD2	16chr_1n_Benomyl+MAD2	0.468948
	8	5c	16chr	1n	Benomyl+MAD2	16chr_1n_Benomyl+MAD2	0.454658
	8	5c	16chr	1n	Benomyl+MAD2	16chr_1n_Benomyl+MAD2	0.461327
	8	5c	16chr	1n	Benomyl+MAD2	16chr_1n_Benomyl+MAD2	0.450848
	8	5c	3chr	1n	Benomyl+MAD2	3chr_1n_Benomyl+MAD2	0.429
	8	5c	3chr	1n	Benomyl+MAD2	3chr_1n_Benomyl+MAD2	0.442
	8	5c	3chr	1n	Benomyl+MAD2	3chr_1n_Benomyl+MAD2	0.444
	8	5c	3chr	1n	Benomyl+MAD2	3chr_1n_Benomyl+MAD2	0.424
	8	5c	3chr	1n	Benomyl+MAD2	3chr_1n_Benomyl+MAD2	0.441
	8	5c	3chr	1n	Benomyl+MAD2	3chr_1n_Benomyl+MAD2	0.426
	8	5c	3chr	1n	Benomyl+MAD2	3chr_1n_Benomyl+MAD2	0.455
	8	5c	3chr	1n	Benomyl+MAD2	3chr_1n_Benomyl+MAD2	0.423
	8	5c	3chr	1n	Benomyl+MAD2	3chr_1n_Benomyl+MAD2	0.435
	8	5c	3chr	1n	Benomyl+MAD2	3chr_1n_Benomyl+MAD2	0.438
	8	5c	3chr	1n	Benomyl+MAD2	3chr_1n_Benomyl+MAD2	0.439
	8	5c	3chr	1n	Benomyl+MAD2	3chr_1n_Benomyl+MAD2	0.444
	8	5c	3chr	1n	Benomyl+MAD2	3chr_1n_Benomyl+MAD2	0.444

## Sheet: Fig. 5d
	Genotype	Timepoint	Pds1%
	16chr	1	1.55576
	16chr	2	2.49486
	16chr	3	25.2594
	16chr	4	49.8547
	16chr	5	76.7684
	16chr	6	100
	16chr	7	99.3144
	16chr	8	86.8553
	16chr	9	50.4797
	16chr	10	27.3853
	16chr	11	14.377
	3chr	1	3.89955
	3chr	2	6.45414
	3chr	3	36.8973
	3chr	4	54.5343
	3chr	5	85.704
	3chr	6	100
	3chr	7	90.8807
	3chr	8	87.0701
	3chr	9	66.1232
	3chr	10	42.3898
	3chr	11	22.9142

## Sheet: Fig. 5e
	Cell_ID	Genotype	SPBdist	Bilobed_kinetochore?
	3chr_1_1	3chr	1.75	n
	3chr_1_2	3chr	1.618	y
	3chr_1_3	3chr	6.914	y
	3chr_1_4	3chr	6.542	y
	3chr_1_5	3chr	2.379	y
	3chr_1_6	3chr	1.962	n
	3chr_1_7	3chr	1.502	n
	3chr_1_8	3chr	1.9	n
	3chr_1_9	3chr	4.134	y
	3chr_1_10	3chr	2.71	y
	3chr_1_11	3chr	1.689	n
	3chr_1_12	3chr	1.644	y
	3chr_1_13	3chr	1.92	y
	3chr_1_14	3chr	2.42	y
	3chr_1_15	3chr	2.618	y
	3chr_1_16	3chr	1.521	y
	3chr_1_17	3chr	2.681	y
	3chr_1_18	3chr	5.482	y
	3chr_1_19	3chr	1.658	n
	3chr_1_20	3chr	1.925	y
	3chr_1_21	3chr	1.838	n
	3chr_1_22	3chr	2.655	y
	3chr_2_1	3chr	3.979	y
	3chr_2_2	3chr	2.298	n
	3chr_2_3	3chr	1.773	n
	3chr_2_4	3chr	1.326	n
	3chr_2_5	3chr	2.309	n
	3chr_2_6	3chr	1.454	y
	3chr_2_7	3chr	2.597	y
	3chr_2_8	3chr	0.823	n
	3chr_2_9	3chr	1.256	n
	3chr_2_10	3chr	6.028	y
	3chr_2_11	3chr	2.908	y
	3chr_2_12	3chr	2.362	y
	3chr_2_13	3chr	2.01	n
	3chr_2_14	3chr	2.607	y
	3chr_2_15	3chr	1.256	y
	3chr_2_16	3chr	1.65	y
	3chr_2_17	3chr	1.257	y
	3chr_2_18	3chr	1.346	y
	3chr_2_19	3chr	1.285	n
	3chr_2_20	3chr	1.256	n
	3chr_2_21	3chr	2.727	n
	3chr_2_22	3chr	3.593	y
	3chr_2_23	3chr	4.632	y
	3chr_2_24	3chr	2.145	y
	3chr_3_1	3chr	5.525	n
	3chr_3_2	3chr	5.215	y
	3chr_3_3	3chr	1.733	y
	3chr_3_4	3chr	4.627	y
	3chr_3_5	3chr	3.358	n
	3chr_3_6	3chr	1.729	n
	3chr_3_7	3chr	6.008	y
	3chr_3_8	3chr	1.902	y
	3chr_3_9	3chr	1.885	n
	3chr_3_10	3chr	1.38	n
	3chr_3_11	3chr	4.159	y
	3chr_3_12	3chr	2.052	y
	3chr_3_13	3chr	4.287	y
	3chr_3_14	3chr	2.817	y
	3chr_3_15	3chr	2.12	n
	3chr_3_16	3chr	3.169	n
	3chr_3_17	3chr	1.97	y
	3chr_4_1	3chr	1.633	y
	3chr_4_2	3chr	1.782	y
	3chr_4_3	3chr	2.197	n
	3chr_4_4	3chr	1.89	n
	3chr_4_5	3chr	2.718	n
	3chr_4_6	3chr	1.951	y
	3chr_4_7	3chr	1.246	y
	3chr_4_8	3chr	2.789	y
	3chr_4_9	3chr	2.029	n
	3chr_4_10	3chr	1.551	y
	3chr_4_11	3chr	6.31	y
	3chr_4_12	3chr	4.588	y
	3chr_4_13	3chr	2.177	y
	3chr_4_14	3chr	2.067	n
	3chr_4_15	3chr	2.087	n
	3chr_4_16	3chr	1.795	n
	3chr_4_17	3chr	1.966	n
	3chr_5_1	3chr	2.507	y
	3chr_5_2	3chr	2.912	y
	3chr_5_3	3chr	2.542	y
	3chr_5_4	3chr	2.125	y
	3chr_5_5	3chr	1.798	y
	3chr_5_6	3chr	3.337	y
	3chr_5_7	3chr	1.502	n
	3chr_5_8	3chr	4.861	y
	3chr_5_9	3chr	5.896	y
	3chr_5_10	3chr	2.077	y
	3chr_5_11	3chr	1.523	y
	3chr_5_12	3chr	4.061	y
	3chr_5_13	3chr	5.399	y
	3chr_5_14	3chr	2.085	y
	3chr_5_15	3chr	2.693	y
	3chr_5_16	3chr	1.826	y
	3chr_5_17	3chr	2.558	n
	3chr_5_18	3chr	2.667	n
	3chr_5_19	3chr	5.522	y
	3chr_5_20	3chr	2.689	n
	3chrBen_1_1	3chrBen	1.208	y
	3chrBen_1_2	3chrBen	2.051	y
	3chrBen_1_3	3chrBen	1.29	y
	3chrBen_1_4	3chrBen	1.823	n
	3chrBen_1_5	3chrBen	2.448	y
	3chrBen_1_6	3chrBen	2.711	n
	3chrBen_1_7	3chrBen	1.931	y
	3chrBen_1_8	3chrBen	1.741	n
	3chrBen_1_9	3chrBen	2.159	y
	3chrBen_1_10	3chrBen	5.274	y
	3chrBen_1_11	3chrBen	2.271	y
	3chrBen_1_12	3chrBen	3.953	y
	3chrBen_1_13	3chrBen	1.764	n
	3chrBen_1_14	3chrBen	1.387	n
	3chrBen_1_15	3chrBen	2.616	y
	3chrBen_1_16	3chrBen	2.348	y
	3chrBen_1_17	3chrBen	5.08	y
	3chrBen_1_18	3chrBen	1.425	y
	3chrBen_1_19	3chrBen	1.352	y
	3chrBen_1_20	3chrBen	2.49	n
	3chrBen_1_21	3chrBen	1.342	y
	3chrBen_1_22	3chrBen	1.756	y
	3chrBen_1_23	3chrBen	2.023	y
	3chrBen_1_24	3chrBen	1.268	n
	3chrBen_2_1	3chrBen	2.511	y
	3chrBen_2_2	3chrBen	0.971	y
	3chrBen_2_3	3chrBen	2.558	y
	3chrBen_2_4	3chrBen	2.069	n
	3chrBen_2_5	3chrBen	2.03	y
	3chrBen_2_6	3chrBen	2.328	y
	3chrBen_2_7	3chrBen	2.457	y
	3chrBen_2_8	3chrBen	1.963	y
	3chrBen_2_9	3chrBen	1.715	n
	3chrBen_2_10	3chrBen	2.322	n
	3chrBen_2_11	3chrBen	1.506	y
	3chrBen_2_12	3chrBen	2.031	y
	3chrBen_2_13	3chrBen	2.545	y
	3chrBen_2_14	3chrBen	2.354	y
	3chrBen_2_15	3chrBen	1.474	y
	3chrBen_2_16	3chrBen	2.344	y
	3chrBen_2_17	3chrBen	1.905	y
	3chrBen_2_18	3chrBen	2.038	y
	3chrBen_2_19	3chrBen	1.697	n
	3chrBen_2_20	3chrBen	1.737	n
	3chrBen_2_21	3chrBen	2.461	y
	3chrBen_2_22	3chrBen	2.02	y
	3chrBen_2_23	3chrBen	1.917	y
	3chrBen_2_24	3chrBen	1.634	y
	3chrBen_2_25	3chrBen	2.219	n
	3chrBen_2_26	3chrBen	2.426	n
	3chrBen_3_1	3chrBen	4.773	y
	3chrBen_3_2	3chrBen	1.511	y
	3chrBen_3_3	3chrBen	4.618	y
	3chrBen_3_4	3chrBen	3.266	y
	3chrBen_3_5	3chrBen	1.271	y
	3chrBen_3_6	3chrBen	1.732	n
	3chrBen_3_7	3chrBen	2.335	y
	3chrBen_3_8	3chrBen	6.699	y
	3chrBen_3_9	3chrBen	1.912	y
	3chrBen_3_10	3chrBen	1.036	n
	3chrBen_3_11	3chrBen	1.591	y
	3chrBen_3_12	3chrBen	2.65	n
	3chrBen_3_13	3chrBen	0.839	n
	3chrBen_3_14	3chrBen	2.901	y
	3chrBen_3_15	3chrBen	2.859	y
	3chrBen_3_16	3chrBen	1.054	y
	3chrBen_3_17	3chrBen	2.47	y
	3chrBen_3_18	3chrBen	1.131	y
	3chrBen_3_19	3chrBen	1.511	y
	3chrBen_3_20	3chrBen	1.73	y
	3chrBen_3_21	3chrBen	2.973	y
	3chrBen_3_22	3chrBen	2.276	n
	3chrBen_3_23	3chrBen	2.308	y
	3chrBen_4_1	3chrBen	1.898	y
	3chrBen_4_2	3chrBen	2.048	n
	3chrBen_4_3	3chrBen	3.797	y
	3chrBen_4_4	3chrBen	2.597	n
	3chrBen_4_5	3chrBen	1.821	n
	3chrBen_4_6	3chrBen	2.621	y
	3chrBen_4_7	3chrBen	2.166	n
	3chrBen_4_8	3chrBen	1.305	n
	3chrBen_4_9	3chrBen	1.035	y
	3chrBen_4_10	3chrBen	1.678	y
	3chrBen_4_11	3chrBen	2.099	y
	3chrBen_4_12	3chrBen	5.424	y
	3chrBen_4_13	3chrBen	2.618	y
	3chrBen_4_14	3chrBen	1.597	y
	3chrBen_4_15	3chrBen	2.021	y
	3chrBen_4_16	3chrBen	1.991	y
	3chrBen_4_17	3chrBen	1.135	y
	3chrBen_4_18	3chrBen	1.708	y
	3chrBen_4_19	3chrBen	2.22	n
	3chrBen_4_20	3chrBen	2.417	y
	3chrBen_4_21	3chrBen	1.695	n
	3chrBen_4_22	3chrBen	2.114	y
	3chrBen_4_23	3chrBen	1.588	y
	3chrBen_4_24	3chrBen	1.562	y
	3chrBen_4_25	3chrBen	2.073	n
	3chrBen_4_26	3chrBen	1.985	n
	3chrBen_5_1	3chrBen	1.213	n
	3chrBen_5_2	3chrBen	2.172	y
	3chrBen_5_3	3chrBen	2.355	y
	3chrBen_5_4	3chrBen	3.355	y
	3chrBen_5_5	3chrBen	4.068	y
	3chrBen_5_6	3chrBen	6.216	y
	3chrBen_5_7	3chrBen	2.036	y
	3chrBen_5_8	3chrBen	1.366	n
	3chrBen_5_9	3chrBen	1.378	n
	3chrBen_5_10	3chrBen	2.749	y
	3chrBen_5_11	3chrBen	1.781	y
	3chrBen_5_12	3chrBen	2.006	y
	3chrBen_5_13	3chrBen	2.988	y
	3chrBen_5_14	3chrBen	2.071	y
	3chrBen_5_15	3chrBen	0.987	y
	3chrBen_5_16	3chrBen	1.58	y
	3chrBen_5_17	3chrBen	2.247	y
	3chrBen_5_18	3chrBen	2.514	y
	3chrBen_5_19	3chrBen	4.856	y
	3chrBen_5_20	3chrBen	1.959	y
	3chrBen_5_21	3chrBen	2.414	y
	3chrBen_5_22	3chrBen	1.916	y
	3chrBen_5_23	3chrBen	1.953	y
	3chrBen_5_24	3chrBen	2.501	y
	3chrBen_5_25	3chrBen	1.967	y
	3chrBen_5_26	3chrBen	2.416	y
	3chrBen_5_27	3chrBen	2.05	y
	3chrBen_5_28	3chrBen	2.782	y
	3chrBen_5_29	3chrBen	1.492	y
	3chrBen_5_30	3chrBen	2.506	n
	3chrBen_5_31	3chrBen	2.157	y
	3chrBen_5_32	3chrBen	2.458	y
	16chr_1_1	16chr	7.229	y
	16chr_1_2	16chr	1.125	y
	16chr_1_3	16chr	0.612	y
	16chr_1_4	16chr	0.439	n
	16chr_1_5	16chr	0.796	n
	16chr_1_6	16chr	1.045	y
	16chr_1_7	16chr	0.813	y
	16chr_1_8	16chr	1.397	y
	16chr_1_9	16chr	4.426	y
	16chr_1_10	16chr	1.078	y
	16chr_2_1	16chr	7.629	y
	16chr_2_2	16chr	7.307	y
	16chr_2_3	16chr	1.488	y
	16chr_2_4	16chr	0.788	y
	16chr_2_5	16chr	1.326	y
	16chr_2_6	16chr	1.092	y
	16chr_2_7	16chr	1.029	y
	16chr_2_8	16chr	1.242	y
	16chr_2_9	16chr	1.394	y
	16chr_2_10	16chr	1.188	y
	16chr_2_11	16chr	7.019	y
	16chr_2_12	16chr	1.441	y
	16chr_2_13	16chr	0.677	n
	16chr_3_1	16chr	1.43	y
	16chr_3_2	16chr	1.415	n
	16chr_3_3	16chr	1.133	y
	16chr_3_4	16chr	1.221	y
	16chr_3_5	16chr	1.793	y
	16chr_3_6	16chr	1.432	y
	16chr_3_7	16chr	1.265	y
	16chr_3_8	16chr	1.401	y
	16chr_3_9	16chr	1.63	y
	16chr_3_10	16chr	6.19	y
	16chr_3_11	16chr	1.239	y
	16chr_3_12	16chr	1.363	y
	16chr_3_13	16chr	1.597	y
	16chr_3_14	16chr	1.073	y
	16chr_3_15	16chr	1.226	y
	16chr_4_1	16chr	0.77	y
	16chr_4_2	16chr	1.172	y
	16chr_4_3	16chr	1.104	n
	16chr_4_4	16chr	1.317	y
	16chr_4_5	16chr	1.056	y
	16chr_4_6	16chr	1.381	y
	16chr_5_1	16chr	1.508	y
	16chr_5_2	16chr	1.001	y
	16chr_5_3	16chr	6.719	y
	16chr_5_4	16chr	1.235	y
	16chr_5_5	16chr	0.77	y
	16chr_5_6	16chr	1.028	n
