# Supplementary material for: Spindle architecture constrains karyotype evolution
Source: Nat Cell Biol. 2024 Aug 8;26(9):1496–503. doi: 10.1038/s41556-024-01485-w (PMC11392806; doi:10.1038/s41556-024-01485-w)
Supplement: Supplementary file 11 — Statistical source data. [file 41556_2024_1485_MOESM11_ESM.xlsx]

## Sheet: ED Fig. 1a
	Experiment	Figure	Chromosomes	Ploidy	Extra	Genotype	Growth_rate
	9	S1a	15chr	1n	-	15chr_1n_-	0.392
	9	S1a	15chr	1n	-	15chr_1n_-	0.471
	9	S1a	15chr	1n	-	15chr_1n_-	0.41
	9	S1a	15chr	1n	-	15chr_1n_-	0.469
	9	S1a	15chr	1n	-	15chr_1n_-	0.415
	9	S1a	15chr	1n	-	15chr_1n_-	0.448
	9	S1a	15chr	1n	-	15chr_1n_-	0.432
	9	S1a	15chr	1n	-	15chr_1n_-	0.393
	9	S1a	13chr	1n	-	13chr_1n_-	0.386
	9	S1a	13chr	1n	-	13chr_1n_-	0.473
	9	S1a	13chr	1n	-	13chr_1n_-	0.411
	9	S1a	13chr	1n	-	13chr_1n_-	0.438
	9	S1a	13chr	1n	-	13chr_1n_-	0.433
	9	S1a	13chr	1n	-	13chr_1n_-	0.436
	9	S1a	13chr	1n	-	13chr_1n_-	0.42
	9	S1a	11chr	1n	-	11chr_1n_-	0.414
	9	S1a	11chr	1n	-	11chr_1n_-	0.425
	9	S1a	11chr	1n	-	11chr_1n_-	0.443
	9	S1a	11chr	1n	-	11chr_1n_-	0.424
	9	S1a	11chr	1n	-	11chr_1n_-	0.428
	9	S1a	11chr	1n	-	11chr_1n_-	0.391
	9	S1a	11chr	1n	-	11chr_1n_-	0.429
	9	S1a	10chr	1n	-	10chr_1n_-	0.416
	9	S1a	10chr	1n	-	10chr_1n_-	0.401
	9	S1a	10chr	1n	-	10chr_1n_-	0.434
	9	S1a	10chr	1n	-	10chr_1n_-	0.404
	9	S1a	10chr	1n	-	10chr_1n_-	0.429
	9	S1a	10chr	1n	-	10chr_1n_-	0.446
	9	S1a	10chr	1n	-	10chr_1n_-	0.43
	9	S1a	10chr	1n	-	10chr_1n_-	0.438
	9	S1a	9chr	1n	-	9chr_1n_-	0.393
	9	S1a	9chr	1n	-	9chr_1n_-	0.43
	9	S1a	9chr	1n	-	9chr_1n_-	0.459
	9	S1a	9chr	1n	-	9chr_1n_-	0.42
	9	S1a	9chr	1n	-	9chr_1n_-	0.481
	9	S1a	9chr	1n	-	9chr_1n_-	0.429
	9	S1a	9chr	1n	-	9chr_1n_-	0.439
	9	S1a	9chr	1n	-	9chr_1n_-	0.43
	9	S1a	8chr	1n	-	8chr_1n_-	0.432
	9	S1a	8chr	1n	-	8chr_1n_-	0.392
	9	S1a	8chr	1n	-	8chr_1n_-	0.404
	9	S1a	8chr	1n	-	8chr_1n_-	0.451
	9	S1a	8chr	1n	-	8chr_1n_-	0.439
	9	S1a	8chr	1n	-	8chr_1n_-	0.417
	9	S1a	8chr	1n	-	8chr_1n_-	0.419
	9	S1a	8chr	1n	-	8chr_1n_-	0.436
	9	S1a	5chr	1n	-	5chr_1n_-	0.465
	9	S1a	5chr	1n	-	5chr_1n_-	0.402
	9	S1a	5chr	1n	-	5chr_1n_-	0.415
	9	S1a	5chr	1n	-	5chr_1n_-	0.411
	9	S1a	5chr	1n	-	5chr_1n_-	0.439
	9	S1a	5chr	1n	-	5chr_1n_-	0.433
	9	S1a	5chr	1n	-	5chr_1n_-	0.436
	9	S1a	4chr	1n	-	4chr_1n_-	0.351
	9	S1a	4chr	1n	-	4chr_1n_-	0.387
	9	S1a	4chr	1n	-	4chr_1n_-	0.38
	9	S1a	4chr	1n	-	4chr_1n_-	0.42
	9	S1a	4chr	1n	-	4chr_1n_-	0.398
	9	S1a	3chr	1n	-	3chr_1n_-	0.385
	9	S1a	3chr	1n	-	3chr_1n_-	0.379
	9	S1a	3chr	1n	-	3chr_1n_-	0.397
	9	S1a	3chr	1n	-	3chr_1n_-	0.401
	9	S1a	3chr	1n	-	3chr_1n_-	0.388
	9	S1a	3chr	1n	-	3chr_1n_-	0.411
	9	S1a	3chr	1n	-	3chr_1n_-	0.399
	9	S1a	2chr	1n	-	2chr_1n_-	0.352
	9	S1a	2chr	1n	-	2chr_1n_-	0.381
	9	S1a	2chr	1n	-	2chr_1n_-	0.39
	9	S1a	2chr	1n	-	2chr_1n_-	0.383
	9	S1a	2chr	1n	-	2chr_1n_-	0.417

## Sheet: ED Fig. 1b
	Genotype	Experiment	ROI	ID	t	t_abs	t_anaMax	SPBdist
	5chr	2	1	5chr_2_1	3	0	-46	0
	5chr	2	1	5chr_2_1	4	1	-45	0.364
	5chr	2	1	5chr_2_1	5	2	-44	0.69
	5chr	2	1	5chr_2_1	6	3	-43	0.972
	5chr	2	1	5chr_2_1	7	4	-42	0.719
	5chr	2	1	5chr_2_1	8	5	-41	1.083
	5chr	2	1	5chr_2_1	9	6	-40	1.09
	5chr	2	1	5chr_2_1	10	7	-39	0.723
	5chr	2	1	5chr_2_1	11	8	-38	0.907
	5chr	2	1	5chr_2_1	12	9	-37	1.117
	5chr	2	1	5chr_2_1	13	10	-36	0.8
	5chr	2	1	5chr_2_1	14	11	-35	0.996
	5chr	2	1	5chr_2_1	15	12	-34	1.268
	5chr	2	1	5chr_2_1	16	13	-33	0.951
	5chr	2	1	5chr_2_1	17	14	-32	0.945
	5chr	2	1	5chr_2_1	18	15	-31	1.626
	5chr	2	1	5chr_2_1	19	16	-30	0.985
	5chr	2	1	5chr_2_1	20	17	-29	1.722
	5chr	2	1	5chr_2_1	21	18	-28	1.518
	5chr	2	1	5chr_2_1	22	19	-27	1.649
	5chr	2	1	5chr_2_1	23	20	-26	1.79
	5chr	2	1	5chr_2_1	24	21	-25	2.022
	5chr	2	1	5chr_2_1	25	22	-24	1.625
	5chr	2	1	5chr_2_1	26	23	-23	2.174
	5chr	2	1	5chr_2_1	27	24	-22	2.266
	5chr	2	1	5chr_2_1	28	25	-21	2.332
	5chr	2	1	5chr_2_1	29	26	-20	1.677
	5chr	2	1	5chr_2_1	30	27	-19	1.841
	5chr	2	1	5chr_2_1	31	28	-18	2.374
	5chr	2	1	5chr_2_1	32	29	-17	2.284
	5chr	2	1	5chr_2_1	33	30	-16	2.624
	5chr	2	1	5chr_2_1	34	31	-15	2.716
	5chr	2	1	5chr_2_1	35	32	-14	2.805
	5chr	2	1	5chr_2_1	36	33	-13	2.597
	5chr	2	1	5chr_2_1	37	34	-12	2.626
	5chr	2	1	5chr_2_1	38	35	-11	3.215
	5chr	2	1	5chr_2_1	39	36	-10	3.795
	5chr	2	1	5chr_2_1	40	37	-9	3.9
	5chr	2	1	5chr_2_1	41	38	-8	4.526
	5chr	2	1	5chr_2_1	42	39	-7	4.986
	5chr	2	1	5chr_2_1	43	40	-6	5.133
	5chr	2	1	5chr_2_1	44	41	-5	5.689
	5chr	2	1	5chr_2_1	45	42	-4	6.277
	5chr	2	1	5chr_2_1	46	43	-3	6.647
	5chr	2	1	5chr_2_1	47	44	-2	7.052
	5chr	2	1	5chr_2_1	48	45	-1	7.302
	5chr	2	1	5chr_2_1	49	46	0	7.448
	5chr	2	1	5chr_2_1	50	47	1	5.941
	5chr	2	2	5chr_2_2	30	0	-37	0
	5chr	2	2	5chr_2_2	31	1	-36	0.763
	5chr	2	2	5chr_2_2	32	2	-35	1.257
	5chr	2	2	5chr_2_2	33	3	-34	1.3
	5chr	2	2	5chr_2_2	34	4	-33	1.102
	5chr	2	2	5chr_2_2	35	5	-32	0.943
	5chr	2	2	5chr_2_2	36	6	-31	0.986
	5chr	2	2	5chr_2_2	37	7	-30	1.045
	5chr	2	2	5chr_2_2	38	8	-29	1.247
	5chr	2	2	5chr_2_2	39	9	-28	0.945
	5chr	2	2	5chr_2_2	40	10	-27	1.284
	5chr	2	2	5chr_2_2	41	11	-26	0.879
	5chr	2	2	5chr_2_2	42	12	-25	0.882
	5chr	2	2	5chr_2_2	43	13	-24	0.511
	5chr	2	2	5chr_2_2	44	14	-23	1.057
	5chr	2	2	5chr_2_2	45	15	-22	1.519
	5chr	2	2	5chr_2_2	46	16	-21	1.604
	5chr	2	2	5chr_2_2	47	17	-20	1.439
	5chr	2	2	5chr_2_2	48	18	-19	1.878
	5chr	2	2	5chr_2_2	49	19	-18	2.385
	5chr	2	2	5chr_2_2	50	20	-17	2.148
	5chr	2	2	5chr_2_2	51	21	-16	1.915
	5chr	2	2	5chr_2_2	52	22	-15	2.128
	5chr	2	2	5chr_2_2	53	23	-14	2.708
	5chr	2	2	5chr_2_2	54	24	-13	2.681
	5chr	2	2	5chr_2_2	55	25	-12	3.661
	5chr	2	2	5chr_2_2	56	26	-11	4.228
	5chr	2	2	5chr_2_2	57	27	-10	4.568
	5chr	2	2	5chr_2_2	58	28	-9	4.651
	5chr	2	2	5chr_2_2	59	29	-8	5.014
	5chr	2	2	5chr_2_2	60	30	-7	5.511
	5chr	2	2	5chr_2_2	61	31	-6	5.997
	5chr	2	2	5chr_2_2	62	32	-5	6.084
	5chr	2	2	5chr_2_2	63	33	-4	6.925
	5chr	2	2	5chr_2_2	64	34	-3	7.406
	5chr	2	2	5chr_2_2	65	35	-2	7.697
	5chr	2	2	5chr_2_2	66	36	-1	8.024
	5chr	2	2	5chr_2_2	67	37	0	8.04
	5chr	2	2	5chr_2_2	68	38	1	6.487
	5chr	2	3	5chr_2_3	20	0	-51	0
	5chr	2	3	5chr_2_3	21	1	-50	0.961
	5chr	2	3	5chr_2_3	22	2	-49	0.729
	5chr	2	3	5chr_2_3	23	3	-48	0.958
	5chr	2	3	5chr_2_3	24	4	-47	1.217
	5chr	2	3	5chr_2_3	25	5	-46	1.364
	5chr	2	3	5chr_2_3	26	6	-45	1.68
	5chr	2	3	5chr_2_3	27	7	-44	1.636
	5chr	2	3	5chr_2_3	28	8	-43	1.746
	5chr	2	3	5chr_2_3	29	9	-42	1.434
	5chr	2	3	5chr_2_3	30	10	-41	1.647
	5chr	2	3	5chr_2_3	31	11	-40	1.668
	5chr	2	3	5chr_2_3	32	12	-39	1.492
	5chr	2	3	5chr_2_3	33	13	-38	1.409
	5chr	2	3	5chr_2_3	34	14	-37	1.73
	5chr	2	3	5chr_2_3	35	15	-36	1.881
	5chr	2	3	5chr_2_3	36	16	-35	1.705
	5chr	2	3	5chr_2_3	37	17	-34	1.861
	5chr	2	3	5chr_2_3	38	18	-33	1.807
	5chr	2	3	5chr_2_3	39	19	-32	1.996
	5chr	2	3	5chr_2_3	40	20	-31	2.022
	5chr	2	3	5chr_2_3	41	21	-30	1.235
	5chr	2	3	5chr_2_3	42	22	-29	1.927
	5chr	2	3	5chr_2_3	43	23	-28	1.92
	5chr	2	3	5chr_2_3	44	24	-27	1.319
	5chr	2	3	5chr_2_3	45	25	-26	1.724
	5chr	2	3	5chr_2_3	46	26	-25	1.499
	5chr	2	3	5chr_2_3	47	27	-24	1.926
	5chr	2	3	5chr_2_3	48	28	-23	1.945
	5chr	2	3	5chr_2_3	49	29	-22	2.055
	5chr	2	3	5chr_2_3	50	30	-21	1.987
	5chr	2	3	5chr_2_3	51	31	-20	2.181
	5chr	2	3	5chr_2_3	52	32	-19	2.459
	5chr	2	3	5chr_2_3	53	33	-18	2.539
	5chr	2	3	5chr_2_3	54	34	-17	2.439
	5chr	2	3	5chr_2_3	55	35	-16	1.751
	5chr	2	3	5chr_2_3	56	36	-15	2.457
	5chr	2	3	5chr_2_3	57	37	-14	2.526
	5chr	2	3	5chr_2_3	58	38	-13	3.126
	5chr	2	3	5chr_2_3	59	39	-12	4.122
	5chr	2	3	5chr_2_3	60	40	-11	5.211
	5chr	2	3	5chr_2_3	61	41	-10	5.147
	5chr	2	3	5chr_2_3	62	42	-9	4.959
	5chr	2	3	5chr_2_3	63	43	-8	6.138
	5chr	2	3	5chr_2_3	64	44	-7	6.538
	5chr	2	3	5chr_2_3	65	45	-6	6.88
	5chr	2	3	5chr_2_3	66	46	-5	7.141
	5chr	2	3	5chr_2_3	67	47	-4	7.835
	5chr	2	3	5chr_2_3	68	48	-3	7.955
	5chr	2	3	5chr_2_3	69	49	-2	8.607
	5chr	2	3	5chr_2_3	70	50	-1	8.645
	5chr	2	3	5chr_2_3	71	51	0	8.907
	5chr	2	3	5chr_2_3	72	52	1	7.947
	5chr	2	4	5chr_2_4	17	0	-62	0
	5chr	2	4	5chr_2_4	18	1	-61	0.818
	5chr	2	4	5chr_2_4	19	2	-60	1.133
	5chr	2	4	5chr_2_4	20	3	-59	0.994
	5chr	2	4	5chr_2_4	21	4	-58	1.163
	5chr	2	4	5chr_2_4	22	5	-57	1.145
	5chr	2	4	5chr_2_4	23	6	-56	0.958
	5chr	2	4	5chr_2_4	24	7	-55	0.954
	5chr	2	4	5chr_2_4	25	8	-54	0.668
	5chr	2	4	5chr_2_4	26	9	-53	1.056
	5chr	2	4	5chr_2_4	27	10	-52	0.984
	5chr	2	4	5chr_2_4	28	11	-51	1.211
	5chr	2	4	5chr_2_4	29	12	-50	1.512
	5chr	2	4	5chr_2_4	30	13	-49	1.247
	5chr	2	4	5chr_2_4	31	14	-48	1.183
	5chr	2	4	5chr_2_4	32	15	-47	1.721
	5chr	2	4	5chr_2_4	33	16	-46	1.324
	5chr	2	4	5chr_2_4	34	17	-45	1.625
	5chr	2	4	5chr_2_4	35	18	-44	0.994
	5chr	2	4	5chr_2_4	36	19	-43	1.426
	5chr	2	4	5chr_2_4	37	20	-42	1.56
	5chr	2	4	5chr_2_4	38	21	-41	0.867
	5chr	2	4	5chr_2_4	39	22	-40	1.3
	5chr	2	4	5chr_2_4	40	23	-39	1.264
	5chr	2	4	5chr_2_4	41	24	-38	1.689
	5chr	2	4	5chr_2_4	42	25	-37	1.695
	5chr	2	4	5chr_2_4	43	26	-36	1.725
	5chr	2	4	5chr_2_4	44	27	-35	2.083
	5chr	2	4	5chr_2_4	45	28	-34	1.91
	5chr	2	4	5chr_2_4	46	29	-33	1.913
	5chr	2	4	5chr_2_4	47	30	-32	1.748
	5chr	2	4	5chr_2_4	48	31	-31	1.839
	5chr	2	4	5chr_2_4	49	32	-30	1.845
	5chr	2	4	5chr_2_4	50	33	-29	1.769
	5chr	2	4	5chr_2_4	51	34	-28	1.475
	5chr	2	4	5chr_2_4	52	35	-27	1.865
	5chr	2	4	5chr_2_4	53	36	-26	1.77
	5chr	2	4	5chr_2_4	54	37	-25	1.81
	5chr	2	4	5chr_2_4	55	38	-24	1.238
	5chr	2	4	5chr_2_4	56	39	-23	1.601
	5chr	2	4	5chr_2_4	57	40	-22	1.987
	5chr	2	4	5chr_2_4	58	41	-21	2.17
	5chr	2	4	5chr_2_4	59	42	-20	2.171
	5chr	2	4	5chr_2_4	60	43	-19	2.363
	5chr	2	4	5chr_2_4	61	44	-18	2.102
	5chr	2	4	5chr_2_4	62	45	-17	2.081
	5chr	2	4	5chr_2_4	63	46	-16	2.383
	5chr	2	4	5chr_2_4	64	47	-15	2.443
	5chr	2	4	5chr_2_4	65	48	-14	2.688
	5chr	2	4	5chr_2_4	66	49	-13	3.474
	5chr	2	4	5chr_2_4	67	50	-12	4.302
	5chr	2	4	5chr_2_4	68	51	-11	4.798
	5chr	2	4	5chr_2_4	69	52	-10	5.041
	5chr	2	4	5chr_2_4	70	53	-9	5.19
	5chr	2	4	5chr_2_4	71	54	-8	5.219
	5chr	2	4	5chr_2_4	72	55	-7	5.239
	5chr	2	4	5chr_2_4	73	56	-6	5.787
	5chr	2	4	5chr_2_4	74	57	-5	6.191
	5chr	2	4	5chr_2_4	75	58	-4	6.575
	5chr	2	4	5chr_2_4	76	59	-3	7.018
	5chr	2	4	5chr_2_4	77	60	-2	7.22
	5chr	2	4	5chr_2_4	78	61	-1	7.332
	5chr	2	4	5chr_2_4	79	62	0	7.417
	5chr	2	4	5chr_2_4	80	63	1	5.973
	5chr	2	5	5chr_2_5	10	0	-35	0
	5chr	2	5	5chr_2_5	11	1	-34	1.17
	5chr	2	5	5chr_2_5	12	2	-33	0.787
	5chr	2	5	5chr_2_5	13	3	-32	1.052
	5chr	2	5	5chr_2_5	14	4	-31	0.999
	5chr	2	5	5chr_2_5	15	5	-30	1.155
	5chr	2	5	5chr_2_5	16	6	-29	1.03
	5chr	2	5	5chr_2_5	17	7	-28	1.169
	5chr	2	5	5chr_2_5	18	8	-27	1.157
	5chr	2	5	5chr_2_5	19	9	-26	0.926
	5chr	2	5	5chr_2_5	20	10	-25	0.514
	5chr	2	5	5chr_2_5	21	11	-24	0.759
	5chr	2	5	5chr_2_5	22	12	-23	1.293
	5chr	2	5	5chr_2_5	23	13	-22	1.631
	5chr	2	5	5chr_2_5	24	14	-21	1.211
	5chr	2	5	5chr_2_5	25	15	-20	1.526
	5chr	2	5	5chr_2_5	26	16	-19	1.81
	5chr	2	5	5chr_2_5	27	17	-18	1.992
	5chr	2	5	5chr_2_5	28	18	-17	1.784
	5chr	2	5	5chr_2_5	29	19	-16	2.285
	5chr	2	5	5chr_2_5	30	20	-15	2.238
	5chr	2	5	5chr_2_5	31	21	-14	1.405
	5chr	2	5	5chr_2_5	32	22	-13	2.9
	5chr	2	5	5chr_2_5	33	23	-12	3.854
	5chr	2	5	5chr_2_5	34	24	-11	3.934
	5chr	2	5	5chr_2_5	35	25	-10	3.813
	5chr	2	5	5chr_2_5	36	26	-9	4.336
	5chr	2	5	5chr_2_5	37	27	-8	5.554
	5chr	2	5	5chr_2_5	38	28	-7	5.972
	5chr	2	5	5chr_2_5	39	29	-6	6.37
	5chr	2	5	5chr_2_5	40	30	-5	6.965
	5chr	2	5	5chr_2_5	41	31	-4	7.534
	5chr	2	5	5chr_2_5	42	32	-3	7.849
	5chr	2	5	5chr_2_5	43	33	-2	8.213
	5chr	2	5	5chr_2_5	44	34	-1	8.491
	5chr	2	5	5chr_2_5	45	35	0	8.351
	5chr	2	5	5chr_2_5	46	36	1	8.009
	5chr	2	5	5chr_2_5	47	37	2	7.349
	5chr	2	6	5chr_2_6	13	0	-34	0
	5chr	2	6	5chr_2_6	14	1	-33	1.725
	5chr	2	6	5chr_2_6	15	2	-32	1.321
	5chr	2	6	5chr_2_6	16	3	-31	1.388
	5chr	2	6	5chr_2_6	17	4	-30	1.609
	5chr	2	6	5chr_2_6	18	5	-29	1.739
	5chr	2	6	5chr_2_6	19	6	-28	1.631
	5chr	2	6	5chr_2_6	20	7	-27	1.794
	5chr	2	6	5chr_2_6	21	8	-26	1.615
	5chr	2	6	5chr_2_6	22	9	-25	1.811
	5chr	2	6	5chr_2_6	23	10	-24	2.306
	5chr	2	6	5chr_2_6	24	11	-23	2.339
	5chr	2	6	5chr_2_6	25	12	-22	2.601
	5chr	2	6	5chr_2_6	26	13	-21	2.792
	5chr	2	6	5chr_2_6	27	14	-20	2.897
	5chr	2	6	5chr_2_6	28	15	-19	3.157
	5chr	2	6	5chr_2_6	29	16	-18	3.283
	5chr	2	6	5chr_2_6	30	17	-17	2.812
	5chr	2	6	5chr_2_6	31	18	-16	2.035
	5chr	2	6	5chr_2_6	32	19	-15	2.128
	5chr	2	6	5chr_2_6	33	20	-14	2.604
	5chr	2	6	5chr_2_6	34	21	-13	2.713
	5chr	2	6	5chr_2_6	35	22	-12	2.823
	5chr	2	6	5chr_2_6	36	23	-11	2.953
	5chr	2	6	5chr_2_6	37	24	-10	3.082
	5chr	2	6	5chr_2_6	38	25	-9	2.959
	5chr	2	6	5chr_2_6	39	26	-8	3.392
	5chr	2	6	5chr_2_6	40	27	-7	4.409
	5chr	2	6	5chr_2_6	41	28	-6	5.275
	5chr	2	6	5chr_2_6	42	29	-5	5.634
	5chr	2	6	5chr_2_6	43	30	-4	6.772
	5chr	2	6	5chr_2_6	44	31	-3	7.308
	5chr	2	6	5chr_2_6	45	32	-2	7.709
	5chr	2	6	5chr_2_6	46	33	-1	8.375
	5chr	2	6	5chr_2_6	47	34	0	9.074
	5chr	2	6	5chr_2_6	48	35	1	9.061
	5chr	2	6	5chr_2_6	49	36	2	8.844
	5chr	2	7	5chr_2_7	21	0	-54	0
	5chr	2	7	5chr_2_7	22	1	-53	0.433
	5chr	2	7	5chr_2_7	23	2	-52	0.664
	5chr	2	7	5chr_2_7	24	3	-51	1.037
	5chr	2	7	5chr_2_7	25	4	-50	0.564
	5chr	2	7	5chr_2_7	26	5	-49	1.114
	5chr	2	7	5chr_2_7	27	6	-48	1.131
	5chr	2	7	5chr_2_7	28	7	-47	0.703
	5chr	2	7	5chr_2_7	29	8	-46	0.856
	5chr	2	7	5chr_2_7	30	9	-45	0.766
	5chr	2	7	5chr_2_7	31	10	-44	0.63
	5chr	2	7	5chr_2_7	32	11	-43	0.924
	5chr	2	7	5chr_2_7	33	12	-42	0.596
	5chr	2	7	5chr_2_7	34	13	-41	1.157
	5chr	2	7	5chr_2_7	35	14	-40	1.248
	5chr	2	7	5chr_2_7	36	15	-39	1.26
	5chr	2	7	5chr_2_7	37	16	-38	1.334
	5chr	2	7	5chr_2_7	38	17	-37	1.648
	5chr	2	7	5chr_2_7	39	18	-36	1.892
	5chr	2	7	5chr_2_7	40	19	-35	1.375
	5chr	2	7	5chr_2_7	41	20	-34	1.213
	5chr	2	7	5chr_2_7	42	21	-33	1.347
	5chr	2	7	5chr_2_7	43	22	-32	1.528
	5chr	2	7	5chr_2_7	44	23	-31	1.631
	5chr	2	7	5chr_2_7	45	24	-30	1.433
	5chr	2	7	5chr_2_7	46	25	-29	1.532
	5chr	2	7	5chr_2_7	47	26	-28	1.628
	5chr	2	7	5chr_2_7	48	27	-27	1.786
	5chr	2	7	5chr_2_7	49	28	-26	1.886
	5chr	2	7	5chr_2_7	50	29	-25	1.871
	5chr	2	7	5chr_2_7	51	30	-24	1.853
	5chr	2	7	5chr_2_7	52	31	-23	1.723
	5chr	2	7	5chr_2_7	53	32	-22	1.854
	5chr	2	7	5chr_2_7	54	33	-21	1.789
	5chr	2	7	5chr_2_7	55	34	-20	1.438
	5chr	2	7	5chr_2_7	56	35	-19	2.12
	5chr	2	7	5chr_2_7	57	36	-18	2.059
	5chr	2	7	5chr_2_7	58	37	-17	2.278
	5chr	2	7	5chr_2_7	59	38	-16	2.575
	5chr	2	7	5chr_2_7	60	39	-15	3.018
	5chr	2	7	5chr_2_7	61	40	-14	3.733
	5chr	2	7	5chr_2_7	62	41	-13	3.78
	5chr	2	7	5chr_2_7	63	42	-12	4.375
	5chr	2	7	5chr_2_7	64	43	-11	4.166
	5chr	2	7	5chr_2_7	65	44	-10	4.445
	5chr	2	7	5chr_2_7	66	45	-9	4.931
	5chr	2	7	5chr_2_7	67	46	-8	5.293
	5chr	2	7	5chr_2_7	68	47	-7	5.747
	5chr	2	7	5chr_2_7	69	48	-6	5.957
	5chr	2	7	5chr_2_7	70	49	-5	6.204
	5chr	2	7	5chr_2_7	71	50	-4	6.154
	5chr	2	7	5chr_2_7	72	51	-3	6.267
	5chr	2	7	5chr_2_7	73	52	-2	6.53
	5chr	2	7	5chr_2_7	74	53	-1	6.635
	5chr	2	7	5chr_2_7	75	54	0	6.836
	5chr	2	7	5chr_2_7	76	55	1	6.15
	5chr	2	8	5chr_2_8	32	0	-51	0
	5chr	2	8	5chr_2_8	33	1	-50	0.961
	5chr	2	8	5chr_2_8	34	2	-49	0.42
	5chr	2	8	5chr_2_8	35	3	-48	0.9
	5chr	2	8	5chr_2_8	36	4	-47	0.727
	5chr	2	8	5chr_2_8	37	5	-46	0.814
	5chr	2	8	5chr_2_8	38	6	-45	0.69
	5chr	2	8	5chr_2_8	39	7	-44	0.813
	5chr	2	8	5chr_2_8	40	8	-43	0.834
	5chr	2	8	5chr_2_8	41	9	-42	0.594
	5chr	2	8	5chr_2_8	42	10	-41	0.579
	5chr	2	8	5chr_2_8	43	11	-40	0.954
	5chr	2	8	5chr_2_8	44	12	-39	0.651
	5chr	2	8	5chr_2_8	45	13	-38	0.488
	5chr	2	8	5chr_2_8	46	14	-37	1.394
	5chr	2	8	5chr_2_8	47	15	-36	1.494
	5chr	2	8	5chr_2_8	48	16	-35	0.753
	5chr	2	8	5chr_2_8	49	17	-34	1.366
	5chr	2	8	5chr_2_8	50	18	-33	1.647
	5chr	2	8	5chr_2_8	51	19	-32	1.191
	5chr	2	8	5chr_2_8	52	20	-31	1.55
	5chr	2	8	5chr_2_8	53	21	-30	1.295
	5chr	2	8	5chr_2_8	54	22	-29	1.64
	5chr	2	8	5chr_2_8	55	23	-28	1.533
	5chr	2	8	5chr_2_8	56	24	-27	1.89
	5chr	2	8	5chr_2_8	57	25	-26	2.113
	5chr	2	8	5chr_2_8	58	26	-25	2.013
	5chr	2	8	5chr_2_8	59	27	-24	2.263
	5chr	2	8	5chr_2_8	60	28	-23	2.059
	5chr	2	8	5chr_2_8	61	29	-22	2.231
	5chr	2	8	5chr_2_8	62	30	-21	2.426
	5chr	2	8	5chr_2_8	63	31	-20	2.229
	5chr	2	8	5chr_2_8	64	32	-19	2.374
	5chr	2	8	5chr_2_8	65	33	-18	2.609
	5chr	2	8	5chr_2_8	66	34	-17	2.47
	5chr	2	8	5chr_2_8	67	35	-16	2.396
	5chr	2	8	5chr_2_8	68	36	-15	2.445
	5chr	2	8	5chr_2_8	69	37	-14	2.801
	5chr	2	8	5chr_2_8	70	38	-13	3.677
	5chr	2	8	5chr_2_8	71	39	-12	4.283
	5chr	2	8	5chr_2_8	72	40	-11	3.908
	5chr	2	8	5chr_2_8	73	41	-10	5.149
	5chr	2	8	5chr_2_8	74	42	-9	5.385
	5chr	2	8	5chr_2_8	75	43	-8	5.627
	5chr	2	8	5chr_2_8	76	44	-7	6.043
	5chr	2	8	5chr_2_8	77	45	-6	6.613
	5chr	2	8	5chr_2_8	78	46	-5	7.013
	5chr	2	8	5chr_2_8	79	47	-4	7.454
	5chr	2	8	5chr_2_8	80	48	-3	7.596
	5chr	2	8	5chr_2_8	81	49	-2	7.642
	5chr	2	8	5chr_2_8	82	50	-1	7.78
	5chr	2	8	5chr_2_8	83	51	0	7.891
	5chr	2	8	5chr_2_8	84	52	1	7.666
	5chr	2	9	5chr_2_9	7	0	-37	0
	5chr	2	9	5chr_2_9	8	1	-36	1.004
	5chr	2	9	5chr_2_9	9	2	-35	1.067
	5chr	2	9	5chr_2_9	10	3	-34	1.019
	5chr	2	9	5chr_2_9	11	4	-33	1.226
	5chr	2	9	5chr_2_9	12	5	-32	1.349
	5chr	2	9	5chr_2_9	13	6	-31	1.362
	5chr	2	9	5chr_2_9	14	7	-30	1.301
	5chr	2	9	5chr_2_9	15	8	-29	1.405
	5chr	2	9	5chr_2_9	16	9	-28	1.338
	5chr	2	9	5chr_2_9	17	10	-27	1.616
	5chr	2	9	5chr_2_9	18	11	-26	1.519
	5chr	2	9	5chr_2_9	19	12	-25	1.589
	5chr	2	9	5chr_2_9	20	13	-24	1.728
	5chr	2	9	5chr_2_9	21	14	-23	1.883
	5chr	2	9	5chr_2_9	22	15	-22	1.858
	5chr	2	9	5chr_2_9	23	16	-21	1.728
	5chr	2	9	5chr_2_9	24	17	-20	1.939
	5chr	2	9	5chr_2_9	25	18	-19	2.051
	5chr	2	9	5chr_2_9	26	19	-18	2.371
	5chr	2	9	5chr_2_9	27	20	-17	2.284
	5chr	2	9	5chr_2_9	28	21	-16	2.144
	5chr	2	9	5chr_2_9	29	22	-15	2.073
	5chr	2	9	5chr_2_9	30	23	-14	2.324
	5chr	2	9	5chr_2_9	31	24	-13	2.042
	5chr	2	9	5chr_2_9	32	25	-12	2.268
	5chr	2	9	5chr_2_9	33	26	-11	3.563
	5chr	2	9	5chr_2_9	34	27	-10	4.186
	5chr	2	9	5chr_2_9	35	28	-9	5.309
	5chr	2	9	5chr_2_9	36	29	-8	6.312
	5chr	2	9	5chr_2_9	37	30	-7	6.924
	5chr	2	9	5chr_2_9	38	31	-6	7.642
	5chr	2	9	5chr_2_9	39	32	-5	8.074
	5chr	2	9	5chr_2_9	40	33	-4	8.48
	5chr	2	9	5chr_2_9	41	34	-3	8.887
	5chr	2	9	5chr_2_9	42	35	-2	9.295
	5chr	2	9	5chr_2_9	43	36	-1	9.272
	5chr	2	9	5chr_2_9	44	37	0	9.442
	5chr	2	9	5chr_2_9	45	38	1	9.121
	5chr	2	10	5chr_2_10	23	0	-38	0
	5chr	2	10	5chr_2_10	24	1	-37	0.666
	5chr	2	10	5chr_2_10	25	2	-36	0.924
	5chr	2	10	5chr_2_10	26	3	-35	0.706
	5chr	2	10	5chr_2_10	27	4	-34	0.975
	5chr	2	10	5chr_2_10	28	5	-33	1.219
	5chr	2	10	5chr_2_10	29	6	-32	1.354
	5chr	2	10	5chr_2_10	30	7	-31	1.436
	5chr	2	10	5chr_2_10	31	8	-30	1.525
	5chr	2	10	5chr_2_10	32	9	-29	1.371
	5chr	2	10	5chr_2_10	33	10	-28	0.868
	5chr	2	10	5chr_2_10	34	11	-27	1.238
	5chr	2	10	5chr_2_10	35	12	-26	1.707
	5chr	2	10	5chr_2_10	36	13	-25	1.925
	5chr	2	10	5chr_2_10	37	14	-24	1.679
	5chr	2	10	5chr_2_10	38	15	-23	1.679
	5chr	2	10	5chr_2_10	39	16	-22	1.55
	5chr	2	10	5chr_2_10	40	17	-21	1.897
	5chr	2	10	5chr_2_10	41	18	-20	2.04
	5chr	2	10	5chr_2_10	42	19	-19	1.998
	5chr	2	10	5chr_2_10	43	20	-18	2.024
	5chr	2	10	5chr_2_10	44	21	-17	1.573
	5chr	2	10	5chr_2_10	45	22	-16	1.962
	5chr	2	10	5chr_2_10	46	23	-15	1.982
	5chr	2	10	5chr_2_10	47	24	-14	2.613
	5chr	2	10	5chr_2_10	48	25	-13	3.364
	5chr	2	10	5chr_2_10	49	26	-12	3.561
	5chr	2	10	5chr_2_10	50	27	-11	3.99
	5chr	2	10	5chr_2_10	51	28	-10	4.226
	5chr	2	10	5chr_2_10	52	29	-9	4.447
	5chr	2	10	5chr_2_10	53	30	-8	5.035
	5chr	2	10	5chr_2_10	54	31	-7	5.172
	5chr	2	10	5chr_2_10	55	32	-6	5.362
	5chr	2	10	5chr_2_10	56	33	-5	5.879
	5chr	2	10	5chr_2_10	57	34	-4	6.171
	5chr	2	10	5chr_2_10	58	35	-3	6.358
	5chr	2	10	5chr_2_10	59	36	-2	6.689
	5chr	2	10	5chr_2_10	60	37	-1	6.753
	5chr	2	10	5chr_2_10	61	38	0	7.114
	5chr	2	10	5chr_2_10	62	39	1	6.725
	5chr	2	11	5chr_2_11	29	0	-37	0
	5chr	2	11	5chr_2_11	30	1	-36	0.737
	5chr	2	11	5chr_2_11	31	2	-35	1.067
	5chr	2	11	5chr_2_11	32	3	-34	1.017
	5chr	2	11	5chr_2_11	33	4	-33	1.288
	5chr	2	11	5chr_2_11	34	5	-32	0.922
	5chr	2	11	5chr_2_11	35	6	-31	0.985
	5chr	2	11	5chr_2_11	36	7	-30	1.103
	5chr	2	11	5chr_2_11	37	8	-29	1.149
	5chr	2	11	5chr_2_11	38	9	-28	1.046
	5chr	2	11	5chr_2_11	39	10	-27	1.149
	5chr	2	11	5chr_2_11	40	11	-26	1.587
	5chr	2	11	5chr_2_11	41	12	-25	1.73
	5chr	2	11	5chr_2_11	42	13	-24	1.734
	5chr	2	11	5chr_2_11	43	14	-23	1.66
	5chr	2	11	5chr_2_11	44	15	-22	1.831
	5chr	2	11	5chr_2_11	45	16	-21	2.049
	5chr	2	11	5chr_2_11	46	17	-20	2.036
	5chr	2	11	5chr_2_11	47	18	-19	1.939
	5chr	2	11	5chr_2_11	48	19	-18	2.036
	5chr	2	11	5chr_2_11	49	20	-17	2.108
	5chr	2	11	5chr_2_11	50	21	-16	2.075
	5chr	2	11	5chr_2_11	51	22	-15	2.174
	5chr	2	11	5chr_2_11	52	23	-14	2.389
	5chr	2	11	5chr_2_11	53	24	-13	3.293
	5chr	2	11	5chr_2_11	54	25	-12	3.954
	5chr	2	11	5chr_2_11	55	26	-11	4.575
	5chr	2	11	5chr_2_11	56	27	-10	4.827
	5chr	2	11	5chr_2_11	57	28	-9	5.017
	5chr	2	11	5chr_2_11	58	29	-8	5.19
	5chr	2	11	5chr_2_11	59	30	-7	5.522
	5chr	2	11	5chr_2_11	60	31	-6	5.727
	5chr	2	11	5chr_2_11	61	32	-5	6.1
	5chr	2	11	5chr_2_11	62	33	-4	6.312
	5chr	2	11	5chr_2_11	63	34	-3	6.846
	5chr	2	11	5chr_2_11	64	35	-2	7.113
	5chr	2	11	5chr_2_11	65	36	-1	7.152
	5chr	2	11	5chr_2_11	66	37	0	7.22
	5chr	2	11	5chr_2_11	67	38	1	7.006
	5chr	2	12	5chr_2_12	48	0	-38	0
	5chr	2	12	5chr_2_12	49	1	-37	0.882
	5chr	2	12	5chr_2_12	50	2	-36	0.609
	5chr	2	12	5chr_2_12	51	3	-35	0.84
	5chr	2	12	5chr_2_12	52	4	-34	0.666
	5chr	2	12	5chr_2_12	53	5	-33	0.961
	5chr	2	12	5chr_2_12	54	6	-32	0.659
	5chr	2	12	5chr_2_12	55	7	-31	1.383
	5chr	2	12	5chr_2_12	56	8	-30	1.563
	5chr	2	12	5chr_2_12	57	9	-29	1.7
	5chr	2	12	5chr_2_12	58	10	-28	1.519
	5chr	2	12	5chr_2_12	59	11	-27	1.593
	5chr	2	12	5chr_2_12	60	12	-26	1.445
	5chr	2	12	5chr_2_12	61	13	-25	1.092
	5chr	2	12	5chr_2_12	62	14	-24	1.6
	5chr	2	12	5chr_2_12	63	15	-23	1.732
	5chr	2	12	5chr_2_12	64	16	-22	1.795
	5chr	2	12	5chr_2_12	65	17	-21	1.935
	5chr	2	12	5chr_2_12	66	18	-20	1.76
	5chr	2	12	5chr_2_12	67	19	-19	1.939
	5chr	2	12	5chr_2_12	68	20	-18	2.136
	5chr	2	12	5chr_2_12	69	21	-17	2.022
	5chr	2	12	5chr_2_12	70	22	-16	2.265
	5chr	2	12	5chr_2_12	71	23	-15	2.421
	5chr	2	12	5chr_2_12	72	24	-14	3.258
	5chr	2	12	5chr_2_12	73	25	-13	3.627
	5chr	2	12	5chr_2_12	74	26	-12	3.984
	5chr	2	12	5chr_2_12	75	27	-11	4.371
	5chr	2	12	5chr_2_12	76	28	-10	4.452
	5chr	2	12	5chr_2_12	77	29	-9	4.423
	5chr	2	12	5chr_2_12	78	30	-8	4.438
	5chr	2	12	5chr_2_12	79	31	-7	4.562
	5chr	2	12	5chr_2_12	80	32	-6	4.814
	5chr	2	12	5chr_2_12	81	33	-5	5.08
	5chr	2	12	5chr_2_12	82	34	-4	5.321
	5chr	2	12	5chr_2_12	83	35	-3	5.872
	5chr	2	12	5chr_2_12	84	36	-2	6.096
	5chr	2	12	5chr_2_12	85	37	-1	6.511
	5chr	2	12	5chr_2_12	86	38	0	6.705
	5chr	2	12	5chr_2_12	87	39	1	6.588
	5chr	2	12	5chr_2_12	88	40	2	5.558
	5chr	2	13	5chr_2_13	63	0	-44	0
	5chr	2	13	5chr_2_13	64	1	-43	1.053
	5chr	2	13	5chr_2_13	65	2	-42	0.721
	5chr	2	13	5chr_2_13	66	3	-41	1.138
	5chr	2	13	5chr_2_13	67	4	-40	1.165
	5chr	2	13	5chr_2_13	68	5	-39	0.953
	5chr	2	13	5chr_2_13	69	6	-38	1.405
	5chr	2	13	5chr_2_13	70	7	-37	1.604
	5chr	2	13	5chr_2_13	71	8	-36	1.593
	5chr	2	13	5chr_2_13	72	9	-35	1.572
	5chr	2	13	5chr_2_13	73	10	-34	1.245
	5chr	2	13	5chr_2_13	74	11	-33	1.444
	5chr	2	13	5chr_2_13	75	12	-32	1.39
	5chr	2	13	5chr_2_13	76	13	-31	1.49
	5chr	2	13	5chr_2_13	77	14	-30	1.721
	5chr	2	13	5chr_2_13	78	15	-29	1.877
	5chr	2	13	5chr_2_13	79	16	-28	1.801
	5chr	2	13	5chr_2_13	80	17	-27	1.728
	5chr	2	13	5chr_2_13	81	18	-26	1.413
	5chr	2	13	5chr_2_13	82	19	-25	2.088
	5chr	2	13	5chr_2_13	83	20	-24	2.266
	5chr	2	13	5chr_2_13	84	21	-23	2.125
	5chr	2	13	5chr_2_13	85	22	-22	2.142
	5chr	2	13	5chr_2_13	86	23	-21	2.39
	5chr	2	13	5chr_2_13	87	24	-20	2.314
	5chr	2	13	5chr_2_13	88	25	-19	2.376
	5chr	2	13	5chr_2_13	89	26	-18	2.242
	5chr	2	13	5chr_2_13	90	27	-17	2.263
	5chr	2	13	5chr_2_13	91	28	-16	2.433
	5chr	2	13	5chr_2_13	92	29	-15	2.293
	5chr	2	13	5chr_2_13	93	30	-14	3.371
	5chr	2	13	5chr_2_13	94	31	-13	3.863
	5chr	2	13	5chr_2_13	95	32	-12	3.974
	5chr	2	13	5chr_2_13	96	33	-11	4.26
	5chr	2	13	5chr_2_13	97	34	-10	4.533
	5chr	2	13	5chr_2_13	98	35	-9	4.856
	5chr	2	13	5chr_2_13	99	36	-8	5.284
	5chr	2	13	5chr_2_13	100	37	-7	5.593
	5chr	2	13	5chr_2_13	101	38	-6	6.221
	5chr	2	13	5chr_2_13	102	39	-5	6.45
	5chr	2	13	5chr_2_13	103	40	-4	6.946
	5chr	2	13	5chr_2_13	104	41	-3	7.192
	5chr	2	13	5chr_2_13	105	42	-2	7.575
	5chr	2	13	5chr_2_13	106	43	-1	7.753
	5chr	2	13	5chr_2_13	107	44	0	7.78
	5chr	2	13	5chr_2_13	108	45	1	6.448
	5chr	2	14	5chr_2_14	3	0	-42	0
	5chr	2	14	5chr_2_14	4	1	-41	0.729
	5chr	2	14	5chr_2_14	5	2	-40	0.739
	5chr	2	14	5chr_2_14	6	3	-39	0.526
	5chr	2	14	5chr_2_14	7	4	-38	0.904
	5chr	2	14	5chr_2_14	8	5	-37	1.025
	5chr	2	14	5chr_2_14	9	6	-36	1.175
	5chr	2	14	5chr_2_14	10	7	-35	0.413
	5chr	2	14	5chr_2_14	11	8	-34	0.42
	5chr	2	14	5chr_2_14	12	9	-33	0.548
	5chr	2	14	5chr_2_14	13	10	-32	1.371
	5chr	2	14	5chr_2_14	14	11	-31	0.42
	5chr	2	14	5chr_2_14	15	12	-30	0.434
	5chr	2	14	5chr_2_14	16	13	-29	0.352
	5chr	2	14	5chr_2_14	17	14	-28	0.594
	5chr	2	14	5chr_2_14	18	15	-27	1.886
	5chr	2	14	5chr_2_14	19	16	-26	1.939
	5chr	2	14	5chr_2_14	20	17	-25	1.744
	5chr	2	14	5chr_2_14	21	18	-24	1.619
	5chr	2	14	5chr_2_14	22	19	-23	1.288
	5chr	2	14	5chr_2_14	23	20	-22	1.409
	5chr	2	14	5chr_2_14	24	21	-21	1.199
	5chr	2	14	5chr_2_14	25	22	-20	1.575
	5chr	2	14	5chr_2_14	26	23	-19	1.626
	5chr	2	14	5chr_2_14	27	24	-18	1.436
	5chr	2	14	5chr_2_14	28	25	-17	1.687
	5chr	2	14	5chr_2_14	29	26	-16	1.684
	5chr	2	14	5chr_2_14	30	27	-15	2.64
	5chr	2	14	5chr_2_14	31	28	-14	2.123
	5chr	2	14	5chr_2_14	32	29	-13	3.418
	5chr	2	14	5chr_2_14	33	30	-12	3.488
	5chr	2	14	5chr_2_14	34	31	-11	3.711
	5chr	2	14	5chr_2_14	35	32	-10	3.957
	5chr	2	14	5chr_2_14	36	33	-9	4.265
	5chr	2	14	5chr_2_14	37	34	-8	4.29
	5chr	2	14	5chr_2_14	38	35	-7	5.312
	5chr	2	14	5chr_2_14	39	36	-6	4.687
	5chr	2	14	5chr_2_14	40	37	-5	5.027
	5chr	2	14	5chr_2_14	41	38	-4	5.308
	5chr	2	14	5chr_2_14	42	39	-3	5.233
	5chr	2	14	5chr_2_14	43	40	-2	5.505
	5chr	2	14	5chr_2_14	44	41	-1	5.856
	5chr	2	14	5chr_2_14	45	42	0	5.983
	5chr	2	14	5chr_2_14	46	43	1	5.287
	5chr	2	15	5chr_2_15	21	0	-50	0
	5chr	2	15	5chr_2_15	22	1	-49	0.877
	5chr	2	15	5chr_2_15	23	2	-48	0.441
	5chr	2	15	5chr_2_15	24	3	-47	0.385
	5chr	2	15	5chr_2_15	25	4	-46	0.548
	5chr	2	15	5chr_2_15	26	5	-45	0.886
	5chr	2	15	5chr_2_15	27	6	-44	1.314
	5chr	2	15	5chr_2_15	28	7	-43	1.15
	5chr	2	15	5chr_2_15	29	8	-42	1.166
	5chr	2	15	5chr_2_15	30	9	-41	1.514
	5chr	2	15	5chr_2_15	31	10	-40	1.654
	5chr	2	15	5chr_2_15	32	11	-39	1.496
	5chr	2	15	5chr_2_15	33	12	-38	1.762
	5chr	2	15	5chr_2_15	34	13	-37	1.579
	5chr	2	15	5chr_2_15	35	14	-36	1.827
	5chr	2	15	5chr_2_15	36	15	-35	1.599
	5chr	2	15	5chr_2_15	37	16	-34	1.604
	5chr	2	15	5chr_2_15	38	17	-33	1.381
	5chr	2	15	5chr_2_15	39	18	-32	1.472
	5chr	2	15	5chr_2_15	40	19	-31	1.679
	5chr	2	15	5chr_2_15	41	20	-30	1.683
	5chr	2	15	5chr_2_15	42	21	-29	1.203
	5chr	2	15	5chr_2_15	43	22	-28	1.493
	5chr	2	15	5chr_2_15	44	23	-27	1.984
	5chr	2	15	5chr_2_15	45	24	-26	2.069
	5chr	2	15	5chr_2_15	46	25	-25	2.06
	5chr	2	15	5chr_2_15	47	26	-24	2.005
	5chr	2	15	5chr_2_15	48	27	-23	1.695
	5chr	2	15	5chr_2_15	49	28	-22	2.108
	5chr	2	15	5chr_2_15	50	29	-21	2.156
	5chr	2	15	5chr_2_15	51	30	-20	1.973
	5chr	2	15	5chr_2_15	52	31	-19	0.894
	5chr	2	15	5chr_2_15	53	32	-18	1.805
	5chr	2	15	5chr_2_15	54	33	-17	2.039
	5chr	2	15	5chr_2_15	55	34	-16	1.648
	5chr	2	15	5chr_2_15	56	35	-15	2.507
	5chr	2	15	5chr_2_15	57	36	-14	2.796
	5chr	2	15	5chr_2_15	58	37	-13	2.84
	5chr	2	15	5chr_2_15	59	38	-12	3.722
	5chr	2	15	5chr_2_15	60	39	-11	4.462
	5chr	2	15	5chr_2_15	61	40	-10	5.018
	5chr	2	15	5chr_2_15	62	41	-9	5.084
	5chr	2	15	5chr_2_15	63	42	-8	5.271
	5chr	2	15	5chr_2_15	64	43	-7	5.812
	5chr	2	15	5chr_2_15	65	44	-6	6.059
	5chr	2	15	5chr_2_15	66	45	-5	6.197
	5chr	2	15	5chr_2_15	67	46	-4	6.762
	5chr	2	15	5chr_2_15	68	47	-3	7.155
	5chr	2	15	5chr_2_15	69	48	-2	7.314
	5chr	2	15	5chr_2_15	70	49	-1	7.314
	5chr	2	15	5chr_2_15	71	50	0	7.302
	5chr	2	15	5chr_2_15	72	51	1	7.284
	5chr	2	15	5chr_2_15	73	52	2	6.282
	5chr	2	16	5chr_2_16	14	0	-39	0
	5chr	2	16	5chr_2_16	15	1	-38	0.448
	5chr	2	16	5chr_2_16	16	2	-37	0.92
	5chr	2	16	5chr_2_16	17	3	-36	0.766
	5chr	2	16	5chr_2_16	18	4	-35	0.699
	5chr	2	16	5chr_2_16	19	5	-34	0.569
	5chr	2	16	5chr_2_16	20	6	-33	0.566
	5chr	2	16	5chr_2_16	21	7	-32	0.926
	5chr	2	16	5chr_2_16	22	8	-31	0.797
	5chr	2	16	5chr_2_16	23	9	-30	1.612
	5chr	2	16	5chr_2_16	24	10	-29	0.309
	5chr	2	16	5chr_2_16	25	11	-28	0.545
	5chr	2	16	5chr_2_16	26	12	-27	0.996
	5chr	2	16	5chr_2_16	27	13	-26	1.612
	5chr	2	16	5chr_2_16	28	14	-25	1.532
	5chr	2	16	5chr_2_16	29	15	-24	1.867
	5chr	2	16	5chr_2_16	30	16	-23	2.122
	5chr	2	16	5chr_2_16	31	17	-22	1.747
	5chr	2	16	5chr_2_16	32	18	-21	1.855
	5chr	2	16	5chr_2_16	33	19	-20	1.942
	5chr	2	16	5chr_2_16	34	20	-19	1.87
	5chr	2	16	5chr_2_16	35	21	-18	1.518
	5chr	2	16	5chr_2_16	36	22	-17	1.785
	5chr	2	16	5chr_2_16	37	23	-16	2.574
	5chr	2	16	5chr_2_16	38	24	-15	2.447
	5chr	2	16	5chr_2_16	39	25	-14	2.386
	5chr	2	16	5chr_2_16	40	26	-13	2.792
	5chr	2	16	5chr_2_16	41	27	-12	3.832
	5chr	2	16	5chr_2_16	42	28	-11	4.48
	5chr	2	16	5chr_2_16	43	29	-10	4.577
	5chr	2	16	5chr_2_16	44	30	-9	5.157
	5chr	2	16	5chr_2_16	45	31	-8	5.58
	5chr	2	16	5chr_2_16	46	32	-7	5.704
	5chr	2	16	5chr_2_16	47	33	-6	6.124
	5chr	2	16	5chr_2_16	48	34	-5	5.891
	5chr	2	16	5chr_2_16	49	35	-4	6.592
	5chr	2	16	5chr_2_16	50	36	-3	6.907
	5chr	2	16	5chr_2_16	51	37	-2	7.31
	5chr	2	16	5chr_2_16	52	38	-1	7.516
	5chr	2	16	5chr_2_16	53	39	0	7.747
	5chr	2	16	5chr_2_16	54	40	1	6.511
	5chr	2	17	5chr_2_17	21	0	-46	0
	5chr	2	17	5chr_2_17	22	1	-45	1.052
	5chr	2	17	5chr_2_17	23	2	-44	0.94
	5chr	2	17	5chr_2_17	24	3	-43	0.921
	5chr	2	17	5chr_2_17	25	4	-42	0.361
	5chr	2	17	5chr_2_17	26	5	-41	0.841
	5chr	2	17	5chr_2_17	27	6	-40	0.679
	5chr	2	17	5chr_2_17	28	7	-39	0.618
	5chr	2	17	5chr_2_17	29	8	-38	0.48
	5chr	2	17	5chr_2_17	30	9	-37	0.706
	5chr	2	17	5chr_2_17	31	10	-36	0.609
	5chr	2	17	5chr_2_17	32	11	-35	0.957
	5chr	2	17	5chr_2_17	33	12	-34	0.887
	5chr	2	17	5chr_2_17	34	13	-33	0.736
	5chr	2	17	5chr_2_17	35	14	-32	0.926
	5chr	2	17	5chr_2_17	36	15	-31	1.322
	5chr	2	17	5chr_2_17	37	16	-30	0.967
	5chr	2	17	5chr_2_17	38	17	-29	1.062
	5chr	2	17	5chr_2_17	39	18	-28	1.197
	5chr	2	17	5chr_2_17	40	19	-27	1.593
	5chr	2	17	5chr_2_17	41	20	-26	1.611
	5chr	2	17	5chr_2_17	42	21	-25	1.485
	5chr	2	17	5chr_2_17	43	22	-24	1.663
	5chr	2	17	5chr_2_17	44	23	-23	1.959
	5chr	2	17	5chr_2_17	45	24	-22	1.785
	5chr	2	17	5chr_2_17	46	25	-21	1.59
	5chr	2	17	5chr_2_17	47	26	-20	1.822
	5chr	2	17	5chr_2_17	48	27	-19	2.113
	5chr	2	17	5chr_2_17	49	28	-18	1.734
	5chr	2	17	5chr_2_17	50	29	-17	0.834
	5chr	2	17	5chr_2_17	51	30	-16	1.65
	5chr	2	17	5chr_2_17	52	31	-15	1.631
	5chr	2	17	5chr_2_17	53	32	-14	2.236
	5chr	2	17	5chr_2_17	54	33	-13	2.423
	5chr	2	17	5chr_2_17	55	34	-12	2.382
	5chr	2	17	5chr_2_17	56	35	-11	2.314
	5chr	2	17	5chr_2_17	57	36	-10	3.322
	5chr	2	17	5chr_2_17	58	37	-9	4.048
	5chr	2	17	5chr_2_17	59	38	-8	4.577
	5chr	2	17	5chr_2_17	60	39	-7	4.794
	5chr	2	17	5chr_2_17	61	40	-6	5.781
	5chr	2	17	5chr_2_17	62	41	-5	6.091
	5chr	2	17	5chr_2_17	63	42	-4	6.476
	5chr	2	17	5chr_2_17	64	43	-3	7.277
	5chr	2	17	5chr_2_17	65	44	-2	7.59
	5chr	2	17	5chr_2_17	66	45	-1	7.752
	5chr	2	17	5chr_2_17	67	46	0	8.112
	5chr	2	17	5chr_2_17	68	47	1	7.863
	5chr	2	18	5chr_2_18	22	0	-57	0
	5chr	2	18	5chr_2_18	23	1	-56	0.87
	5chr	2	18	5chr_2_18	24	2	-55	0.872
	5chr	2	18	5chr_2_18	25	3	-54	0.825
	5chr	2	18	5chr_2_18	26	4	-53	0.993
	5chr	2	18	5chr_2_18	27	5	-52	1.035
	5chr	2	18	5chr_2_18	28	6	-51	1.038
	5chr	2	18	5chr_2_18	29	7	-50	1.408
	5chr	2	18	5chr_2_18	30	8	-49	1.189
	5chr	2	18	5chr_2_18	31	9	-48	1.457
	5chr	2	18	5chr_2_18	32	10	-47	1.349
	5chr	2	18	5chr_2_18	33	11	-46	1.442
	5chr	2	18	5chr_2_18	34	12	-45	1.482
	5chr	2	18	5chr_2_18	35	13	-44	1.433
	5chr	2	18	5chr_2_18	36	14	-43	1.443
	5chr	2	18	5chr_2_18	37	15	-42	1.525
	5chr	2	18	5chr_2_18	38	16	-41	1.49
	5chr	2	18	5chr_2_18	39	17	-40	1.643
	5chr	2	18	5chr_2_18	40	18	-39	1.521
	5chr	2	18	5chr_2_18	41	19	-38	1.665
	5chr	2	18	5chr_2_18	42	20	-37	1.671
	5chr	2	18	5chr_2_18	43	21	-36	1.435
	5chr	2	18	5chr_2_18	44	22	-35	1.774
	5chr	2	18	5chr_2_18	45	23	-34	1.63
	5chr	2	18	5chr_2_18	46	24	-33	1.953
	5chr	2	18	5chr_2_18	47	25	-32	1.961
	5chr	2	18	5chr_2_18	48	26	-31	1.986
	5chr	2	18	5chr_2_18	49	27	-30	2.083
	5chr	2	18	5chr_2_18	50	28	-29	2.115
	5chr	2	18	5chr_2_18	51	29	-28	2.124
	5chr	2	18	5chr_2_18	52	30	-27	2.135
	5chr	2	18	5chr_2_18	53	31	-26	2.036
	5chr	2	18	5chr_2_18	54	32	-25	1.964
	5chr	2	18	5chr_2_18	55	33	-24	1.898
	5chr	2	18	5chr_2_18	56	34	-23	1.999
	5chr	2	18	5chr_2_18	57	35	-22	2.039
	5chr	2	18	5chr_2_18	58	36	-21	2.28
	5chr	2	18	5chr_2_18	59	37	-20	2.394
	5chr	2	18	5chr_2_18	60	38	-19	2.04
	5chr	2	18	5chr_2_18	61	39	-18	2.218
	5chr	2	18	5chr_2_18	62	40	-17	2.169
	5chr	2	18	5chr_2_18	63	41	-16	2.263
	5chr	2	18	5chr_2_18	64	42	-15	2.287
	5chr	2	18	5chr_2_18	65	43	-14	3.174
	5chr	2	18	5chr_2_18	66	44	-13	3.413
	5chr	2	18	5chr_2_18	67	45	-12	4.207
	5chr	2	18	5chr_2_18	68	46	-11	4.7
	5chr	2	18	5chr_2_18	69	47	-10	5.146
	5chr	2	18	5chr_2_18	70	48	-9	4.688
	5chr	2	18	5chr_2_18	71	49	-8	5.675
	5chr	2	18	5chr_2_18	72	50	-7	6.026
	5chr	2	18	5chr_2_18	73	51	-6	5.962
	5chr	2	18	5chr_2_18	74	52	-5	6.55
	5chr	2	18	5chr_2_18	75	53	-4	7.1
	5chr	2	18	5chr_2_18	76	54	-3	7.351
	5chr	2	18	5chr_2_18	77	55	-2	7.51
	5chr	2	18	5chr_2_18	78	56	-1	7.657
	5chr	2	18	5chr_2_18	79	57	0	7.866
	5chr	2	18	5chr_2_18	80	58	1	7.298
	5chr	2	19	5chr_2_19	9	0	-34	0
	5chr	2	19	5chr_2_19	10	1	-33	1.078
	5chr	2	19	5chr_2_19	11	2	-32	1.15
	5chr	2	19	5chr_2_19	12	3	-31	1.112
	5chr	2	19	5chr_2_19	13	4	-30	0.954
	5chr	2	19	5chr_2_19	14	5	-29	1.394
	5chr	2	19	5chr_2_19	15	6	-28	1.269
	5chr	2	19	5chr_2_19	16	7	-27	1.288
	5chr	2	19	5chr_2_19	17	8	-26	1.593
	5chr	2	19	5chr_2_19	18	9	-25	2.053
	5chr	2	19	5chr_2_19	19	10	-24	2.157
	5chr	2	19	5chr_2_19	20	11	-23	1.961
	5chr	2	19	5chr_2_19	21	12	-22	2.169
	5chr	2	19	5chr_2_19	22	13	-21	2.432
	5chr	2	19	5chr_2_19	23	14	-20	2.338
	5chr	2	19	5chr_2_19	24	15	-19	2.289
	5chr	2	19	5chr_2_19	25	16	-18	2.545
	5chr	2	19	5chr_2_19	26	17	-17	2.614
	5chr	2	19	5chr_2_19	27	18	-16	2.221
	5chr	2	19	5chr_2_19	28	19	-15	2.142
	5chr	2	19	5chr_2_19	29	20	-14	2.348
	5chr	2	19	5chr_2_19	30	21	-13	2.78
	5chr	2	19	5chr_2_19	31	22	-12	2.857
	5chr	2	19	5chr_2_19	32	23	-11	2.861
	5chr	2	19	5chr_2_19	33	24	-10	3.234
	5chr	2	19	5chr_2_19	34	25	-9	4.571
	5chr	2	19	5chr_2_19	35	26	-8	4.717
	5chr	2	19	5chr_2_19	36	27	-7	5.867
	5chr	2	19	5chr_2_19	37	28	-6	6.439
	5chr	2	19	5chr_2_19	38	29	-5	7.183
	5chr	2	19	5chr_2_19	39	30	-4	7.431
	5chr	2	19	5chr_2_19	40	31	-3	7.608
	5chr	2	19	5chr_2_19	41	32	-2	7.529
	5chr	2	19	5chr_2_19	42	33	-1	7.595
	5chr	2	19	5chr_2_19	43	34	0	8.098
	5chr	2	19	5chr_2_19	44	35	1	7.677
	5chr	2	20	5chr_2_20	5	0	-38	0
	5chr	2	20	5chr_2_20	6	1	-37	1.019
	5chr	2	20	5chr_2_20	7	2	-36	1.193
	5chr	2	20	5chr_2_20	8	3	-35	1.248
	5chr	2	20	5chr_2_20	9	4	-34	1.75
	5chr	2	20	5chr_2_20	10	5	-33	1.739
	5chr	2	20	5chr_2_20	11	6	-32	1.31
	5chr	2	20	5chr_2_20	12	7	-31	1.705
	5chr	2	20	5chr_2_20	13	8	-30	1.801
	5chr	2	20	5chr_2_20	14	9	-29	0.76
	5chr	2	20	5chr_2_20	15	10	-28	0.614
	5chr	2	20	5chr_2_20	16	11	-27	0.972
	5chr	2	20	5chr_2_20	17	12	-26	0.406
	5chr	2	20	5chr_2_20	18	13	-25	0.785
	5chr	2	20	5chr_2_20	19	14	-24	1.425
	5chr	2	20	5chr_2_20	20	15	-23	1.585
	5chr	2	20	5chr_2_20	21	16	-22	0.879
	5chr	2	20	5chr_2_20	22	17	-21	1.654
	5chr	2	20	5chr_2_20	23	18	-20	0.646
	5chr	2	20	5chr_2_20	24	19	-19	1.194
	5chr	2	20	5chr_2_20	25	20	-18	1.381
	5chr	2	20	5chr_2_20	26	21	-17	2.108
	5chr	2	20	5chr_2_20	27	22	-16	2.374
	5chr	2	20	5chr_2_20	28	23	-15	2.369
	5chr	2	20	5chr_2_20	29	24	-14	2.594
	5chr	2	20	5chr_2_20	30	25	-13	2.456
	5chr	2	20	5chr_2_20	31	26	-12	2.594
	5chr	2	20	5chr_2_20	32	27	-11	2.689
	5chr	2	20	5chr_2_20	33	28	-10	3.855
	5chr	2	20	5chr_2_20	34	29	-9	4.87
	5chr	2	20	5chr_2_20	35	30	-8	5.126
	5chr	2	20	5chr_2_20	36	31	-7	6.003
	5chr	2	20	5chr_2_20	37	32	-6	6.598
	5chr	2	20	5chr_2_20	38	33	-5	7.479
	5chr	2	20	5chr_2_20	39	34	-4	8.087
	5chr	2	20	5chr_2_20	40	35	-3	8.557
	5chr	2	20	5chr_2_20	41	36	-2	8.82
	5chr	2	20	5chr_2_20	42	37	-1	9.373
	5chr	2	20	5chr_2_20	43	38	0	9.731
	5chr	2	20	5chr_2_20	44	39	1	8.878
	4chr	2	1	4chr_2_1	42	0	-62	0
	4chr	2	1	4chr_2_1	43	1	-61	0.515
	4chr	2	1	4chr_2_1	44	2	-60	0.706
	4chr	2	1	4chr_2_1	45	3	-59	0.437
	4chr	2	1	4chr_2_1	46	4	-58	0.594
	4chr	2	1	4chr_2_1	47	5	-57	1.1
	4chr	2	1	4chr_2_1	48	6	-56	1.067
	4chr	2	1	4chr_2_1	49	7	-55	0.6
	4chr	2	1	4chr_2_1	50	8	-54	0.606
	4chr	2	1	4chr_2_1	51	9	-53	0.548
	4chr	2	1	4chr_2_1	52	10	-52	0.54
	4chr	2	1	4chr_2_1	53	11	-51	0.461
	4chr	2	1	4chr_2_1	54	12	-50	0.786
	4chr	2	1	4chr_2_1	55	13	-49	0.548
	4chr	2	1	4chr_2_1	56	14	-48	0.498
	4chr	2	1	4chr_2_1	57	15	-47	0.855
	4chr	2	1	4chr_2_1	58	16	-46	0.874
	4chr	2	1	4chr_2_1	59	17	-45	1.45
	4chr	2	1	4chr_2_1	60	18	-44	1.175
	4chr	2	1	4chr_2_1	61	19	-43	1.604
	4chr	2	1	4chr_2_1	62	20	-42	1.682
	4chr	2	1	4chr_2_1	63	21	-41	1.905
	4chr	2	1	4chr_2_1	64	22	-40	1.91
	4chr	2	1	4chr_2_1	65	23	-39	2.048
	4chr	2	1	4chr_2_1	66	24	-38	1.672
	4chr	2	1	4chr_2_1	67	25	-37	1.507
	4chr	2	1	4chr_2_1	68	26	-36	1.447
	4chr	2	1	4chr_2_1	69	27	-35	1.712
	4chr	2	1	4chr_2_1	70	28	-34	1.557
	4chr	2	1	4chr_2_1	71	29	-33	1.961
	4chr	2	1	4chr_2_1	72	30	-32	1.122
	4chr	2	1	4chr_2_1	73	31	-31	1.652
	4chr	2	1	4chr_2_1	74	32	-30	2.226
	4chr	2	1	4chr_2_1	75	33	-29	2.178
	4chr	2	1	4chr_2_1	76	34	-28	2.241
	4chr	2	1	4chr_2_1	77	35	-27	2.42
	4chr	2	1	4chr_2_1	78	36	-26	2.383
	4chr	2	1	4chr_2_1	79	37	-25	2.465
	4chr	2	1	4chr_2_1	80	38	-24	2.278
	4chr	2	1	4chr_2_1	81	39	-23	2.391
	4chr	2	1	4chr_2_1	82	40	-22	2.647
	4chr	2	1	4chr_2_1	83	41	-21	2.497
	4chr	2	1	4chr_2_1	84	42	-20	2.581
	4chr	2	1	4chr_2_1	85	43	-19	2.716
	4chr	2	1	4chr_2_1	86	44	-18	2.033
	4chr	2	1	4chr_2_1	87	45	-17	1.494
	4chr	2	1	4chr_2_1	88	46	-16	2.005
	4chr	2	1	4chr_2_1	89	47	-15	2.484
	4chr	2	1	4chr_2_1	90	48	-14	2.472
	4chr	2	1	4chr_2_1	91	49	-13	2.81
	4chr	2	1	4chr_2_1	92	50	-12	2.791
	4chr	2	1	4chr_2_1	93	51	-11	2.758
	4chr	2	1	4chr_2_1	94	52	-10	4.016
	4chr	2	1	4chr_2_1	95	53	-9	4.989
	4chr	2	1	4chr_2_1	96	54	-8	5.553
	4chr	2	1	4chr_2_1	97	55	-7	6.428
	4chr	2	1	4chr_2_1	98	56	-6	7.101
	4chr	2	1	4chr_2_1	99	57	-5	7.557
	4chr	2	1	4chr_2_1	100	58	-4	8.304
	4chr	2	1	4chr_2_1	101	59	-3	8.586
	4chr	2	1	4chr_2_1	102	60	-2	9.209
	4chr	2	1	4chr_2_1	103	61	-1	9.379
	4chr	2	1	4chr_2_1	104	62	0	9.613
	4chr	2	1	4chr_2_1	105	63	1	9.107
	4chr	2	2	4chr_2_2	10	0	-44	0
	4chr	2	2	4chr_2_2	11	1	-43	1.005
	4chr	2	2	4chr_2_2	12	2	-42	0.958
	4chr	2	2	4chr_2_2	13	3	-41	1.278
	4chr	2	2	4chr_2_2	14	4	-40	1.387
	4chr	2	2	4chr_2_2	15	5	-39	1.192
	4chr	2	2	4chr_2_2	16	6	-38	1.112
	4chr	2	2	4chr_2_2	17	7	-37	1.6
	4chr	2	2	4chr_2_2	18	8	-36	1.697
	4chr	2	2	4chr_2_2	19	9	-35	1.917
	4chr	2	2	4chr_2_2	20	10	-34	1.912
	4chr	2	2	4chr_2_2	21	11	-33	2.221
	4chr	2	2	4chr_2_2	22	12	-32	1.533
	4chr	2	2	4chr_2_2	23	13	-31	2.026
	4chr	2	2	4chr_2_2	24	14	-30	2.022
	4chr	2	2	4chr_2_2	25	15	-29	2.243
	4chr	2	2	4chr_2_2	26	16	-28	2.248
	4chr	2	2	4chr_2_2	27	17	-27	2.124
	4chr	2	2	4chr_2_2	28	18	-26	1.977
	4chr	2	2	4chr_2_2	29	19	-25	2.233
	4chr	2	2	4chr_2_2	30	20	-24	2.362
	4chr	2	2	4chr_2_2	31	21	-23	2.341
	4chr	2	2	4chr_2_2	32	22	-22	2.76
	4chr	2	2	4chr_2_2	33	23	-21	2.692
	4chr	2	2	4chr_2_2	34	24	-20	2.653
	4chr	2	2	4chr_2_2	35	25	-19	2.719
	4chr	2	2	4chr_2_2	36	26	-18	2.72
	4chr	2	2	4chr_2_2	37	27	-17	2.47
	4chr	2	2	4chr_2_2	38	28	-16	2.654
	4chr	2	2	4chr_2_2	39	29	-15	3.185
	4chr	2	2	4chr_2_2	40	30	-14	3.924
	4chr	2	2	4chr_2_2	41	31	-13	4.639
	4chr	2	2	4chr_2_2	42	32	-12	4.638
	4chr	2	2	4chr_2_2	43	33	-11	5.277
	4chr	2	2	4chr_2_2	44	34	-10	5.603
	4chr	2	2	4chr_2_2	45	35	-9	6.019
	4chr	2	2	4chr_2_2	46	36	-8	6.364
	4chr	2	2	4chr_2_2	47	37	-7	6.418
	4chr	2	2	4chr_2_2	48	38	-6	6.818
	4chr	2	2	4chr_2_2	49	39	-5	6.953
	4chr	2	2	4chr_2_2	50	40	-4	7.374
	4chr	2	2	4chr_2_2	51	41	-3	7.424
	4chr	2	2	4chr_2_2	52	42	-2	7.815
	4chr	2	2	4chr_2_2	53	43	-1	8.089
	4chr	2	2	4chr_2_2	54	44	0	8.227
	4chr	2	2	4chr_2_2	55	45	1	8.169
	4chr	2	2	4chr_2_2	56	46	2	6.974
	4chr	2	3	4chr_2_3	30	0	-36	0
	4chr	2	3	4chr_2_3	31	1	-35	0.729
	4chr	2	3	4chr_2_3	32	2	-34	1.018
	4chr	2	3	4chr_2_3	33	3	-33	1.226
	4chr	2	3	4chr_2_3	34	4	-32	1.537
	4chr	2	3	4chr_2_3	35	5	-31	1.759
	4chr	2	3	4chr_2_3	36	6	-30	1.542
	4chr	2	3	4chr_2_3	37	7	-29	1.75
	4chr	2	3	4chr_2_3	38	8	-28	1.881
	4chr	2	3	4chr_2_3	39	9	-27	1.987
	4chr	2	3	4chr_2_3	40	10	-26	1.842
	4chr	2	3	4chr_2_3	41	11	-25	1.912
	4chr	2	3	4chr_2_3	42	12	-24	2.127
	4chr	2	3	4chr_2_3	43	13	-23	2.315
	4chr	2	3	4chr_2_3	44	14	-22	2.525
	4chr	2	3	4chr_2_3	45	15	-21	2.172
	4chr	2	3	4chr_2_3	46	16	-20	2.128
	4chr	2	3	4chr_2_3	47	17	-19	2.359
	4chr	2	3	4chr_2_3	48	18	-18	2.49
	4chr	2	3	4chr_2_3	49	19	-17	2.586
	4chr	2	3	4chr_2_3	50	20	-16	2.685
	4chr	2	3	4chr_2_3	51	21	-15	2.674
	4chr	2	3	4chr_2_3	52	22	-14	2.892
	4chr	2	3	4chr_2_3	53	23	-13	3.496
	4chr	2	3	4chr_2_3	54	24	-12	4.004
	4chr	2	3	4chr_2_3	55	25	-11	4.797
	4chr	2	3	4chr_2_3	56	26	-10	5.134
	4chr	2	3	4chr_2_3	57	27	-9	5.629
	4chr	2	3	4chr_2_3	58	28	-8	5.826
	4chr	2	3	4chr_2_3	59	29	-7	6.205
	4chr	2	3	4chr_2_3	60	30	-6	6.438
	4chr	2	3	4chr_2_3	61	31	-5	6.549
	4chr	2	3	4chr_2_3	62	32	-4	6.91
	4chr	2	3	4chr_2_3	63	33	-3	7.041
	4chr	2	3	4chr_2_3	64	34	-2	7.555
	4chr	2	3	4chr_2_3	65	35	-1	7.826
	4chr	2	3	4chr_2_3	66	36	0	7.931
	4chr	2	3	4chr_2_3	67	37	1	7.284
	4chr	2	4	4chr_2_4	17	0	-43	0
	4chr	2	4	4chr_2_4	18	1	-42	0.94
	4chr	2	4	4chr_2_4	19	2	-41	0.813
	4chr	2	4	4chr_2_4	20	3	-40	1.217
	4chr	2	4	4chr_2_4	21	4	-39	1.166
	4chr	2	4	4chr_2_4	22	5	-38	1.313
	4chr	2	4	4chr_2_4	23	6	-37	1.439
	4chr	2	4	4chr_2_4	24	7	-36	1.551
	4chr	2	4	4chr_2_4	25	8	-35	1.526
	4chr	2	4	4chr_2_4	26	9	-34	1.684
	4chr	2	4	4chr_2_4	27	10	-33	1.613
	4chr	2	4	4chr_2_4	28	11	-32	1.562
	4chr	2	4	4chr_2_4	29	12	-31	1.62
	4chr	2	4	4chr_2_4	30	13	-30	1.796
	4chr	2	4	4chr_2_4	31	14	-29	1.766
	4chr	2	4	4chr_2_4	32	15	-28	1.807
	4chr	2	4	4chr_2_4	33	16	-27	1.992
	4chr	2	4	4chr_2_4	34	17	-26	1.687
	4chr	2	4	4chr_2_4	35	18	-25	1.939
	4chr	2	4	4chr_2_4	36	19	-24	1.649
	4chr	2	4	4chr_2_4	37	20	-23	2.14
	4chr	2	4	4chr_2_4	38	21	-22	2.069
	4chr	2	4	4chr_2_4	39	22	-21	1.831
	4chr	2	4	4chr_2_4	40	23	-20	2.162
	4chr	2	4	4chr_2_4	41	24	-19	2.314
	4chr	2	4	4chr_2_4	42	25	-18	1.735
	4chr	2	4	4chr_2_4	43	26	-17	1.987
	4chr	2	4	4chr_2_4	44	27	-16	2.39
	4chr	2	4	4chr_2_4	45	28	-15	1.902
	4chr	2	4	4chr_2_4	46	29	-14	1.824
	4chr	2	4	4chr_2_4	47	30	-13	2.462
	4chr	2	4	4chr_2_4	48	31	-12	2.4
	4chr	2	4	4chr_2_4	49	32	-11	2.987
	4chr	2	4	4chr_2_4	50	33	-10	4.043
	4chr	2	4	4chr_2_4	51	34	-9	4.526
	4chr	2	4	4chr_2_4	52	35	-8	5.397
	4chr	2	4	4chr_2_4	53	36	-7	5.738
	4chr	2	4	4chr_2_4	54	37	-6	5.932
	4chr	2	4	4chr_2_4	55	38	-5	6.337
	4chr	2	4	4chr_2_4	56	39	-4	6.674
	4chr	2	4	4chr_2_4	57	40	-3	6.952
	4chr	2	4	4chr_2_4	58	41	-2	7.318
	4chr	2	4	4chr_2_4	59	42	-1	7.592
	4chr	2	4	4chr_2_4	60	43	0	7.735
	4chr	2	4	4chr_2_4	61	44	1	7.666
	4chr	2	4	4chr_2_4	62	45	2	6.913
	4chr	2	5	4chr_2_5	15	0	-42	0
	4chr	2	5	4chr_2_5	16	1	-41	0.79
	4chr	2	5	4chr_2_5	17	2	-40	0.977
	4chr	2	5	4chr_2_5	18	3	-39	1.188
	4chr	2	5	4chr_2_5	19	4	-38	1.103
	4chr	2	5	4chr_2_5	20	5	-37	1.398
	4chr	2	5	4chr_2_5	21	6	-36	1.697
	4chr	2	5	4chr_2_5	22	7	-35	1.361
	4chr	2	5	4chr_2_5	23	8	-34	1.73
	4chr	2	5	4chr_2_5	24	9	-33	1.425
	4chr	2	5	4chr_2_5	25	10	-32	1.886
	4chr	2	5	4chr_2_5	26	11	-31	1.625
	4chr	2	5	4chr_2_5	27	12	-30	1.897
	4chr	2	5	4chr_2_5	28	13	-29	1.691
	4chr	2	5	4chr_2_5	29	14	-28	2.016
	4chr	2	5	4chr_2_5	30	15	-27	1.959
	4chr	2	5	4chr_2_5	31	16	-26	1.939
	4chr	2	5	4chr_2_5	32	17	-25	1.935
	4chr	2	5	4chr_2_5	33	18	-24	2.109
	4chr	2	5	4chr_2_5	34	19	-23	2.103
	4chr	2	5	4chr_2_5	35	20	-22	2.084
	4chr	2	5	4chr_2_5	36	21	-21	2.063
	4chr	2	5	4chr_2_5	37	22	-20	2.261
	4chr	2	5	4chr_2_5	38	23	-19	2.739
	4chr	2	5	4chr_2_5	39	24	-18	2.545
	4chr	2	5	4chr_2_5	40	25	-17	2.753
	4chr	2	5	4chr_2_5	41	26	-16	2.835
	4chr	2	5	4chr_2_5	42	27	-15	2.96
	4chr	2	5	4chr_2_5	43	28	-14	3.254
	4chr	2	5	4chr_2_5	44	29	-13	4.234
	4chr	2	5	4chr_2_5	45	30	-12	4.825
	4chr	2	5	4chr_2_5	46	31	-11	5.394
	4chr	2	5	4chr_2_5	47	32	-10	5.396
	4chr	2	5	4chr_2_5	48	33	-9	6.285
	4chr	2	5	4chr_2_5	49	34	-8	6.721
	4chr	2	5	4chr_2_5	50	35	-7	6.996
	4chr	2	5	4chr_2_5	51	36	-6	7.539
	4chr	2	5	4chr_2_5	52	37	-5	7.891
	4chr	2	5	4chr_2_5	53	38	-4	8.047
	4chr	2	5	4chr_2_5	54	39	-3	8.311
	4chr	2	5	4chr_2_5	55	40	-2	8.548
	4chr	2	5	4chr_2_5	56	41	-1	8.677
	4chr	2	5	4chr_2_5	57	42	0	8.838
	4chr	2	5	4chr_2_5	58	43	1	8.626
	4chr	2	6	4chr_2_6	11	0	-45	0
	4chr	2	6	4chr_2_6	12	1	-44	0.882
	4chr	2	6	4chr_2_6	13	2	-43	0.824
	4chr	2	6	4chr_2_6	14	3	-42	1.226
	4chr	2	6	4chr_2_6	15	4	-41	0.964
	4chr	2	6	4chr_2_6	16	5	-40	1.046
	4chr	2	6	4chr_2_6	17	6	-39	1.302
	4chr	2	6	4chr_2_6	18	7	-38	1.542
	4chr	2	6	4chr_2_6	19	8	-37	1.405
	4chr	2	6	4chr_2_6	20	9	-36	1.723
	4chr	2	6	4chr_2_6	21	10	-35	1.578
	4chr	2	6	4chr_2_6	22	11	-34	1.516
	4chr	2	6	4chr_2_6	23	12	-33	1.739
	4chr	2	6	4chr_2_6	24	13	-32	0.954
	4chr	2	6	4chr_2_6	25	14	-31	1.404
	4chr	2	6	4chr_2_6	26	15	-30	0.867
	4chr	2	6	4chr_2_6	27	16	-29	1.826
	4chr	2	6	4chr_2_6	28	17	-28	1.591
	4chr	2	6	4chr_2_6	29	18	-27	1.685
	4chr	2	6	4chr_2_6	30	19	-26	1.955
	4chr	2	6	4chr_2_6	31	20	-25	1.398
	4chr	2	6	4chr_2_6	32	21	-24	2.471
	4chr	2	6	4chr_2_6	33	22	-23	2.291
	4chr	2	6	4chr_2_6	34	23	-22	1.801
	4chr	2	6	4chr_2_6	35	24	-21	1.782
	4chr	2	6	4chr_2_6	36	25	-20	1.829
	4chr	2	6	4chr_2_6	37	26	-19	1.083
	4chr	2	6	4chr_2_6	38	27	-18	2.6
	4chr	2	6	4chr_2_6	39	28	-17	2.805
	4chr	2	6	4chr_2_6	40	29	-16	2.955
	4chr	2	6	4chr_2_6	41	30	-15	2.921
	4chr	2	6	4chr_2_6	42	31	-14	2.95
	4chr	2	6	4chr_2_6	43	32	-13	3.274
	4chr	2	6	4chr_2_6	44	33	-12	3.238
	4chr	2	6	4chr_2_6	45	34	-11	2.671
	4chr	2	6	4chr_2_6	46	35	-10	3.898
	4chr	2	6	4chr_2_6	47	36	-9	3.954
	4chr	2	6	4chr_2_6	48	37	-8	5.305
	4chr	2	6	4chr_2_6	49	38	-7	5.932
	4chr	2	6	4chr_2_6	50	39	-6	6.34
	4chr	2	6	4chr_2_6	51	40	-5	6.481
	4chr	2	6	4chr_2_6	52	41	-4	6.907
	4chr	2	6	4chr_2_6	53	42	-3	7.247
	4chr	2	6	4chr_2_6	54	43	-2	7.358
	4chr	2	6	4chr_2_6	55	44	-1	7.49
	4chr	2	6	4chr_2_6	56	45	0	7.774
	4chr	2	6	4chr_2_6	57	46	1	7.573
	4chr	2	7	4chr_2_7	15	0	-44	0
	4chr	2	7	4chr_2_7	16	1	-43	0.972
	4chr	2	7	4chr_2_7	17	2	-42	0.962
	4chr	2	7	4chr_2_7	18	3	-41	1.046
	4chr	2	7	4chr_2_7	19	4	-40	1.005
	4chr	2	7	4chr_2_7	20	5	-39	1.208
	4chr	2	7	4chr_2_7	21	6	-38	1.425
	4chr	2	7	4chr_2_7	22	7	-37	1.541
	4chr	2	7	4chr_2_7	23	8	-36	1.456
	4chr	2	7	4chr_2_7	24	9	-35	1.551
	4chr	2	7	4chr_2_7	25	10	-34	1.999
	4chr	2	7	4chr_2_7	26	11	-33	2.026
	4chr	2	7	4chr_2_7	27	12	-32	1.98
	4chr	2	7	4chr_2_7	28	13	-31	2.064
	4chr	2	7	4chr_2_7	29	14	-30	2.234
	4chr	2	7	4chr_2_7	30	15	-29	1.939
	4chr	2	7	4chr_2_7	31	16	-28	2.144
	4chr	2	7	4chr_2_7	32	17	-27	1.998
	4chr	2	7	4chr_2_7	33	18	-26	2.242
	4chr	2	7	4chr_2_7	34	19	-25	2.278
	4chr	2	7	4chr_2_7	35	20	-24	1.491
	4chr	2	7	4chr_2_7	36	21	-23	2.223
	4chr	2	7	4chr_2_7	37	22	-22	2.097
	4chr	2	7	4chr_2_7	38	23	-21	1.817
	4chr	2	7	4chr_2_7	39	24	-20	2.135
	4chr	2	7	4chr_2_7	40	25	-19	2.039
	4chr	2	7	4chr_2_7	41	26	-18	2.208
	4chr	2	7	4chr_2_7	42	27	-17	1.946
	4chr	2	7	4chr_2_7	43	28	-16	2.205
	4chr	2	7	4chr_2_7	44	29	-15	2.247
	4chr	2	7	4chr_2_7	45	30	-14	2.289
	4chr	2	7	4chr_2_7	46	31	-13	2.775
	4chr	2	7	4chr_2_7	47	32	-12	2.913
	4chr	2	7	4chr_2_7	48	33	-11	3.141
	4chr	2	7	4chr_2_7	49	34	-10	2.895
	4chr	2	7	4chr_2_7	50	35	-9	2.063
	4chr	2	7	4chr_2_7	51	36	-8	2.671
	4chr	2	7	4chr_2_7	52	37	-7	3.353
	4chr	2	7	4chr_2_7	53	38	-6	3.994
	4chr	2	7	4chr_2_7	54	39	-5	4.29
	4chr	2	7	4chr_2_7	55	40	-4	5.228
	4chr	2	7	4chr_2_7	56	41	-3	5.508
	4chr	2	7	4chr_2_7	57	42	-2	6.323
	4chr	2	7	4chr_2_7	58	43	-1	6.73
	4chr	2	7	4chr_2_7	59	44	0	6.937
	4chr	2	7	4chr_2_7	60	45	1	6.69
	4chr	2	7	4chr_2_7	61	46	2	6.477
	4chr	2	8	4chr_2_8	9	0	-42	0
	4chr	2	8	4chr_2_8	10	1	-41	0.987
	4chr	2	8	4chr_2_8	11	2	-40	0.882
	4chr	2	8	4chr_2_8	12	3	-39	0.951
	4chr	2	8	4chr_2_8	13	4	-38	1.283
	4chr	2	8	4chr_2_8	14	5	-37	1.393
	4chr	2	8	4chr_2_8	15	6	-36	1.767
	4chr	2	8	4chr_2_8	16	7	-35	1.528
	4chr	2	8	4chr_2_8	17	8	-34	1.381
	4chr	2	8	4chr_2_8	18	9	-33	1.466
	4chr	2	8	4chr_2_8	19	10	-32	1.486
	4chr	2	8	4chr_2_8	20	11	-31	2.019
	4chr	2	8	4chr_2_8	21	12	-30	2.166
	4chr	2	8	4chr_2_8	22	13	-29	1.96
	4chr	2	8	4chr_2_8	23	14	-28	2.188
	4chr	2	8	4chr_2_8	24	15	-27	1.826
	4chr	2	8	4chr_2_8	25	16	-26	2.24
	4chr	2	8	4chr_2_8	26	17	-25	2.349
	4chr	2	8	4chr_2_8	27	18	-24	2.307
	4chr	2	8	4chr_2_8	28	19	-23	2.245
	4chr	2	8	4chr_2_8	29	20	-22	2.486
	4chr	2	8	4chr_2_8	30	21	-21	2.817
	4chr	2	8	4chr_2_8	31	22	-20	2.777
	4chr	2	8	4chr_2_8	32	23	-19	2.784
	4chr	2	8	4chr_2_8	33	24	-18	3.008
	4chr	2	8	4chr_2_8	34	25	-17	3.143
	4chr	2	8	4chr_2_8	35	26	-16	2.213
	4chr	2	8	4chr_2_8	36	27	-15	2.439
	4chr	2	8	4chr_2_8	37	28	-14	3.196
	4chr	2	8	4chr_2_8	38	29	-13	3.269
	4chr	2	8	4chr_2_8	39	30	-12	4.111
	4chr	2	8	4chr_2_8	40	31	-11	4.143
	4chr	2	8	4chr_2_8	41	32	-10	5.355
	4chr	2	8	4chr_2_8	42	33	-9	5.716
	4chr	2	8	4chr_2_8	43	34	-8	5.729
	4chr	2	8	4chr_2_8	44	35	-7	6.547
	4chr	2	8	4chr_2_8	45	36	-6	6.782
	4chr	2	8	4chr_2_8	46	37	-5	7
	4chr	2	8	4chr_2_8	47	38	-4	6.275
	4chr	2	8	4chr_2_8	48	39	-3	6.363
	4chr	2	8	4chr_2_8	49	40	-2	6.897
	4chr	2	8	4chr_2_8	50	41	-1	7.015
	4chr	2	8	4chr_2_8	51	42	0	7.049
	4chr	2	8	4chr_2_8	52	43	1	6.624
	4chr	2	8	4chr_2_8	53	44	2	5.826
	4chr	2	9	4chr_2_9	35	0	-59	0
	4chr	2	9	4chr_2_9	36	1	-58	0.325
	4chr	2	9	4chr_2_9	37	2	-57	0.873
	4chr	2	9	4chr_2_9	38	3	-56	0.407
	4chr	2	9	4chr_2_9	39	4	-55	0.582
	4chr	2	9	4chr_2_9	40	5	-54	0.353
	4chr	2	9	4chr_2_9	41	6	-53	0.744
	4chr	2	9	4chr_2_9	42	7	-52	0.97
	4chr	2	9	4chr_2_9	43	8	-51	0.729
	4chr	2	9	4chr_2_9	44	9	-50	0.339
	4chr	2	9	4chr_2_9	45	10	-49	0.628
	4chr	2	9	4chr_2_9	46	11	-48	0.836
	4chr	2	9	4chr_2_9	47	12	-47	1.382
	4chr	2	9	4chr_2_9	48	13	-46	1.364
	4chr	2	9	4chr_2_9	49	14	-45	1.157
	4chr	2	9	4chr_2_9	50	15	-44	1.472
	4chr	2	9	4chr_2_9	51	16	-43	1.594
	4chr	2	9	4chr_2_9	52	17	-42	1.187
	4chr	2	9	4chr_2_9	53	18	-41	1.284
	4chr	2	9	4chr_2_9	54	19	-40	1.602
	4chr	2	9	4chr_2_9	55	20	-39	1.202
	4chr	2	9	4chr_2_9	56	21	-38	1.544
	4chr	2	9	4chr_2_9	57	22	-37	1.406
	4chr	2	9	4chr_2_9	58	23	-36	1.807
	4chr	2	9	4chr_2_9	59	24	-35	2.065
	4chr	2	9	4chr_2_9	60	25	-34	1.782
	4chr	2	9	4chr_2_9	61	26	-33	1.827
	4chr	2	9	4chr_2_9	62	27	-32	1.734
	4chr	2	9	4chr_2_9	63	28	-31	2.28
	4chr	2	9	4chr_2_9	64	29	-30	1.899
	4chr	2	9	4chr_2_9	65	30	-29	2.137
	4chr	2	9	4chr_2_9	66	31	-28	2.204
	4chr	2	9	4chr_2_9	67	32	-27	2.402
	4chr	2	9	4chr_2_9	68	33	-26	2.387
	4chr	2	9	4chr_2_9	69	34	-25	2.221
	4chr	2	9	4chr_2_9	70	35	-24	2.546
	4chr	2	9	4chr_2_9	71	36	-23	2.137
	4chr	2	9	4chr_2_9	72	37	-22	2.083
	4chr	2	9	4chr_2_9	73	38	-21	2.294
	4chr	2	9	4chr_2_9	74	39	-20	2.603
	4chr	2	9	4chr_2_9	75	40	-19	2.288
	4chr	2	9	4chr_2_9	76	41	-18	2.39
	4chr	2	9	4chr_2_9	77	42	-17	3.122
	4chr	2	9	4chr_2_9	78	43	-16	1.711
	4chr	2	9	4chr_2_9	79	44	-15	1.842
	4chr	2	9	4chr_2_9	80	45	-14	2.338
	4chr	2	9	4chr_2_9	81	46	-13	2.612
	4chr	2	9	4chr_2_9	82	47	-12	3.511
	4chr	2	9	4chr_2_9	83	48	-11	3.791
	4chr	2	9	4chr_2_9	84	49	-10	4.715
	4chr	2	9	4chr_2_9	85	50	-9	NA
	4chr	2	9	4chr_2_9	86	51	-8	5.899
	4chr	2	9	4chr_2_9	87	52	-7	6.462
	4chr	2	9	4chr_2_9	88	53	-6	6.551
	4chr	2	9	4chr_2_9	89	54	-5	7.292
	4chr	2	9	4chr_2_9	90	55	-4	NA
	4chr	2	9	4chr_2_9	91	56	-3	7.691
	4chr	2	9	4chr_2_9	92	57	-2	7.774
	4chr	2	9	4chr_2_9	93	58	-1	7.862
	4chr	2	9	4chr_2_9	94	59	0	8.114
	4chr	2	9	4chr_2_9	95	60	1	7.824
	4chr	2	10	4chr_2_10	41	0	-46	0
	4chr	2	10	4chr_2_10	42	1	-45	0.325
	4chr	2	10	4chr_2_10	43	2	-44	1.276
	4chr	2	10	4chr_2_10	44	3	-43	1.546
	4chr	2	10	4chr_2_10	45	4	-42	0.996
	4chr	2	10	4chr_2_10	46	5	-41	1.382
	4chr	2	10	4chr_2_10	47	6	-40	1.338
	4chr	2	10	4chr_2_10	48	7	-39	1.307
	4chr	2	10	4chr_2_10	49	8	-38	1.445
	4chr	2	10	4chr_2_10	50	9	-37	1.712
	4chr	2	10	4chr_2_10	51	10	-36	1.771
	4chr	2	10	4chr_2_10	52	11	-35	1.822
	4chr	2	10	4chr_2_10	53	12	-34	1.604
	4chr	2	10	4chr_2_10	54	13	-33	1.79
	4chr	2	10	4chr_2_10	55	14	-32	1.93
	4chr	2	10	4chr_2_10	56	15	-31	2.133
	4chr	2	10	4chr_2_10	57	16	-30	2.393
	4chr	2	10	4chr_2_10	58	17	-29	2.057
	4chr	2	10	4chr_2_10	59	18	-28	2.494
	4chr	2	10	4chr_2_10	60	19	-27	2.547
	4chr	2	10	4chr_2_10	61	20	-26	2.752
	4chr	2	10	4chr_2_10	62	21	-25	2.458
	4chr	2	10	4chr_2_10	63	22	-24	2.387
	4chr	2	10	4chr_2_10	64	23	-23	2.486
	4chr	2	10	4chr_2_10	65	24	-22	2.477
	4chr	2	10	4chr_2_10	66	25	-21	3.035
	4chr	2	10	4chr_2_10	67	26	-20	3.661
	4chr	2	10	4chr_2_10	68	27	-19	3.975
	4chr	2	10	4chr_2_10	69	28	-18	3.932
	4chr	2	10	4chr_2_10	70	29	-17	4.434
	4chr	2	10	4chr_2_10	71	30	-16	4.76
	4chr	2	10	4chr_2_10	72	31	-15	4.883
	4chr	2	10	4chr_2_10	73	32	-14	4.881
	4chr	2	10	4chr_2_10	74	33	-13	5.264
	4chr	2	10	4chr_2_10	75	34	-12	5.61
	4chr	2	10	4chr_2_10	76	35	-11	5.736
	4chr	2	10	4chr_2_10	77	36	-10	5.924
	4chr	2	10	4chr_2_10	78	37	-9	6.357
	4chr	2	10	4chr_2_10	79	38	-8	6.568
	4chr	2	10	4chr_2_10	80	39	-7	6.904
	4chr	2	10	4chr_2_10	81	40	-6	7.173
	4chr	2	10	4chr_2_10	82	41	-5	7.166
	4chr	2	10	4chr_2_10	83	42	-4	7.302
	4chr	2	10	4chr_2_10	84	43	-3	7.236
	4chr	2	10	4chr_2_10	85	44	-2	7.369
	4chr	2	10	4chr_2_10	86	45	-1	7.373
	4chr	2	10	4chr_2_10	87	46	0	7.376
	4chr	2	10	4chr_2_10	88	47	1	7.172
	4chr	2	11	4chr_2_11	25	0	-72	0
	4chr	2	11	4chr_2_11	26	1	-71	0.326
	4chr	2	11	4chr_2_11	27	2	-70	0.894
	4chr	2	11	4chr_2_11	28	3	-69	0.815
	4chr	2	11	4chr_2_11	29	4	-68	0.897
	4chr	2	11	4chr_2_11	30	5	-67	0.873
	4chr	2	11	4chr_2_11	31	6	-66	0.767
	4chr	2	11	4chr_2_11	32	7	-65	0.739
	4chr	2	11	4chr_2_11	33	8	-64	0.473
	4chr	2	11	4chr_2_11	34	9	-63	0.651
	4chr	2	11	4chr_2_11	35	10	-62	1.042
	4chr	2	11	4chr_2_11	36	11	-61	1.011
	4chr	2	11	4chr_2_11	37	12	-60	0.711
	4chr	2	11	4chr_2_11	38	13	-59	1.084
	4chr	2	11	4chr_2_11	39	14	-58	1.018
	4chr	2	11	4chr_2_11	40	15	-57	1.041
	4chr	2	11	4chr_2_11	41	16	-56	1.092
	4chr	2	11	4chr_2_11	42	17	-55	1.247
	4chr	2	11	4chr_2_11	43	18	-54	1.375
	4chr	2	11	4chr_2_11	44	19	-53	1.219
	4chr	2	11	4chr_2_11	45	20	-52	1.392
	4chr	2	11	4chr_2_11	46	21	-51	1.295
	4chr	2	11	4chr_2_11	47	22	-50	1.105
	4chr	2	11	4chr_2_11	48	23	-49	1.115
	4chr	2	11	4chr_2_11	49	24	-48	1.189
	4chr	2	11	4chr_2_11	50	25	-47	1.024
	4chr	2	11	4chr_2_11	51	26	-46	1.466
	4chr	2	11	4chr_2_11	52	27	-45	1.387
	4chr	2	11	4chr_2_11	53	28	-44	1.592
	4chr	2	11	4chr_2_11	54	29	-43	1.399
	4chr	2	11	4chr_2_11	55	30	-42	1.394
	4chr	2	11	4chr_2_11	56	31	-41	1.487
	4chr	2	11	4chr_2_11	57	32	-40	1.542
	4chr	2	11	4chr_2_11	58	33	-39	1.684
	4chr	2	11	4chr_2_11	59	34	-38	1.87
	4chr	2	11	4chr_2_11	60	35	-37	1.575
	4chr	2	11	4chr_2_11	61	36	-36	1.519
	4chr	2	11	4chr_2_11	62	37	-35	1.563
	4chr	2	11	4chr_2_11	63	38	-34	1.176
	4chr	2	11	4chr_2_11	64	39	-33	1.412
	4chr	2	11	4chr_2_11	65	40	-32	1.494
	4chr	2	11	4chr_2_11	66	41	-31	1.984
	4chr	2	11	4chr_2_11	67	42	-30	1.701
	4chr	2	11	4chr_2_11	68	43	-29	1.795
	4chr	2	11	4chr_2_11	69	44	-28	1.636
	4chr	2	11	4chr_2_11	70	45	-27	1.95
	4chr	2	11	4chr_2_11	71	46	-26	1.982
	4chr	2	11	4chr_2_11	72	47	-25	1.405
	4chr	2	11	4chr_2_11	73	48	-24	1.76
	4chr	2	11	4chr_2_11	74	49	-23	1.68
	4chr	2	11	4chr_2_11	75	50	-22	1.604
	4chr	2	11	4chr_2_11	76	51	-21	1.841
	4chr	2	11	4chr_2_11	77	52	-20	1.534
	4chr	2	11	4chr_2_11	78	53	-19	1.695
	4chr	2	11	4chr_2_11	79	54	-18	0.805
	4chr	2	11	4chr_2_11	80	55	-17	1.713
	4chr	2	11	4chr_2_11	81	56	-16	1.284
	4chr	2	11	4chr_2_11	82	57	-15	1.579
	4chr	2	11	4chr_2_11	83	58	-14	1.124
	4chr	2	11	4chr_2_11	84	59	-13	2.103
	4chr	2	11	4chr_2_11	85	60	-12	1.834
	4chr	2	11	4chr_2_11	86	61	-11	2.172
	4chr	2	11	4chr_2_11	87	62	-10	2.749
	4chr	2	11	4chr_2_11	88	63	-9	3.087
	4chr	2	11	4chr_2_11	89	64	-8	3.7
	4chr	2	11	4chr_2_11	90	65	-7	3.88
	4chr	2	11	4chr_2_11	91	66	-6	4.555
	4chr	2	11	4chr_2_11	92	67	-5	5.119
	4chr	2	11	4chr_2_11	93	68	-4	5.851
	4chr	2	11	4chr_2_11	94	69	-3	6.439
	4chr	2	11	4chr_2_11	95	70	-2	6.917
	4chr	2	11	4chr_2_11	96	71	-1	7.025
	4chr	2	11	4chr_2_11	97	72	0	7.199
	4chr	2	11	4chr_2_11	98	73	1	7.195
	4chr	2	11	4chr_2_11	99	74	2	6.803
	4chr	2	12	4chr_2_12	24	0	-39	0
	4chr	2	12	4chr_2_12	25	1	-38	0.509
	4chr	2	12	4chr_2_12	26	2	-37	1.385
	4chr	2	12	4chr_2_12	27	3	-36	1.466
	4chr	2	12	4chr_2_12	28	4	-35	1.341
	4chr	2	12	4chr_2_12	29	5	-34	1.293
	4chr	2	12	4chr_2_12	30	6	-33	1.496
	4chr	2	12	4chr_2_12	31	7	-32	1.442
	4chr	2	12	4chr_2_12	32	8	-31	1.878
	4chr	2	12	4chr_2_12	33	9	-30	2.073
	4chr	2	12	4chr_2_12	34	10	-29	2.172
	4chr	2	12	4chr_2_12	35	11	-28	1.494
	4chr	2	12	4chr_2_12	36	12	-27	2.087
	4chr	2	12	4chr_2_12	37	13	-26	1.767
	4chr	2	12	4chr_2_12	38	14	-25	1.926
	4chr	2	12	4chr_2_12	39	15	-24	2.037
	4chr	2	12	4chr_2_12	40	16	-23	2.215
	4chr	2	12	4chr_2_12	41	17	-22	2.276
	4chr	2	12	4chr_2_12	42	18	-21	2.632
	4chr	2	12	4chr_2_12	43	19	-20	2.221
	4chr	2	12	4chr_2_12	44	20	-19	2.222
	4chr	2	12	4chr_2_12	45	21	-18	2.222
	4chr	2	12	4chr_2_12	46	22	-17	2.34
	4chr	2	12	4chr_2_12	47	23	-16	2.444
	4chr	2	12	4chr_2_12	48	24	-15	2.52
	4chr	2	12	4chr_2_12	49	25	-14	2.497
	4chr	2	12	4chr_2_12	50	26	-13	2.746
	4chr	2	12	4chr_2_12	51	27	-12	3.178
	4chr	2	12	4chr_2_12	52	28	-11	3.758
	4chr	2	12	4chr_2_12	53	29	-10	3.862
	4chr	2	12	4chr_2_12	54	30	-9	4.28
	4chr	2	12	4chr_2_12	55	31	-8	4.604
	4chr	2	12	4chr_2_12	56	32	-7	5.146
	4chr	2	12	4chr_2_12	57	33	-6	6.057
	4chr	2	12	4chr_2_12	58	34	-5	5.91
	4chr	2	12	4chr_2_12	59	35	-4	6.646
	4chr	2	12	4chr_2_12	60	36	-3	6.858
	4chr	2	12	4chr_2_12	61	37	-2	7.326
	4chr	2	12	4chr_2_12	62	38	-1	7.574
	4chr	2	12	4chr_2_12	63	39	0	8.185
	4chr	2	12	4chr_2_12	64	40	1	8.081
	4chr	2	12	4chr_2_12	65	41	2	7.389
	4chr	2	13	4chr_2_13	4	0	-44	0
	4chr	2	13	4chr_2_13	5	1	-43	0.954
	4chr	2	13	4chr_2_13	6	2	-42	1.153
	4chr	2	13	4chr_2_13	7	3	-41	0.954
	4chr	2	13	4chr_2_13	8	4	-40	1.045
	4chr	2	13	4chr_2_13	9	5	-39	1.565
	4chr	2	13	4chr_2_13	10	6	-38	1.314
	4chr	2	13	4chr_2_13	11	7	-37	1.398
	4chr	2	13	4chr_2_13	12	8	-36	1.233
	4chr	2	13	4chr_2_13	13	9	-35	1.25
	4chr	2	13	4chr_2_13	14	10	-34	1.406
	4chr	2	13	4chr_2_13	15	11	-33	1.319
	4chr	2	13	4chr_2_13	16	12	-32	1.576
	4chr	2	13	4chr_2_13	17	13	-31	1.877
	4chr	2	13	4chr_2_13	18	14	-30	1.896
	4chr	2	13	4chr_2_13	19	15	-29	1.478
	4chr	2	13	4chr_2_13	20	16	-28	1.417
	4chr	2	13	4chr_2_13	21	17	-27	1.57
	4chr	2	13	4chr_2_13	22	18	-26	1.405
	4chr	2	13	4chr_2_13	23	19	-25	1.275
	4chr	2	13	4chr_2_13	24	20	-24	2.11
	4chr	2	13	4chr_2_13	25	21	-23	1.942
	4chr	2	13	4chr_2_13	26	22	-22	1.61
	4chr	2	13	4chr_2_13	27	23	-21	1.754
	4chr	2	13	4chr_2_13	28	24	-20	1.69
	4chr	2	13	4chr_2_13	29	25	-19	2.133
	4chr	2	13	4chr_2_13	30	26	-18	2.188
	4chr	2	13	4chr_2_13	31	27	-17	2.387
	4chr	2	13	4chr_2_13	32	28	-16	2.592
	4chr	2	13	4chr_2_13	33	29	-15	2.194
	4chr	2	13	4chr_2_13	34	30	-14	2.493
	4chr	2	13	4chr_2_13	35	31	-13	3.455
	4chr	2	13	4chr_2_13	36	32	-12	4.07
	4chr	2	13	4chr_2_13	37	33	-11	4.606
	4chr	2	13	4chr_2_13	38	34	-10	5.418
	4chr	2	13	4chr_2_13	39	35	-9	5.776
	4chr	2	13	4chr_2_13	40	36	-8	6.482
	4chr	2	13	4chr_2_13	41	37	-7	6.753
	4chr	2	13	4chr_2_13	42	38	-6	7.071
	4chr	2	13	4chr_2_13	43	39	-5	7.553
	4chr	2	13	4chr_2_13	44	40	-4	7.693
	4chr	2	13	4chr_2_13	45	41	-3	7.995
	4chr	2	13	4chr_2_13	46	42	-2	8.059
	4chr	2	13	4chr_2_13	47	43	-1	8.008
	4chr	2	13	4chr_2_13	48	44	0	8.067
	4chr	2	13	4chr_2_13	49	45	1	7.575
	4chr	2	14	4chr_2_14	18	0	-38	0
	4chr	2	14	4chr_2_14	19	1	-37	0.694
	4chr	2	14	4chr_2_14	20	2	-36	0.926
	4chr	2	14	4chr_2_14	21	3	-35	1.015
	4chr	2	14	4chr_2_14	22	4	-34	1.458
	4chr	2	14	4chr_2_14	23	5	-33	1.369
	4chr	2	14	4chr_2_14	24	6	-32	0.848
	4chr	2	14	4chr_2_14	25	7	-31	1.283
	4chr	2	14	4chr_2_14	26	8	-30	1.685
	4chr	2	14	4chr_2_14	27	9	-29	1.842
	4chr	2	14	4chr_2_14	28	10	-28	2.184
	4chr	2	14	4chr_2_14	29	11	-27	2.289
	4chr	2	14	4chr_2_14	30	12	-26	2.133
	4chr	2	14	4chr_2_14	31	13	-25	2.102
	4chr	2	14	4chr_2_14	32	14	-24	2.15
	4chr	2	14	4chr_2_14	33	15	-23	2.444
	4chr	2	14	4chr_2_14	34	16	-22	2.611
	4chr	2	14	4chr_2_14	35	17	-21	2.419
	4chr	2	14	4chr_2_14	36	18	-20	2.556
	4chr	2	14	4chr_2_14	37	19	-19	2.738
	4chr	2	14	4chr_2_14	38	20	-18	2.908
	4chr	2	14	4chr_2_14	39	21	-17	2.621
	4chr	2	14	4chr_2_14	40	22	-16	2.779
	4chr	2	14	4chr_2_14	41	23	-15	2.844
	4chr	2	14	4chr_2_14	42	24	-14	2.767
	4chr	2	14	4chr_2_14	43	25	-13	3.351
	4chr	2	14	4chr_2_14	44	26	-12	3.82
	4chr	2	14	4chr_2_14	45	27	-11	4.564
	4chr	2	14	4chr_2_14	46	28	-10	5.285
	4chr	2	14	4chr_2_14	47	29	-9	5.479
	4chr	2	14	4chr_2_14	48	30	-8	6.124
	4chr	2	14	4chr_2_14	49	31	-7	6.596
	4chr	2	14	4chr_2_14	50	32	-6	6.503
	4chr	2	14	4chr_2_14	51	33	-5	7.252
	4chr	2	14	4chr_2_14	52	34	-4	7.686
	4chr	2	14	4chr_2_14	53	35	-3	7.765
	4chr	2	14	4chr_2_14	54	36	-2	7.75
	4chr	2	14	4chr_2_14	55	37	-1	7.34
	4chr	2	14	4chr_2_14	56	38	0	7.647
	4chr	2	14	4chr_2_14	57	39	1	7.455
	4chr	2	14	4chr_2_14	58	40	2	6.896
	4chr	2	15	4chr_2_15	2	0	-51	0
	4chr	2	15	4chr_2_15	3	1	-50	0.733
	4chr	2	15	4chr_2_15	4	2	-49	1.071
	4chr	2	15	4chr_2_15	5	3	-48	1.221
	4chr	2	15	4chr_2_15	6	4	-47	1.314
	4chr	2	15	4chr_2_15	7	5	-46	1.283
	4chr	2	15	4chr_2_15	8	6	-45	1.414
	4chr	2	15	4chr_2_15	9	7	-44	1.492
	4chr	2	15	4chr_2_15	10	8	-43	1.577
	4chr	2	15	4chr_2_15	11	9	-42	1.6
	4chr	2	15	4chr_2_15	12	10	-41	1.525
	4chr	2	15	4chr_2_15	13	11	-40	1.502
	4chr	2	15	4chr_2_15	14	12	-39	1.74
	4chr	2	15	4chr_2_15	15	13	-38	1.576
	4chr	2	15	4chr_2_15	16	14	-37	1.414
	4chr	2	15	4chr_2_15	17	15	-36	1.417
	4chr	2	15	4chr_2_15	18	16	-35	1.707
	4chr	2	15	4chr_2_15	19	17	-34	1.713
	4chr	2	15	4chr_2_15	20	18	-33	1.565
	4chr	2	15	4chr_2_15	21	19	-32	1.188
	4chr	2	15	4chr_2_15	22	20	-31	1.367
	4chr	2	15	4chr_2_15	23	21	-30	1.656
	4chr	2	15	4chr_2_15	24	22	-29	2.063
	4chr	2	15	4chr_2_15	25	23	-28	2.315
	4chr	2	15	4chr_2_15	26	24	-27	1.756
	4chr	2	15	4chr_2_15	27	25	-26	2.181
	4chr	2	15	4chr_2_15	28	26	-25	2.004
	4chr	2	15	4chr_2_15	29	27	-24	2.103
	4chr	2	15	4chr_2_15	30	28	-23	1.996
	4chr	2	15	4chr_2_15	31	29	-22	2.071
	4chr	2	15	4chr_2_15	32	30	-21	2.203
	4chr	2	15	4chr_2_15	33	31	-20	2.338
	4chr	2	15	4chr_2_15	34	32	-19	2.381
	4chr	2	15	4chr_2_15	35	33	-18	2.539
	4chr	2	15	4chr_2_15	36	34	-17	2.348
	4chr	2	15	4chr_2_15	37	35	-16	2.632
	4chr	2	15	4chr_2_15	38	36	-15	2.735
	4chr	2	15	4chr_2_15	39	37	-14	2.542
	4chr	2	15	4chr_2_15	40	38	-13	3.061
	4chr	2	15	4chr_2_15	41	39	-12	3.411
	4chr	2	15	4chr_2_15	42	40	-11	3.888
	4chr	2	15	4chr_2_15	43	41	-10	4.394
	4chr	2	15	4chr_2_15	44	42	-9	4.703
	4chr	2	15	4chr_2_15	45	43	-8	4.865
	4chr	2	15	4chr_2_15	46	44	-7	5.409
	4chr	2	15	4chr_2_15	47	45	-6	5.754
	4chr	2	15	4chr_2_15	48	46	-5	5.864
	4chr	2	15	4chr_2_15	49	47	-4	6.328
	4chr	2	15	4chr_2_15	50	48	-3	6.641
	4chr	2	15	4chr_2_15	51	49	-2	6.955
	4chr	2	15	4chr_2_15	52	50	-1	7.262
	4chr	2	15	4chr_2_15	53	51	0	7.359
	4chr	2	15	4chr_2_15	54	52	1	6.775
	4chr	2	16	4chr_2_16	26	0	-50	0
	4chr	2	16	4chr_2_16	27	1	-49	0.891
	4chr	2	16	4chr_2_16	28	2	-48	1.148
	4chr	2	16	4chr_2_16	29	3	-47	0.873
	4chr	2	16	4chr_2_16	30	4	-46	1.328
	4chr	2	16	4chr_2_16	31	5	-45	1.323
	4chr	2	16	4chr_2_16	32	6	-44	0.977
	4chr	2	16	4chr_2_16	33	7	-43	1.525
	4chr	2	16	4chr_2_16	34	8	-42	1.33
	4chr	2	16	4chr_2_16	35	9	-41	1.647
	4chr	2	16	4chr_2_16	36	10	-40	1.633
	4chr	2	16	4chr_2_16	37	11	-39	1.373
	4chr	2	16	4chr_2_16	38	12	-38	1.552
	4chr	2	16	4chr_2_16	39	13	-37	1.625
	4chr	2	16	4chr_2_16	40	14	-36	1.732
	4chr	2	16	4chr_2_16	41	15	-35	1.478
	4chr	2	16	4chr_2_16	42	16	-34	1.942
	4chr	2	16	4chr_2_16	43	17	-33	1.343
	4chr	2	16	4chr_2_16	44	18	-32	1.579
	4chr	2	16	4chr_2_16	45	19	-31	1.525
	4chr	2	16	4chr_2_16	46	20	-30	1.669
	4chr	2	16	4chr_2_16	47	21	-29	1.679
	4chr	2	16	4chr_2_16	48	22	-28	1.848
	4chr	2	16	4chr_2_16	49	23	-27	2.031
	4chr	2	16	4chr_2_16	50	24	-26	1.636
	4chr	2	16	4chr_2_16	51	25	-25	1.842
	4chr	2	16	4chr_2_16	52	26	-24	1.894
	4chr	2	16	4chr_2_16	53	27	-23	2.491
	4chr	2	16	4chr_2_16	54	28	-22	1.902
	4chr	2	16	4chr_2_16	55	29	-21	2.411
	4chr	2	16	4chr_2_16	56	30	-20	2.048
	4chr	2	16	4chr_2_16	57	31	-19	2.011
	4chr	2	16	4chr_2_16	58	32	-18	2.081
	4chr	2	16	4chr_2_16	59	33	-17	1.616
	4chr	2	16	4chr_2_16	60	34	-16	0.388
	4chr	2	16	4chr_2_16	61	35	-15	1.475
	4chr	2	16	4chr_2_16	62	36	-14	1.598
	4chr	2	16	4chr_2_16	63	37	-13	0.935
	4chr	2	16	4chr_2_16	64	38	-12	0.808
	4chr	2	16	4chr_2_16	65	39	-11	0.931
	4chr	2	16	4chr_2_16	66	40	-10	1.679
	4chr	2	16	4chr_2_16	67	41	-9	1.798
	4chr	2	16	4chr_2_16	68	42	-8	2.293
	4chr	2	16	4chr_2_16	69	43	-7	3.961
	4chr	2	16	4chr_2_16	70	44	-6	4.76
	4chr	2	16	4chr_2_16	71	45	-5	5.003
	4chr	2	16	4chr_2_16	72	46	-4	5.114
	4chr	2	16	4chr_2_16	73	47	-3	5.321
	4chr	2	16	4chr_2_16	74	48	-2	5.331
	4chr	2	16	4chr_2_16	75	49	-1	5.424
	4chr	2	16	4chr_2_16	76	50	0	5.48
	4chr	2	16	4chr_2_16	77	51	1	5.238
	4chr	2	17	4chr_2_17	5	0	-40	0
	4chr	2	17	4chr_2_17	6	1	-39	1.042
	4chr	2	17	4chr_2_17	7	2	-38	0.872
	4chr	2	17	4chr_2_17	8	3	-37	1.053
	4chr	2	17	4chr_2_17	9	4	-36	0.945
	4chr	2	17	4chr_2_17	10	5	-35	0.886
	4chr	2	17	4chr_2_17	11	6	-34	1.056
	4chr	2	17	4chr_2_17	12	7	-33	0.558
	4chr	2	17	4chr_2_17	13	8	-32	0.791
	4chr	2	17	4chr_2_17	14	9	-31	1.152
	4chr	2	17	4chr_2_17	15	10	-30	1.436
	4chr	2	17	4chr_2_17	16	11	-29	1.31
	4chr	2	17	4chr_2_17	17	12	-28	1.502
	4chr	2	17	4chr_2_17	18	13	-27	1.513
	4chr	2	17	4chr_2_17	19	14	-26	1.706
	4chr	2	17	4chr_2_17	20	15	-25	1.685
	4chr	2	17	4chr_2_17	21	16	-24	1.514
	4chr	2	17	4chr_2_17	22	17	-23	1.914
	4chr	2	17	4chr_2_17	23	18	-22	1.804
	4chr	2	17	4chr_2_17	24	19	-21	1.436
	4chr	2	17	4chr_2_17	25	20	-20	1.931
	4chr	2	17	4chr_2_17	26	21	-19	1.859
	4chr	2	17	4chr_2_17	27	22	-18	1.999
	4chr	2	17	4chr_2_17	28	23	-17	2.268
	4chr	2	17	4chr_2_17	29	24	-16	2.374
	4chr	2	17	4chr_2_17	30	25	-15	2.402
	4chr	2	17	4chr_2_17	31	26	-14	2.806
	4chr	2	17	4chr_2_17	32	27	-13	3.364
	4chr	2	17	4chr_2_17	33	28	-12	3.461
	4chr	2	17	4chr_2_17	34	29	-11	4.209
	4chr	2	17	4chr_2_17	35	30	-10	4.674
	4chr	2	17	4chr_2_17	36	31	-9	4.975
	4chr	2	17	4chr_2_17	37	32	-8	5.099
	4chr	2	17	4chr_2_17	38	33	-7	5.476
	4chr	2	17	4chr_2_17	39	34	-6	5.555
	4chr	2	17	4chr_2_17	40	35	-5	5.866
	4chr	2	17	4chr_2_17	41	36	-4	6.193
	4chr	2	17	4chr_2_17	42	37	-3	6.566
	4chr	2	17	4chr_2_17	43	38	-2	6.775
	4chr	2	17	4chr_2_17	44	39	-1	6.773
	4chr	2	17	4chr_2_17	45	40	0	6.776
	4chr	2	17	4chr_2_17	46	41	1	6.529
	4chr	2	18	4chr_2_18	38	0	-49	0
	4chr	2	18	4chr_2_18	39	1	-48	0.624
	4chr	2	18	4chr_2_18	40	2	-47	0.971
	4chr	2	18	4chr_2_18	41	3	-46	1.232
	4chr	2	18	4chr_2_18	42	4	-45	1.361
	4chr	2	18	4chr_2_18	43	5	-44	1.18
	4chr	2	18	4chr_2_18	44	6	-43	1.252
	4chr	2	18	4chr_2_18	45	7	-42	1.394
	4chr	2	18	4chr_2_18	46	8	-41	1.708
	4chr	2	18	4chr_2_18	47	9	-40	1.602
	4chr	2	18	4chr_2_18	48	10	-39	1.781
	4chr	2	18	4chr_2_18	49	11	-38	1.235
	4chr	2	18	4chr_2_18	50	12	-37	1.761
	4chr	2	18	4chr_2_18	51	13	-36	1.487
	4chr	2	18	4chr_2_18	52	14	-35	1.724
	4chr	2	18	4chr_2_18	53	15	-34	1.683
	4chr	2	18	4chr_2_18	54	16	-33	1.876
	4chr	2	18	4chr_2_18	55	17	-32	2.071
	4chr	2	18	4chr_2_18	56	18	-31	1.798
	4chr	2	18	4chr_2_18	57	19	-30	2.004
	4chr	2	18	4chr_2_18	58	20	-29	2.119
	4chr	2	18	4chr_2_18	59	21	-28	2.13
	4chr	2	18	4chr_2_18	60	22	-27	1.781
	4chr	2	18	4chr_2_18	61	23	-26	1.989
	4chr	2	18	4chr_2_18	62	24	-25	1.897
	4chr	2	18	4chr_2_18	63	25	-24	1.927
	4chr	2	18	4chr_2_18	64	26	-23	2.244
	4chr	2	18	4chr_2_18	65	27	-22	2.5
	4chr	2	18	4chr_2_18	66	28	-21	2.862
	4chr	2	18	4chr_2_18	67	29	-20	3.451
	4chr	2	18	4chr_2_18	68	30	-19	4.143
	4chr	2	18	4chr_2_18	69	31	-18	4.629
	4chr	2	18	4chr_2_18	70	32	-17	4.815
	4chr	2	18	4chr_2_18	71	33	-16	4.958
	4chr	2	18	4chr_2_18	72	34	-15	5.199
	4chr	2	18	4chr_2_18	73	35	-14	5.349
	4chr	2	18	4chr_2_18	74	36	-13	5.627
	4chr	2	18	4chr_2_18	75	37	-12	5.742
	4chr	2	18	4chr_2_18	76	38	-11	5.741
	4chr	2	18	4chr_2_18	77	39	-10	5.96
	4chr	2	18	4chr_2_18	78	40	-9	6.105
	4chr	2	18	4chr_2_18	79	41	-8	6.421
	4chr	2	18	4chr_2_18	80	42	-7	6.447
	4chr	2	18	4chr_2_18	81	43	-6	6.469
	4chr	2	18	4chr_2_18	82	44	-5	6.825
	4chr	2	18	4chr_2_18	83	45	-4	6.828
	4chr	2	18	4chr_2_18	84	46	-3	6.986
	4chr	2	18	4chr_2_18	85	47	-2	7.048
	4chr	2	18	4chr_2_18	86	48	-1	7.207
	4chr	2	18	4chr_2_18	87	49	0	7.212
	4chr	2	18	4chr_2_18	88	50	1	6.553
	4chr	2	19	4chr_2_19	3	0	-50	0
	4chr	2	19	4chr_2_19	4	1	-49	0.509
	4chr	2	19	4chr_2_19	5	2	-48	0.497
	4chr	2	19	4chr_2_19	6	3	-47	0.497
	4chr	2	19	4chr_2_19	7	4	-46	0.609
	4chr	2	19	4chr_2_19	8	5	-45	1.412
	4chr	2	19	4chr_2_19	9	6	-44	1.278
	4chr	2	19	4chr_2_19	10	7	-43	0.908
	4chr	2	19	4chr_2_19	11	8	-42	0.897
	4chr	2	19	4chr_2_19	12	9	-41	0.986
	4chr	2	19	4chr_2_19	13	10	-40	1.219
	4chr	2	19	4chr_2_19	14	11	-39	1.255
	4chr	2	19	4chr_2_19	15	12	-38	1.042
	4chr	2	19	4chr_2_19	16	13	-37	1.23
	4chr	2	19	4chr_2_19	17	14	-36	1.327
	4chr	2	19	4chr_2_19	18	15	-35	1.552
	4chr	2	19	4chr_2_19	19	16	-34	1.463
	4chr	2	19	4chr_2_19	20	17	-33	1.594
	4chr	2	19	4chr_2_19	21	18	-32	1.766
	4chr	2	19	4chr_2_19	22	19	-31	1.631
	4chr	2	19	4chr_2_19	23	20	-30	1.534
	4chr	2	19	4chr_2_19	24	21	-29	2.004
	4chr	2	19	4chr_2_19	25	22	-28	1.548
	4chr	2	19	4chr_2_19	26	23	-27	1.965
	4chr	2	19	4chr_2_19	27	24	-26	2.076
	4chr	2	19	4chr_2_19	28	25	-25	2.077
	4chr	2	19	4chr_2_19	29	26	-24	1.982
	4chr	2	19	4chr_2_19	30	27	-23	2.048
	4chr	2	19	4chr_2_19	31	28	-22	1.599
	4chr	2	19	4chr_2_19	32	29	-21	1.465
	4chr	2	19	4chr_2_19	33	30	-20	1.116
	4chr	2	19	4chr_2_19	34	31	-19	0.79
	4chr	2	19	4chr_2_19	35	32	-18	1.795
	4chr	2	19	4chr_2_19	36	33	-17	1.905
	4chr	2	19	4chr_2_19	37	34	-16	2.117
	4chr	2	19	4chr_2_19	38	35	-15	1.842
	4chr	2	19	4chr_2_19	39	36	-14	2.175
	4chr	2	19	4chr_2_19	40	37	-13	2.216
	4chr	2	19	4chr_2_19	41	38	-12	2.438
	4chr	2	19	4chr_2_19	42	39	-11	3.146
	4chr	2	19	4chr_2_19	43	40	-10	3.527
	4chr	2	19	4chr_2_19	44	41	-9	4.421
	4chr	2	19	4chr_2_19	45	42	-8	4.564
	4chr	2	19	4chr_2_19	46	43	-7	5.37
	4chr	2	19	4chr_2_19	47	44	-6	5.57
	4chr	2	19	4chr_2_19	48	45	-5	5.868
	4chr	2	19	4chr_2_19	49	46	-4	6.211
	4chr	2	19	4chr_2_19	50	47	-3	6.302
	4chr	2	19	4chr_2_19	51	48	-2	6.708
	4chr	2	19	4chr_2_19	52	49	-1	6.872
	4chr	2	19	4chr_2_19	53	50	0	7.04
	4chr	2	19	4chr_2_19	54	51	1	6.73
	4chr	2	20	4chr_2_20	41	0	-46	0
	4chr	2	20	4chr_2_20	42	1	-45	1.031
	4chr	2	20	4chr_2_20	43	2	-44	1.26
	4chr	2	20	4chr_2_20	44	3	-43	0.732
	4chr	2	20	4chr_2_20	45	4	-42	0.815
	4chr	2	20	4chr_2_20	46	5	-41	0.945
	4chr	2	20	4chr_2_20	47	6	-40	0.856
	4chr	2	20	4chr_2_20	48	7	-39	0.618
	4chr	2	20	4chr_2_20	49	8	-38	0.945
	4chr	2	20	4chr_2_20	50	9	-37	0.933
	4chr	2	20	4chr_2_20	51	10	-36	0.558
	4chr	2	20	4chr_2_20	52	11	-35	1.696
	4chr	2	20	4chr_2_20	53	12	-34	1.18
	4chr	2	20	4chr_2_20	54	13	-33	0.6
	4chr	2	20	4chr_2_20	55	14	-32	1.305
	4chr	2	20	4chr_2_20	56	15	-31	1.466
	4chr	2	20	4chr_2_20	57	16	-30	1.59
	4chr	2	20	4chr_2_20	58	17	-29	1.515
	4chr	2	20	4chr_2_20	59	18	-28	1.447
	4chr	2	20	4chr_2_20	60	19	-27	1.772
	4chr	2	20	4chr_2_20	61	20	-26	1.86
	4chr	2	20	4chr_2_20	62	21	-25	1.685
	4chr	2	20	4chr_2_20	63	22	-24	2.01
	4chr	2	20	4chr_2_20	64	23	-23	1.917
	4chr	2	20	4chr_2_20	65	24	-22	2.073
	4chr	2	20	4chr_2_20	66	25	-21	1.968
	4chr	2	20	4chr_2_20	67	26	-20	2.209
	4chr	2	20	4chr_2_20	68	27	-19	2.365
	4chr	2	20	4chr_2_20	69	28	-18	2.55
	4chr	2	20	4chr_2_20	70	29	-17	3.008
	4chr	2	20	4chr_2_20	71	30	-16	3.05
	4chr	2	20	4chr_2_20	72	31	-15	3.097
	4chr	2	20	4chr_2_20	73	32	-14	3.793
	4chr	2	20	4chr_2_20	74	33	-13	4.142
	4chr	2	20	4chr_2_20	75	34	-12	4.252
	4chr	2	20	4chr_2_20	76	35	-11	4.928
	4chr	2	20	4chr_2_20	77	36	-10	5.244
	4chr	2	20	4chr_2_20	78	37	-9	5.449
	4chr	2	20	4chr_2_20	79	38	-8	5.428
	4chr	2	20	4chr_2_20	80	39	-7	0.509
	4chr	2	20	4chr_2_20	81	40	-6	6.507
	4chr	2	20	4chr_2_20	82	41	-5	6.416
	4chr	2	20	4chr_2_20	83	42	-4	7.05
	4chr	2	20	4chr_2_20	84	43	-3	7.526
	4chr	2	20	4chr_2_20	85	44	-2	7.861
	4chr	2	20	4chr_2_20	86	45	-1	8.056
	4chr	2	20	4chr_2_20	87	46	0	8.086
	4chr	2	20	4chr_2_20	88	47	1	6.935
	8chr	2	1	8chr_2_1	55	0	-41	0
	8chr	2	1	8chr_2_1	56	1	-40	0.444
	8chr	2	1	8chr_2_1	57	2	-39	1.002
	8chr	2	1	8chr_2_1	58	3	-38	1.088
	8chr	2	1	8chr_2_1	59	4	-37	0.926
	8chr	2	1	8chr_2_1	60	5	-36	1.199
	8chr	2	1	8chr_2_1	61	6	-35	1.005
	8chr	2	1	8chr_2_1	62	7	-34	0.962
	8chr	2	1	8chr_2_1	63	8	-33	0.894
	8chr	2	1	8chr_2_1	64	9	-32	0.942
	8chr	2	1	8chr_2_1	65	10	-31	0.856
	8chr	2	1	8chr_2_1	66	11	-30	1.032
	8chr	2	1	8chr_2_1	67	12	-29	1.053
	8chr	2	1	8chr_2_1	68	13	-28	1.085
	8chr	2	1	8chr_2_1	69	14	-27	1.002
	8chr	2	1	8chr_2_1	70	15	-26	0.831
	8chr	2	1	8chr_2_1	71	16	-25	0.815
	8chr	2	1	8chr_2_1	72	17	-24	1.059
	8chr	2	1	8chr_2_1	73	18	-23	1.409
	8chr	2	1	8chr_2_1	74	19	-22	1.067
	8chr	2	1	8chr_2_1	75	20	-21	0.514
	8chr	2	1	8chr_2_1	76	21	-20	0.383
	8chr	2	1	8chr_2_1	77	22	-19	1.037
	8chr	2	1	8chr_2_1	78	23	-18	1.117
	8chr	2	1	8chr_2_1	79	24	-17	1.175
	8chr	2	1	8chr_2_1	80	25	-16	1.409
	8chr	2	1	8chr_2_1	81	26	-15	1.436
	8chr	2	1	8chr_2_1	82	27	-14	0.813
	8chr	2	1	8chr_2_1	83	28	-13	1.631
	8chr	2	1	8chr_2_1	84	29	-12	1.893
	8chr	2	1	8chr_2_1	85	30	-11	2.338
	8chr	2	1	8chr_2_1	86	31	-10	3.405
	8chr	2	1	8chr_2_1	87	32	-9	3.902
	8chr	2	1	8chr_2_1	88	33	-8	4.671
	8chr	2	1	8chr_2_1	89	34	-7	5.16
	8chr	2	1	8chr_2_1	90	35	-6	5.259
	8chr	2	1	8chr_2_1	91	36	-5	5.537
	8chr	2	1	8chr_2_1	92	37	-4	6.121
	8chr	2	1	8chr_2_1	93	38	-3	6.543
	8chr	2	1	8chr_2_1	94	39	-2	7.078
	8chr	2	1	8chr_2_1	95	40	-1	7.465
	8chr	2	1	8chr_2_1	96	41	0	7.776
	8chr	2	1	8chr_2_1	97	42	1	6.875
	8chr	2	2	8chr_2_2	17	0	-47	0
	8chr	2	2	8chr_2_2	18	1	-46	1.037
	8chr	2	2	8chr_2_2	19	2	-45	0.423
	8chr	2	2	8chr_2_2	20	3	-44	0.919
	8chr	2	2	8chr_2_2	21	4	-43	0.813
	8chr	2	2	8chr_2_2	22	5	-42	0.694
	8chr	2	2	8chr_2_2	23	6	-41	0.753
	8chr	2	2	8chr_2_2	24	7	-40	0.732
	8chr	2	2	8chr_2_2	25	8	-39	1.126
	8chr	2	2	8chr_2_2	26	9	-38	1.334
	8chr	2	2	8chr_2_2	27	10	-37	1.466
	8chr	2	2	8chr_2_2	28	11	-36	1.382
	8chr	2	2	8chr_2_2	29	12	-35	1.671
	8chr	2	2	8chr_2_2	30	13	-34	1.131
	8chr	2	2	8chr_2_2	31	14	-33	1.187
	8chr	2	2	8chr_2_2	32	15	-32	1.551
	8chr	2	2	8chr_2_2	33	16	-31	1.514
	8chr	2	2	8chr_2_2	34	17	-30	1.672
	8chr	2	2	8chr_2_2	35	18	-29	1.728
	8chr	2	2	8chr_2_2	36	19	-28	1.706
	8chr	2	2	8chr_2_2	37	20	-27	1.025
	8chr	2	2	8chr_2_2	38	21	-26	1.248
	8chr	2	2	8chr_2_2	39	22	-25	1.419
	8chr	2	2	8chr_2_2	40	23	-24	1.696
	8chr	2	2	8chr_2_2	41	24	-23	2.067
	8chr	2	2	8chr_2_2	42	25	-22	1.967
	8chr	2	2	8chr_2_2	43	26	-21	1.934
	8chr	2	2	8chr_2_2	44	27	-20	1.877
	8chr	2	2	8chr_2_2	45	28	-19	1.946
	8chr	2	2	8chr_2_2	46	29	-18	1.747
	8chr	2	2	8chr_2_2	47	30	-17	1.766
	8chr	2	2	8chr_2_2	48	31	-16	1.073
	8chr	2	2	8chr_2_2	49	32	-15	1.534
	8chr	2	2	8chr_2_2	50	33	-14	1.708
	8chr	2	2	8chr_2_2	51	34	-13	1.559
	8chr	2	2	8chr_2_2	52	35	-12	1.893
	8chr	2	2	8chr_2_2	53	36	-11	2.628
	8chr	2	2	8chr_2_2	54	37	-10	3.817
	8chr	2	2	8chr_2_2	55	38	-9	4.694
	8chr	2	2	8chr_2_2	56	39	-8	5.103
	8chr	2	2	8chr_2_2	57	40	-7	5.301
	8chr	2	2	8chr_2_2	58	41	-6	5.571
	8chr	2	2	8chr_2_2	59	42	-5	6.116
	8chr	2	2	8chr_2_2	60	43	-4	6.416
	8chr	2	2	8chr_2_2	61	44	-3	6.905
	8chr	2	2	8chr_2_2	62	45	-2	7.221
	8chr	2	2	8chr_2_2	63	46	-1	7.45
	8chr	2	2	8chr_2_2	64	47	0	7.627
	8chr	2	2	8chr_2_2	65	48	1	6.814
	8chr	2	3	8chr_2_3	38	0	-47	0
	8chr	2	3	8chr_2_3	39	1	-46	0.471
	8chr	2	3	8chr_2_3	40	2	-45	0.639
	8chr	2	3	8chr_2_3	41	3	-44	1.152
[truncated: 1,603 more rows]

## Sheet: ED Fig. 1e
	Chromosome	Image	SpindleLength(um)	EndtoEndDistance(um)	Difference(um)	Curvature(%)
	16chr	16chr_1	6.32	6.178	0.142	2.24684
	16chr	16chr_2	6.11	6.058	0.052	0.851064
	16chr	16chr_3	7.94	7.886	0.054	0.680101
	16chr	16chr_4	5.89	5.826	0.064	1.08659
	16chr	16chr_5	6.83	6.792	0.038	0.556369
	16chr	16chr_6	7.06	7.05	0.01	0.141643
	16chr	16chr_7	7.66	7.576	0.084	1.09661
	16chr	16chr_8	6.59	6.471	0.119	1.80577
	16chr	16chr_9	7.78	7.67	0.11	1.41388
	16chr	16chr_10	7.29	7.284	0.006	0.0823045
	16chr	16chr_11	6.71	6.602	0.108	1.60954
	16chr	16chr_12	7.47	7.446	0.024	0.321285
	16chr	16chr_13	6.65	6.629	0.021	0.315789
	16chr	16chr_14	6.39	6.276	0.114	1.78404
	16chr	16chr_15	5.38	5.249	0.131	2.43494
	16chr	16chr_16	6.77	6.653	0.117	1.72821
	16chr	16chr_17	6.33	6.326	0.004	0.0631912
	16chr	16chr_18	6.43	6.346	0.084	1.30638
	16chr	16chr_19	6.49	6.483	0.007	0.107858
	16chr	16chr_20	6.48	6.461	0.019	0.29321
	16chr	16chr_21	6.29	6.201	0.089	1.41494
	16chr	16chr_22	6.45	6.419	0.031	0.48062
	16chr	16chr_23	6.22	6.154	0.066	1.06109
	16chr	16chr_24	6.37	6.29	0.08	1.25589
	16chr	16chr_25	6.5	6.45	0.05	0.769231
	16chr	16chr_26	6.52	6.513	0.007	0.107362
	16chr	16chr_27	6.32	6.245	0.075	1.18671
	16chr	16chr_28	8.12	8.083	0.037	0.455665
	16chr	16chr_29	6.6	6.531	0.069	1.04545
	16chr	16chr_30	6.83	6.761	0.069	1.01025
	16chr	16chr_31	6.3	6.281	0.019	0.301587
	16chr	16chr_32	7.23	7.15	0.08	1.1065
	16chr	16chr_33	6.9	6.88	0.02	0.289855
	16chr	16chr_34	6.41	6.266	0.144	2.24649
	16chr	16chr_35	4.91	4.862	0.048	0.977597
	16chr	16chr_36	5.89	5.837	0.053	0.89983
	16chr	16chr_37	5.74	5.641	0.099	1.72474
	16chr	16chr_38	6.54	6.465	0.075	1.14679
	16chr	16chr_39	7.551	7.51	0.041	0.542974
	16chr	16chr_40	7.51	7.447	0.063	0.838881
	16chr	16chr_41	6.5	6.429	0.071	1.09231
	16chr	16chr_42	7.47	7.469	0.001	0.0133869
	16chr	16chr_43	5.61	5.567	0.043	0.766488
	16chr	16chr_44	7.46	7.414	0.046	0.616622
	16chr	16chr_45	6.69	6.65	0.04	0.597907
	16chr	16chr_46	7.14	7.03	0.11	1.54062
	16chr	16chr_47	5.01	4.924	0.086	1.71657
	16chr	16chr_48	5.88	5.832	0.048	0.816327
	16chr	16chr_49	6.41	6.313	0.097	1.51326
	16chr	16chr_50	6.85	6.762	0.088	1.28467
	4chr	4chr_1	6.8	6.569	0.231	3.39706
	4chr	4chr_2	6.16	6.04	0.12	1.94805
	4chr	4chr_3	7.41	7.218	0.192	2.59109
	4chr	4chr_4	7.84	7.821	0.019	0.242347
	4chr	4chr_5	7.32	7.143	0.177	2.41803
	4chr	4chr_6	5.66	5.596	0.064	1.13074
	4chr	4chr_7	6.95	6.901	0.049	0.705036
	4chr	4chr_8	5.26	5.072	0.188	3.57414
	4chr	4chr_9	6.79	6.553	0.237	3.49043
	4chr	4chr_10	6.06	5.995	0.065	1.07261
	4chr	4chr_11	8.25	8.115	0.135	1.63636
	4chr	4chr_12	8.84	8.461	0.379	4.28733
	4chr	4chr_13	8.04	8.017	0.023	0.28607
	4chr	4chr_14	6.67	6.204	0.466	6.98651
	4chr	4chr_15	5.22	5.094	0.126	2.41379
	4chr	4chr_16	6.72	6.59	0.13	1.93452
	4chr	4chr_17	8.33	8.141	0.189	2.26891
	4chr	4chr_18	7.1	7.012	0.088	1.23944
	4chr	4chr_19	5.72	5.686	0.034	0.594406
	4chr	4chr_20	6.41	6.331	0.079	1.23245
	4chr	4chr_21	5.48	5.416	0.064	1.16788
	4chr	4chr_22	6.83	6.345	0.485	7.10102
	4chr	4chr_23	9.06	8.53	0.53	5.84989
	4chr	4chr_24	5.63	5.327	0.303	5.38188
	4chr	4chr_25	5.2	5.093	0.107	2.05769
	4chr	4chr_26	5.69	5.427	0.263	4.62214
	4chr	4chr_27	7.22	6.969	0.251	3.47645
	4chr	4chr_28	5.6	5.509	0.091	1.625
	4chr	4chr_29	7.64	7.485	0.155	2.0288
	4chr	4chr_30	6.01	5.955	0.055	0.915141
	4chr	4chr_31	6.031	6.028	0.003	0.049743
	4chr	4chr_32	5.31	5.236	0.074	1.3936
	4chr	4chr_33	5.69	5.636	0.054	0.949033
	4chr	4chr_34	6.42	6.367	0.053	0.825545
	4chr	4chr_35	6.54	6.317	0.223	3.40979
	4chr	4chr_36	6.21	6.123	0.087	1.40097
	4chr	4chr_37	6.14	5.995	0.145	2.36156
	4chr	4chr_38	5.44	5.308	0.132	2.42647
	4chr	4chr_39	6.72	6.61	0.11	1.6369
	4chr	4chr_40	6.68	6.551	0.129	1.93114
	4chr	4chr_41	7.49	7.093	0.397	5.3004
	4chr	4chr_42	7.35	7.298	0.052	0.707483
	4chr	4chr_43	5.63	5.563	0.067	1.19005
	4chr	4chr_44	4.73	4.703	0.027	0.570825
	4chr	4chr_45	8.84	8.173	0.667	7.54525
	4chr	4chr_46	7.22	6.954	0.266	3.68421
	4chr	4chr_47	5.31	5.179	0.131	2.46704
	4chr	4chr_48	6.83	6.623	0.207	3.03075
	4chr	4chr_49	7.31	6.692	0.618	8.45417
	4chr	4chr_50	6.85	6.665	0.185	2.70073
	5chr	5chr_1	6.87	6.593	0.277	4.03202
	5chr	5chr_2	6.72	6.61	0.11	1.6369
	5chr	5chr_3	6.41	6.37	0.04	0.624025
	5chr	5chr_4	7.48	7.046	0.434	5.80214
	5chr	5chr_5	7.27	7.199	0.071	0.976616
	5chr	5chr_6	6.31	6.167	0.143	2.26624
	5chr	5chr_7	6.3	6.107	0.193	3.06349
	5chr	5chr_8	6.69	6.491	0.199	2.97459
	5chr	5chr_9	7.16	7.015	0.145	2.02514
	5chr	5chr_10	6.37	6.312	0.058	0.910518
	5chr	5chr_11	7.46	7.431	0.029	0.38874
	5chr	5chr_12	6.1	6.026	0.074	1.21311
	5chr	5chr_13	6.84	6.799	0.041	0.599415
	5chr	5chr_14	6.25	6.18	0.07	1.12
	5chr	5chr_15	7.86	7.792	0.068	0.86514
	5chr	5chr_16	6.52	6.144	0.376	5.76687
	5chr	5chr_17	6.17	6.067	0.103	1.66937
	5chr	5chr_18	5.7	5.626	0.074	1.29825
	5chr	5chr_19	5.68	5.52	0.16	2.8169
	5chr	5chr_20	5.06	4.967	0.093	1.83794
	5chr	5chr_21	6.59	6.477	0.113	1.71472
	5chr	5chr_22	6.46	6.417	0.043	0.665635
	5chr	5chr_23	7.35	7.248	0.102	1.38776
	5chr	5chr_24	7.77	7.705	0.065	0.836551
	5chr	5chr_25	6.33	6.295	0.035	0.552923
	5chr	5chr_26	6.882	6.733	0.149	2.16507
	5chr	5chr_27	5.97	5.827	0.143	2.39531
	5chr	5chr_28	8.81	8.65	0.16	1.81612
	5chr	5chr_29	6.43	6.217	0.213	3.3126
	5chr	5chr_30	5.95	5.76	0.19	3.19328
	5chr	5chr_31	5.71	5.621	0.089	1.55867
	5chr	5chr_32	6.645	6.635	0.01	0.150489
	5chr	5chr_33	6.82	6.753	0.067	0.982405
	5chr	5chr_34	5.31	5.213	0.097	1.82674
	5chr	5chr_35	6.52	6.45	0.07	1.07362
	5chr	5chr_36	8.28	7.783	0.497	6.00242
	5chr	5chr_37	5.48	5.459	0.021	0.383212
	5chr	5chr_38	8.04	8.028	0.012	0.149254
	5chr	5chr_39	7.09	6.88	0.21	2.96192
	5chr	5chr_40	6.65	6.598	0.052	0.781955
	5chr	5chr_41	8.05	7.892	0.158	1.96273
	5chr	5chr_42	7.07	6.813	0.257	3.63508
	5chr	5chr_43	7.61	7.558	0.052	0.683311
	5chr	5chr_44	5.55	5.523	0.027	0.486486
	5chr	5chr_45	8.23	8.119	0.111	1.34872
	5chr	5chr_46	6.42	6.284	0.136	2.11838
	5chr	5chr_47	7.12	7.099	0.021	0.294944
	5chr	5chr_48	6.8	6.762	0.038	0.558824
	5chr	5chr_49	6.11	6.078	0.032	0.523732
	5chr	5chr_50	7.09	7.009	0.081	1.14245
	8chr	8chr_1	5.61	5.505	0.105	1.87166
	8chr	8chr_2	5.73	5.684	0.046	0.802792
	8chr	8chr_3	6.14	6.049	0.091	1.48208
	8chr	8chr_4	5.77	5.691	0.079	1.36915
	8chr	8chr_5	4.53	4.508	0.022	0.485651
	8chr	8chr_6	4.84	4.83	0.01	0.206612
	8chr	8chr_7	5.59	5.51	0.08	1.43113
	8chr	8chr_8	5.56	5.5	0.06	1.07914
	8chr	8chr_9	7.03	6.862	0.168	2.38976
	8chr	8chr_10	5.92	5.857	0.063	1.06419
	8chr	8chr_11	5.7	5.549	0.151	2.64912
	8chr	8chr_12	6.43	6.411	0.019	0.29549
	8chr	8chr_13	5.18	5.144	0.036	0.694981
	8chr	8chr_14	6.59	6.54	0.05	0.758725
	8chr	8chr_15	7.34	7.224	0.116	1.58038
	8chr	8chr_16	6.1	6.001	0.099	1.62295
	8chr	8chr_17	6.14	6.106	0.034	0.553746
	8chr	8chr_18	7.26	6.775	0.485	6.68044
	8chr	8chr_19	5.84	5.833	0.007	0.119863
	8chr	8chr_20	5.64	5.62	0.02	0.35461
	8chr	8chr_21	7.03	6.924	0.106	1.50782
	8chr	8chr_22	5.98	5.902	0.078	1.30435
	8chr	8chr_23	5.832	5.823	0.009	0.154321
	8chr	8chr_24	5.68	5.64	0.04	0.704225
	8chr	8chr_25	6.82	6.75	0.07	1.02639
	8chr	8chr_26	7.28	7.224	0.056	0.769231
	8chr	8chr_27	6.65	6.598	0.052	0.781955
	8chr	8chr_28	5.88	5.878	0.002	0.0340136
	8chr	8chr_29	7.084	6.957	0.127	1.79277
	8chr	8chr_30	6.41	6.318	0.092	1.43526
	8chr	8chr_31	5.88	5.852	0.028	0.47619
	8chr	8chr_32	6.49	6.353	0.137	2.11094
	8chr	8chr_33	7.33	7.219	0.111	1.51432
	8chr	8chr_34	6.05	6.003	0.047	0.77686
	8chr	8chr_35	5.84	5.768	0.072	1.23288
	8chr	8chr_36	6.31	6.265	0.045	0.713154
	8chr	8chr_37	6.22	6.137	0.083	1.33441
	8chr	8chr_38	6.29	6.271	0.019	0.302067
	8chr	8chr_39	7.24	6.906	0.334	4.61326
	8chr	8chr_40	7.34	7.281	0.059	0.803815
	8chr	8chr_41	7.52	7.454	0.066	0.87766
	8chr	8chr_42	6.64	6.62	0.02	0.301205
	8chr	8chr_43	6.5	6.423	0.077	1.18462
	8chr	8chr_44	6.24	6.182	0.058	0.929487
	8chr	8chr_45	5.81	5.785	0.025	0.430293
	8chr	8chr_46	6.588	6.452	0.136	2.06436
	8chr	8chr_47	6.28	6.258	0.022	0.350318
	8chr	8chr_48	7.24	6.706	0.534	7.37569
	8chr	8chr_49	6.37	6.35	0.02	0.313972
	8chr	8chr_50	6.15	6.088	0.062	1.00813
	3chr	3chr_1	7.63	7.371	0.259	3.3945
	3chr	3chr_2	5.6	5.501	0.099	1.76786
	3chr	3chr_3	6.28	6.195	0.085	1.3535
	3chr	3chr_4	6.18	6.087	0.093	1.50485
	3chr	3chr_5	5.53	5.256	0.274	4.95479
	3chr	3chr_6	6.18	6.15	0.03	0.485437
	3chr	3chr_7	5.53	5.438	0.092	1.66365
	3chr	3chr_8	7.67	7.358	0.312	4.0678
	3chr	3chr_9	9.62	9.5	0.12	1.2474
	3chr	3chr_10	7.66	7.357	0.303	3.95561
	3chr	3chr_11	7.13	6.621	0.509	7.13885
	3chr	3chr_12	8.47	7.726	0.744	8.78394
	3chr	3chr_13	7.38	7.332	0.048	0.650407
	3chr	3chr_14	5.19	5.14	0.05	0.963391
	3chr	3chr_15	7.5	7.401	0.099	1.32
	3chr	3chr_16	5.81	5.79	0.02	0.344234
	3chr	3chr_17	6.78	6.603	0.177	2.61062
	3chr	3chr_18	6.41	6.389	0.021	0.327613
	3chr	3chr_19	6.8	6.728	0.072	1.05882
	3chr	3chr_20	7.7	7.501	0.199	2.58442
	3chr	3chr_21	5.48	5.382	0.098	1.78832
	3chr	3chr_22	6.98	6.928	0.052	0.744986
	3chr	3chr_23	8.77	8.158	0.612	6.97834
	3chr	3chr_24	6.84	6.725	0.115	1.68129
	3chr	3chr_25	6.71	6.595	0.115	1.71386
	3chr	3chr_26	8.17	7.085	1.085	13.2803
	3chr	3chr_27	6.7	6.664	0.036	0.537313
	3chr	3chr_28	7.02	6.924	0.096	1.36752
	3chr	3chr_29	6.86	6.699	0.161	2.34694
	3chr	3chr_30	7.98	7.892	0.088	1.10276
	3chr	3chr_31	6.03	5.974	0.056	0.92869
	3chr	3chr_32	7.22	7.153	0.067	0.927978
	3chr	3chr_33	6.49	6.452	0.038	0.585516
	3chr	3chr_34	6.93	6.828	0.102	1.47186
	3chr	3chr_35	7.76	7.722	0.038	0.489691
	3chr	3chr_36	9.25	9.105	0.145	1.56757
	3chr	3chr_37	6.42	6.403	0.017	0.264798
	3chr	3chr_38	6.9	6.654	0.246	3.56522
	3chr	3chr_39	6.93	6.74	0.19	2.7417
	3chr	3chr_40	7.56	7.24	0.32	4.2328
	3chr	3chr_41	6.91	6.851	0.059	0.853835
	3chr	3chr_42	7.56	7.039	0.521	6.89153
	3chr	3chr_43	6.75	6.639	0.111	1.64444
	3chr	3chr_44	5.53	5.332	0.198	3.58047
	3chr	3chr_45	6.44	6.175	0.265	4.11491
	3chr	3chr_46	7.02	6.955	0.065	0.925926
	3chr	3chr_47	6.38	6.28	0.1	1.5674
	3chr	3chr_48	7.64	7.348	0.292	3.82199
	3chr	3chr_49	6.04	5.965	0.075	1.24172
	3chr	3chr_50	5.53	5.382	0.148	2.67631
