# Supplementary material for: Spindle architecture constrains karyotype evolution
Source: Nat Cell Biol. 2024 Aug 8;26(9):1496–503. doi: 10.1038/s41556-024-01485-w (PMC11392806; doi:10.1038/s41556-024-01485-w)
Supplement: Supplementary file 13 — Statistical source data. [file 41556_2024_1485_MOESM13_ESM.xlsx]

## Sheet: ED Fig. 3
	Genotype	Experiment	ROI	ID	t	t_abs	t_anaMax	SPBdist
	16chr_2n	5	1	16chr_2n_1	6	0	-47	0
	16chr_2n	5	1	16chr_2n_1	7	1	-46	0.741
	16chr_2n	5	1	16chr_2n_1	8	2	-45	0.903
	16chr_2n	5	1	16chr_2n_1	9	3	-44	0.793
	16chr_2n	5	1	16chr_2n_1	10	4	-43	1.092
	16chr_2n	5	1	16chr_2n_1	11	5	-42	0.911
	16chr_2n	5	1	16chr_2n_1	12	6	-41	0.976
	16chr_2n	5	1	16chr_2n_1	13	7	-40	0.972
	16chr_2n	5	1	16chr_2n_1	14	8	-39	0.815
	16chr_2n	5	1	16chr_2n_1	15	9	-38	0.981
	16chr_2n	5	1	16chr_2n_1	16	10	-37	0.942
	16chr_2n	5	1	16chr_2n_1	17	11	-36	0.914
	16chr_2n	5	1	16chr_2n_1	18	12	-35	1.108
	16chr_2n	5	1	16chr_2n_1	19	13	-34	1.122
	16chr_2n	5	1	16chr_2n_1	20	14	-33	1.092
	16chr_2n	5	1	16chr_2n_1	21	15	-32	1.052
	16chr_2n	5	1	16chr_2n_1	22	16	-31	1.115
	16chr_2n	5	1	16chr_2n_1	23	17	-30	1.034
	16chr_2n	5	1	16chr_2n_1	24	18	-29	1.053
	16chr_2n	5	1	16chr_2n_1	25	19	-28	1.293
	16chr_2n	5	1	16chr_2n_1	26	20	-27	1.281
	16chr_2n	5	1	16chr_2n_1	27	21	-26	1.308
	16chr_2n	5	1	16chr_2n_1	28	22	-25	0.564
	16chr_2n	5	1	16chr_2n_1	29	23	-24	0.925
	16chr_2n	5	1	16chr_2n_1	30	24	-23	1.26
	16chr_2n	5	1	16chr_2n_1	31	25	-22	1.154
	16chr_2n	5	1	16chr_2n_1	32	26	-21	0.873
	16chr_2n	5	1	16chr_2n_1	33	27	-20	1.183
	16chr_2n	5	1	16chr_2n_1	34	28	-19	1.395
	16chr_2n	5	1	16chr_2n_1	35	29	-18	1.784
	16chr_2n	5	1	16chr_2n_1	36	30	-17	2.855
	16chr_2n	5	1	16chr_2n_1	37	31	-16	4.536
	16chr_2n	5	1	16chr_2n_1	38	32	-15	5.029
	16chr_2n	5	1	16chr_2n_1	39	33	-14	5.711
	16chr_2n	5	1	16chr_2n_1	40	34	-13	5.903
	16chr_2n	5	1	16chr_2n_1	41	35	-12	6.406
	16chr_2n	5	1	16chr_2n_1	42	36	-11	6.858
	16chr_2n	5	1	16chr_2n_1	43	37	-10	6.913
	16chr_2n	5	1	16chr_2n_1	44	38	-9	7.249
	16chr_2n	5	1	16chr_2n_1	45	39	-8	8.028
	16chr_2n	5	1	16chr_2n_1	46	40	-7	7.926
	16chr_2n	5	1	16chr_2n_1	47	41	-6	8.152
	16chr_2n	5	1	16chr_2n_1	48	42	-5	8.399
	16chr_2n	5	1	16chr_2n_1	49	43	-4	8.697
	16chr_2n	5	1	16chr_2n_1	50	44	-3	9.173
	16chr_2n	5	1	16chr_2n_1	51	45	-2	9.443
	16chr_2n	5	1	16chr_2n_1	52	46	-1	9.786
	16chr_2n	5	1	16chr_2n_1	53	47	0	9.935
	16chr_2n	5	1	16chr_2n_1	54	48	1	8.966
	16chr_2n	5	2	16chr_2n_2	56	0	-51	0
	16chr_2n	5	2	16chr_2n_2	57	1	-50	1.003
	16chr_2n	5	2	16chr_2n_2	58	2	-49	1.156
	16chr_2n	5	2	16chr_2n_2	59	3	-48	1.142
	16chr_2n	5	2	16chr_2n_2	60	4	-47	1.133
	16chr_2n	5	2	16chr_2n_2	61	5	-46	1.003
	16chr_2n	5	2	16chr_2n_2	62	6	-45	1.101
	16chr_2n	5	2	16chr_2n_2	63	7	-44	1.183
	16chr_2n	5	2	16chr_2n_2	64	8	-43	1.042
	16chr_2n	5	2	16chr_2n_2	65	9	-42	0.923
	16chr_2n	5	2	16chr_2n_2	66	10	-41	1.035
	16chr_2n	5	2	16chr_2n_2	67	11	-40	0.87
	16chr_2n	5	2	16chr_2n_2	68	12	-39	0.962
	16chr_2n	5	2	16chr_2n_2	69	13	-38	0.651
	16chr_2n	5	2	16chr_2n_2	70	14	-37	0.843
	16chr_2n	5	2	16chr_2n_2	71	15	-36	1.165
	16chr_2n	5	2	16chr_2n_2	72	16	-35	1.29
	16chr_2n	5	2	16chr_2n_2	73	17	-34	1.179
	16chr_2n	5	2	16chr_2n_2	74	18	-33	1.179
	16chr_2n	5	2	16chr_2n_2	75	19	-32	1.38
	16chr_2n	5	2	16chr_2n_2	76	20	-31	1.337
	16chr_2n	5	2	16chr_2n_2	77	21	-30	1.365
	16chr_2n	5	2	16chr_2n_2	78	22	-29	1.176
	16chr_2n	5	2	16chr_2n_2	79	23	-28	1.332
	16chr_2n	5	2	16chr_2n_2	80	24	-27	1.457
	16chr_2n	5	2	16chr_2n_2	81	25	-26	1.631
	16chr_2n	5	2	16chr_2n_2	82	26	-25	1.405
	16chr_2n	5	2	16chr_2n_2	83	27	-24	1.475
	16chr_2n	5	2	16chr_2n_2	84	28	-23	1.456
	16chr_2n	5	2	16chr_2n_2	85	29	-22	1.599
	16chr_2n	5	2	16chr_2n_2	86	30	-21	1.817
	16chr_2n	5	2	16chr_2n_2	87	31	-20	2.02
	16chr_2n	5	2	16chr_2n_2	88	32	-19	2.024
	16chr_2n	5	2	16chr_2n_2	89	33	-18	3.58
	16chr_2n	5	2	16chr_2n_2	90	34	-17	4.854
	16chr_2n	5	2	16chr_2n_2	91	35	-16	5.733
	16chr_2n	5	2	16chr_2n_2	92	36	-15	5.994
	16chr_2n	5	2	16chr_2n_2	93	37	-14	6.474
	16chr_2n	5	2	16chr_2n_2	94	38	-13	6.51
	16chr_2n	5	2	16chr_2n_2	95	39	-12	7.133
	16chr_2n	5	2	16chr_2n_2	96	40	-11	6.943
	16chr_2n	5	2	16chr_2n_2	97	41	-10	7.459
	16chr_2n	5	2	16chr_2n_2	98	42	-9	7.441
	16chr_2n	5	2	16chr_2n_2	99	43	-8	8.01
	16chr_2n	5	2	16chr_2n_2	100	44	-7	8.049
	16chr_2n	5	2	16chr_2n_2	101	45	-6	8.327
	16chr_2n	5	2	16chr_2n_2	102	46	-5	8.697
	16chr_2n	5	2	16chr_2n_2	103	47	-4	8.74
	16chr_2n	5	2	16chr_2n_2	104	48	-3	8.992
	16chr_2n	5	2	16chr_2n_2	105	49	-2	9.246
	16chr_2n	5	2	16chr_2n_2	106	50	-1	9.355
	16chr_2n	5	2	16chr_2n_2	107	51	0	9.549
	16chr_2n	5	2	16chr_2n_2	108	52	1	9.36
	16chr_2n	5	2	16chr_2n_2	109	53	2	8.571
	16chr_2n	5	3	16chr_2n_3	46	0	-55	0
	16chr_2n	5	3	16chr_2n_3	47	1	-54	0.726
	16chr_2n	5	3	16chr_2n_3	48	2	-53	0.666
	16chr_2n	5	3	16chr_2n_3	49	3	-52	0.945
	16chr_2n	5	3	16chr_2n_3	50	4	-51	0.823
	16chr_2n	5	3	16chr_2n_3	51	5	-50	0.793
	16chr_2n	5	3	16chr_2n_3	52	6	-49	0.694
	16chr_2n	5	3	16chr_2n_3	53	7	-48	0.678
	16chr_2n	5	3	16chr_2n_3	54	8	-47	0.775
	16chr_2n	5	3	16chr_2n_3	55	9	-46	0.942
	16chr_2n	5	3	16chr_2n_3	56	10	-45	0.825
	16chr_2n	5	3	16chr_2n_3	57	11	-44	0.888
	16chr_2n	5	3	16chr_2n_3	58	12	-43	0.842
	16chr_2n	5	3	16chr_2n_3	59	13	-42	0.978
	16chr_2n	5	3	16chr_2n_3	60	14	-41	0.981
	16chr_2n	5	3	16chr_2n_3	61	15	-40	0.986
	16chr_2n	5	3	16chr_2n_3	62	16	-39	0.795
	16chr_2n	5	3	16chr_2n_3	63	17	-38	0.651
	16chr_2n	5	3	16chr_2n_3	64	18	-37	1.042
	16chr_2n	5	3	16chr_2n_3	65	19	-36	1.122
	16chr_2n	5	3	16chr_2n_3	66	20	-35	0.972
	16chr_2n	5	3	16chr_2n_3	67	21	-34	1.29
	16chr_2n	5	3	16chr_2n_3	68	22	-33	1.077
	16chr_2n	5	3	16chr_2n_3	69	23	-32	1.05
	16chr_2n	5	3	16chr_2n_3	70	24	-31	1.12
	16chr_2n	5	3	16chr_2n_3	71	25	-30	0.834
	16chr_2n	5	3	16chr_2n_3	72	26	-29	1.181
	16chr_2n	5	3	16chr_2n_3	73	27	-28	1.163
	16chr_2n	5	3	16chr_2n_3	74	28	-27	1.303
	16chr_2n	5	3	16chr_2n_3	75	29	-26	1.12
	16chr_2n	5	3	16chr_2n_3	76	30	-25	1.466
	16chr_2n	5	3	16chr_2n_3	77	31	-24	1.328
	16chr_2n	5	3	16chr_2n_3	78	32	-23	1.247
	16chr_2n	5	3	16chr_2n_3	79	33	-22	1.337
	16chr_2n	5	3	16chr_2n_3	80	34	-21	1.213
	16chr_2n	5	3	16chr_2n_3	81	35	-20	1.389
	16chr_2n	5	3	16chr_2n_3	82	36	-19	1.47
	16chr_2n	5	3	16chr_2n_3	83	37	-18	1.2
	16chr_2n	5	3	16chr_2n_3	84	38	-17	1.282
	16chr_2n	5	3	16chr_2n_3	85	39	-16	1.226
	16chr_2n	5	3	16chr_2n_3	86	40	-15	1.303
	16chr_2n	5	3	16chr_2n_3	87	41	-14	1.343
	16chr_2n	5	3	16chr_2n_3	88	42	-13	1.416
	16chr_2n	5	3	16chr_2n_3	89	43	-12	1.784
	16chr_2n	5	3	16chr_2n_3	90	44	-11	3.204
	16chr_2n	5	3	16chr_2n_3	91	45	-10	4.487
	16chr_2n	5	3	16chr_2n_3	92	46	-9	4.837
	16chr_2n	5	3	16chr_2n_3	93	47	-8	5.809
	16chr_2n	5	3	16chr_2n_3	94	48	-7	6.071
	16chr_2n	5	3	16chr_2n_3	95	49	-6	7.202
	16chr_2n	5	3	16chr_2n_3	96	50	-5	7.201
	16chr_2n	5	3	16chr_2n_3	97	51	-4	7.788
	16chr_2n	5	3	16chr_2n_3	98	52	-3	8.263
	16chr_2n	5	3	16chr_2n_3	99	53	-2	8.788
	16chr_2n	5	3	16chr_2n_3	100	54	-1	9.346
	16chr_2n	5	3	16chr_2n_3	101	55	0	9.371
	16chr_2n	5	3	16chr_2n_3	102	56	1	7.653
	16chr_2n	5	5	16chr_2n_5	51	0	-38	0
	16chr_2n	5	5	16chr_2n_5	52	1	-37	0.972
	16chr_2n	5	5	16chr_2n_5	53	2	-36	1.077
	16chr_2n	5	5	16chr_2n_5	54	3	-35	0.909
	16chr_2n	5	5	16chr_2n_5	55	4	-34	0.404
	16chr_2n	5	5	16chr_2n_5	56	5	-33	0.361
	16chr_2n	5	5	16chr_2n_5	57	6	-32	0.948
	16chr_2n	5	5	16chr_2n_5	58	7	-31	0.817
	16chr_2n	5	5	16chr_2n_5	59	8	-30	0.799
	16chr_2n	5	5	16chr_2n_5	60	9	-29	0.55
	16chr_2n	5	5	16chr_2n_5	61	10	-28	0.723
	16chr_2n	5	5	16chr_2n_5	62	11	-27	0.999
	16chr_2n	5	5	16chr_2n_5	63	12	-26	1.055
	16chr_2n	5	5	16chr_2n_5	64	13	-25	1.152
	16chr_2n	5	5	16chr_2n_5	65	14	-24	0.831
	16chr_2n	5	5	16chr_2n_5	66	15	-23	0.939
	16chr_2n	5	5	16chr_2n_5	67	16	-22	1.336
	16chr_2n	5	5	16chr_2n_5	68	17	-21	1.066
	16chr_2n	5	5	16chr_2n_5	69	18	-20	1.13
	16chr_2n	5	5	16chr_2n_5	70	19	-19	0.892
	16chr_2n	5	5	16chr_2n_5	71	20	-18	1.17
	16chr_2n	5	5	16chr_2n_5	72	21	-17	1.568
	16chr_2n	5	5	16chr_2n_5	73	22	-16	2.72
	16chr_2n	5	5	16chr_2n_5	74	23	-15	4.594
	16chr_2n	5	5	16chr_2n_5	75	24	-14	5.626
	16chr_2n	5	5	16chr_2n_5	76	25	-13	6.364
	16chr_2n	5	5	16chr_2n_5	77	26	-12	6.788
	16chr_2n	5	5	16chr_2n_5	78	27	-11	7.262
	16chr_2n	5	5	16chr_2n_5	79	28	-10	7.121
	16chr_2n	5	5	16chr_2n_5	80	29	-9	7.997
	16chr_2n	5	5	16chr_2n_5	81	30	-8	8.603
	16chr_2n	5	5	16chr_2n_5	82	31	-7	8.906
	16chr_2n	5	5	16chr_2n_5	83	32	-6	9.239
	16chr_2n	5	5	16chr_2n_5	84	33	-5	9.658
	16chr_2n	5	5	16chr_2n_5	85	34	-4	10.239
	16chr_2n	5	5	16chr_2n_5	86	35	-3	10.578
	16chr_2n	5	5	16chr_2n_5	87	36	-2	10.893
	16chr_2n	5	5	16chr_2n_5	88	37	-1	11.085
	16chr_2n	5	5	16chr_2n_5	89	38	0	11.327
	16chr_2n	5	5	16chr_2n_5	90	39	1	10.143
	16chr_2n	5	6	16chr_2n_6	24	0	-44	0
	16chr_2n	5	6	16chr_2n_6	25	1	-43	0.69
	16chr_2n	5	6	16chr_2n_6	26	2	-42	0.614
	16chr_2n	5	6	16chr_2n_6	27	3	-41	0.513
	16chr_2n	5	6	16chr_2n_6	28	4	-40	0.513
	16chr_2n	5	6	16chr_2n_6	29	5	-39	0.513
	16chr_2n	5	6	16chr_2n_6	30	6	-38	0.64
	16chr_2n	5	6	16chr_2n_6	31	7	-37	0.744
	16chr_2n	5	6	16chr_2n_6	32	8	-36	0.802
	16chr_2n	5	6	16chr_2n_6	33	9	-35	0.815
	16chr_2n	5	6	16chr_2n_6	34	10	-34	0.598
	16chr_2n	5	6	16chr_2n_6	35	11	-33	0.507
	16chr_2n	5	6	16chr_2n_6	36	12	-32	0.715
	16chr_2n	5	6	16chr_2n_6	37	13	-31	0.452
	16chr_2n	5	6	16chr_2n_6	38	14	-30	0.795
	16chr_2n	5	6	16chr_2n_6	39	15	-29	0.781
	16chr_2n	5	6	16chr_2n_6	40	16	-28	0.817
	16chr_2n	5	6	16chr_2n_6	41	17	-27	0.592
	16chr_2n	5	6	16chr_2n_6	42	18	-26	0.775
	16chr_2n	5	6	16chr_2n_6	43	19	-25	0.894
	16chr_2n	5	6	16chr_2n_6	44	20	-24	1.165
	16chr_2n	5	6	16chr_2n_6	45	21	-23	1.292
	16chr_2n	5	6	16chr_2n_6	46	22	-22	1.322
	16chr_2n	5	6	16chr_2n_6	47	23	-21	1.546
	16chr_2n	5	6	16chr_2n_6	48	24	-20	1.593
	16chr_2n	5	6	16chr_2n_6	49	25	-19	1.432
	16chr_2n	5	6	16chr_2n_6	50	26	-18	1.763
	16chr_2n	5	6	16chr_2n_6	51	27	-17	2.375
	16chr_2n	5	6	16chr_2n_6	52	28	-16	3.649
	16chr_2n	5	6	16chr_2n_6	53	29	-15	4.216
	16chr_2n	5	6	16chr_2n_6	54	30	-14	5.581
	16chr_2n	5	6	16chr_2n_6	55	31	-13	6.271
	16chr_2n	5	6	16chr_2n_6	56	32	-12	6.46
	16chr_2n	5	6	16chr_2n_6	57	33	-11	7.143
	16chr_2n	5	6	16chr_2n_6	58	34	-10	7.309
	16chr_2n	5	6	16chr_2n_6	59	35	-9	7.742
	16chr_2n	5	6	16chr_2n_6	60	36	-8	7.765
	16chr_2n	5	6	16chr_2n_6	61	37	-7	8.425
	16chr_2n	5	6	16chr_2n_6	62	38	-6	8.687
	16chr_2n	5	6	16chr_2n_6	63	39	-5	8.558
	16chr_2n	5	6	16chr_2n_6	64	40	-4	9.138
	16chr_2n	5	6	16chr_2n_6	65	41	-3	9.247
	16chr_2n	5	6	16chr_2n_6	66	42	-2	9.571
	16chr_2n	5	6	16chr_2n_6	67	43	-1	9.601
	16chr_2n	5	6	16chr_2n_6	68	44	0	9.72
	16chr_2n	5	6	16chr_2n_6	69	45	1	9.342
	16chr_2n	5	8	16chr_2n_8	12	0	-46	0
	16chr_2n	5	8	16chr_2n_8	13	1	-45	1.142
	16chr_2n	5	8	16chr_2n_8	14	2	-44	1.133
	16chr_2n	5	8	16chr_2n_8	15	3	-43	0.664
	16chr_2n	5	8	16chr_2n_8	16	4	-42	0.762
	16chr_2n	5	8	16chr_2n_8	17	5	-41	0.712
	16chr_2n	5	8	16chr_2n_8	18	6	-40	0.722
	16chr_2n	5	8	16chr_2n_8	19	7	-39	0.811
	16chr_2n	5	8	16chr_2n_8	20	8	-38	0.843
	16chr_2n	5	8	16chr_2n_8	21	9	-37	0.672
	16chr_2n	5	8	16chr_2n_8	22	10	-36	0.772
	16chr_2n	5	8	16chr_2n_8	23	11	-35	0.921
	16chr_2n	5	8	16chr_2n_8	24	12	-34	1.108
	16chr_2n	5	8	16chr_2n_8	25	13	-33	1.098
	16chr_2n	5	8	16chr_2n_8	26	14	-32	0.868
	16chr_2n	5	8	16chr_2n_8	27	15	-31	1.021
	16chr_2n	5	8	16chr_2n_8	28	16	-30	0.856
	16chr_2n	5	8	16chr_2n_8	29	17	-29	0.858
	16chr_2n	5	8	16chr_2n_8	30	18	-28	0.834
	16chr_2n	5	8	16chr_2n_8	31	19	-27	0.921
	16chr_2n	5	8	16chr_2n_8	32	20	-26	0.843
	16chr_2n	5	8	16chr_2n_8	33	21	-25	0.722
	16chr_2n	5	8	16chr_2n_8	34	22	-24	0.903
	16chr_2n	5	8	16chr_2n_8	35	23	-23	0.615
	16chr_2n	5	8	16chr_2n_8	36	24	-22	0.802
	16chr_2n	5	8	16chr_2n_8	37	25	-21	1.344
	16chr_2n	5	8	16chr_2n_8	38	26	-20	1.312
	16chr_2n	5	8	16chr_2n_8	39	27	-19	1.336
	16chr_2n	5	8	16chr_2n_8	40	28	-18	1.29
	16chr_2n	5	8	16chr_2n_8	41	29	-17	1.3
	16chr_2n	5	8	16chr_2n_8	42	30	-16	1.36
	16chr_2n	5	8	16chr_2n_8	43	31	-15	1.896
	16chr_2n	5	8	16chr_2n_8	44	32	-14	3.527
	16chr_2n	5	8	16chr_2n_8	45	33	-13	4.653
	16chr_2n	5	8	16chr_2n_8	46	34	-12	5.539
	16chr_2n	5	8	16chr_2n_8	47	35	-11	6.008
	16chr_2n	5	8	16chr_2n_8	48	36	-10	6.132
	16chr_2n	5	8	16chr_2n_8	49	37	-9	6.282
	16chr_2n	5	8	16chr_2n_8	50	38	-8	6.78
	16chr_2n	5	8	16chr_2n_8	51	39	-7	6.634
	16chr_2n	5	8	16chr_2n_8	52	40	-6	7.184
	16chr_2n	5	8	16chr_2n_8	53	41	-5	7.851
	16chr_2n	5	8	16chr_2n_8	54	42	-4	7.998
	16chr_2n	5	8	16chr_2n_8	55	43	-3	8.417
	16chr_2n	5	8	16chr_2n_8	56	44	-2	8.906
	16chr_2n	5	8	16chr_2n_8	57	45	-1	9.03
	16chr_2n	5	8	16chr_2n_8	58	46	0	9.067
	16chr_2n	5	8	16chr_2n_8	59	47	1	8.541
	16chr_2n	5	9	16chr_2n_9	4	0	-51	0
	16chr_2n	5	9	16chr_2n_9	5	1	-50	1.023
	16chr_2n	5	9	16chr_2n_9	6	2	-49	0.789
	16chr_2n	5	9	16chr_2n_9	7	3	-48	0.986
	16chr_2n	5	9	16chr_2n_9	8	4	-47	0.879
	16chr_2n	5	9	16chr_2n_9	9	5	-46	0.921
	16chr_2n	5	9	16chr_2n_9	10	6	-45	0.982
	16chr_2n	5	9	16chr_2n_9	11	7	-44	1.251
	16chr_2n	5	9	16chr_2n_9	12	8	-43	0.903
	16chr_2n	5	9	16chr_2n_9	13	9	-42	0.617
	16chr_2n	5	9	16chr_2n_9	14	10	-41	1.021
	16chr_2n	5	9	16chr_2n_9	15	11	-40	0.975
	16chr_2n	5	9	16chr_2n_9	16	12	-39	0.976
	16chr_2n	5	9	16chr_2n_9	17	13	-38	0.762
	16chr_2n	5	9	16chr_2n_9	18	14	-37	0.937
	16chr_2n	5	9	16chr_2n_9	19	15	-36	1.05
	16chr_2n	5	9	16chr_2n_9	20	16	-35	0.565
	16chr_2n	5	9	16chr_2n_9	21	17	-34	0.914
	16chr_2n	5	9	16chr_2n_9	22	18	-33	1.055
	16chr_2n	5	9	16chr_2n_9	23	19	-32	0.996
	16chr_2n	5	9	16chr_2n_9	24	20	-31	0.962
	16chr_2n	5	9	16chr_2n_9	25	21	-30	1.281
	16chr_2n	5	9	16chr_2n_9	26	22	-29	1.245
	16chr_2n	5	9	16chr_2n_9	27	23	-28	1.235
	16chr_2n	5	9	16chr_2n_9	28	24	-27	1.211
	16chr_2n	5	9	16chr_2n_9	29	25	-26	1.181
	16chr_2n	5	9	16chr_2n_9	30	26	-25	1.181
	16chr_2n	5	9	16chr_2n_9	31	27	-24	1.278
	16chr_2n	5	9	16chr_2n_9	32	28	-23	1.292
	16chr_2n	5	9	16chr_2n_9	33	29	-22	1.17
	16chr_2n	5	9	16chr_2n_9	34	30	-21	1.27
	16chr_2n	5	9	16chr_2n_9	35	31	-20	1.449
	16chr_2n	5	9	16chr_2n_9	36	32	-19	1.373
	16chr_2n	5	9	16chr_2n_9	37	33	-18	1.473
	16chr_2n	5	9	16chr_2n_9	38	34	-17	1.543
	16chr_2n	5	9	16chr_2n_9	39	35	-16	1.503
	16chr_2n	5	9	16chr_2n_9	40	36	-15	1.771
	16chr_2n	5	9	16chr_2n_9	41	37	-14	2.296
	16chr_2n	5	9	16chr_2n_9	42	38	-13	3.795
	16chr_2n	5	9	16chr_2n_9	43	39	-12	4.869
	16chr_2n	5	9	16chr_2n_9	44	40	-11	5.444
	16chr_2n	5	9	16chr_2n_9	45	41	-10	5.996
	16chr_2n	5	9	16chr_2n_9	46	42	-9	6.679
	16chr_2n	5	9	16chr_2n_9	47	43	-8	6.808
	16chr_2n	5	9	16chr_2n_9	48	44	-7	7.233
	16chr_2n	5	9	16chr_2n_9	49	45	-6	7.813
	16chr_2n	5	9	16chr_2n_9	50	46	-5	8.004
	16chr_2n	5	9	16chr_2n_9	51	47	-4	8.258
	16chr_2n	5	9	16chr_2n_9	52	48	-3	8.507
	16chr_2n	5	9	16chr_2n_9	53	49	-2	8.821
	16chr_2n	5	9	16chr_2n_9	54	50	-1	8.828
	16chr_2n	5	9	16chr_2n_9	55	51	0	8.865
	16chr_2n	5	9	16chr_2n_9	56	52	1	7.644
	16chr_2n	5	10	16chr_2n_10	5	0	-60	0
	16chr_2n	5	10	16chr_2n_10	6	1	-59	0.759
	16chr_2n	5	10	16chr_2n_10	7	2	-58	0.618
	16chr_2n	5	10	16chr_2n_10	8	3	-57	0.543
	16chr_2n	5	10	16chr_2n_10	9	4	-56	0.643
	16chr_2n	5	10	16chr_2n_10	10	5	-55	0.868
	16chr_2n	5	10	16chr_2n_10	11	6	-54	0.701
	16chr_2n	5	10	16chr_2n_10	12	7	-53	0.781
	16chr_2n	5	10	16chr_2n_10	13	8	-52	0.903
	16chr_2n	5	10	16chr_2n_10	14	9	-51	0.439
	16chr_2n	5	10	16chr_2n_10	15	10	-50	0.491
	16chr_2n	5	10	16chr_2n_10	16	11	-49	0.475
	16chr_2n	5	10	16chr_2n_10	17	12	-48	0.759
	16chr_2n	5	10	16chr_2n_10	18	13	-47	0.838
	16chr_2n	5	10	16chr_2n_10	19	14	-46	0.766
	16chr_2n	5	10	16chr_2n_10	20	15	-45	0.823
	16chr_2n	5	10	16chr_2n_10	21	16	-44	0.879
	16chr_2n	5	10	16chr_2n_10	22	17	-43	0.94
	16chr_2n	5	10	16chr_2n_10	23	18	-42	0.942
	16chr_2n	5	10	16chr_2n_10	24	19	-41	0.858
	16chr_2n	5	10	16chr_2n_10	25	20	-40	1.156
	16chr_2n	5	10	16chr_2n_10	26	21	-39	0.992
	16chr_2n	5	10	16chr_2n_10	27	22	-38	0.873
	16chr_2n	5	10	16chr_2n_10	28	23	-37	0.994
	16chr_2n	5	10	16chr_2n_10	29	24	-36	0.798
	16chr_2n	5	10	16chr_2n_10	30	25	-35	0.754
	16chr_2n	5	10	16chr_2n_10	31	26	-34	0.737
	16chr_2n	5	10	16chr_2n_10	32	27	-33	0.831
	16chr_2n	5	10	16chr_2n_10	33	28	-32	0.517
	16chr_2n	5	10	16chr_2n_10	34	29	-31	0.87
	16chr_2n	5	10	16chr_2n_10	35	30	-30	1.018
	16chr_2n	5	10	16chr_2n_10	36	31	-29	1.14
	16chr_2n	5	10	16chr_2n_10	37	32	-28	1.17
	16chr_2n	5	10	16chr_2n_10	38	33	-27	1.063
	16chr_2n	5	10	16chr_2n_10	39	34	-26	1.197
	16chr_2n	5	10	16chr_2n_10	40	35	-25	1.384
	16chr_2n	5	10	16chr_2n_10	41	36	-24	1.425
	16chr_2n	5	10	16chr_2n_10	42	37	-23	1.344
	16chr_2n	5	10	16chr_2n_10	43	38	-22	1.36
	16chr_2n	5	10	16chr_2n_10	44	39	-21	1.563
	16chr_2n	5	10	16chr_2n_10	45	40	-20	1.517
	16chr_2n	5	10	16chr_2n_10	46	41	-19	1.594
	16chr_2n	5	10	16chr_2n_10	47	42	-18	1.615
	16chr_2n	5	10	16chr_2n_10	48	43	-17	1.47
	16chr_2n	5	10	16chr_2n_10	49	44	-16	1.423
	16chr_2n	5	10	16chr_2n_10	50	45	-15	1.713
	16chr_2n	5	10	16chr_2n_10	51	46	-14	2.781
	16chr_2n	5	10	16chr_2n_10	52	47	-13	3.884
	16chr_2n	5	10	16chr_2n_10	53	48	-12	4.841
	16chr_2n	5	10	16chr_2n_10	54	49	-11	5.369
	16chr_2n	5	10	16chr_2n_10	55	50	-10	5.62
	16chr_2n	5	10	16chr_2n_10	56	51	-9	5.783
	16chr_2n	5	10	16chr_2n_10	57	52	-8	5.794
	16chr_2n	5	10	16chr_2n_10	58	53	-7	6.517
	16chr_2n	5	10	16chr_2n_10	59	54	-6	6.531
	16chr_2n	5	10	16chr_2n_10	60	55	-5	6.769
	16chr_2n	5	10	16chr_2n_10	61	56	-4	6.695
	16chr_2n	5	10	16chr_2n_10	62	57	-3	6.672
	16chr_2n	5	10	16chr_2n_10	63	58	-2	7.155
	16chr_2n	5	10	16chr_2n_10	64	59	-1	7.44
	16chr_2n	5	10	16chr_2n_10	65	60	0	8.044
	16chr_2n	5	10	16chr_2n_10	66	61	1	7.983
	16chr_2n	5	10	16chr_2n_10	67	62	2	7.817
	16chr_2n	5	11	16chr_2n_11	57	0	-52	0
	16chr_2n	5	11	16chr_2n_11	58	1	-51	0.55
	16chr_2n	5	11	16chr_2n_11	59	2	-50	0.404
	16chr_2n	5	11	16chr_2n_11	60	3	-49	0.906
	16chr_2n	5	11	16chr_2n_11	61	4	-48	0.825
	16chr_2n	5	11	16chr_2n_11	62	5	-47	0.852
	16chr_2n	5	11	16chr_2n_11	63	6	-46	0.937
	16chr_2n	5	11	16chr_2n_11	64	7	-45	0.972
	16chr_2n	5	11	16chr_2n_11	65	8	-44	1.125
	16chr_2n	5	11	16chr_2n_11	66	9	-43	1.048
	16chr_2n	5	11	16chr_2n_11	67	10	-42	1.14
	16chr_2n	5	11	16chr_2n_11	68	11	-41	1.098
	16chr_2n	5	11	16chr_2n_11	69	12	-40	1.272
	16chr_2n	5	11	16chr_2n_11	70	13	-39	1.196
	16chr_2n	5	11	16chr_2n_11	71	14	-38	1.359
	16chr_2n	5	11	16chr_2n_11	72	15	-37	1.302
	16chr_2n	5	11	16chr_2n_11	73	16	-36	1.276
	16chr_2n	5	11	16chr_2n_11	74	17	-35	1.261
	16chr_2n	5	11	16chr_2n_11	75	18	-34	1.202
	16chr_2n	5	11	16chr_2n_11	76	19	-33	1.382
	16chr_2n	5	11	16chr_2n_11	77	20	-32	1.019
	16chr_2n	5	11	16chr_2n_11	78	21	-31	1.074
	16chr_2n	5	11	16chr_2n_11	79	22	-30	1.04
	16chr_2n	5	11	16chr_2n_11	80	23	-29	1.12
	16chr_2n	5	11	16chr_2n_11	81	24	-28	1.072
	16chr_2n	5	11	16chr_2n_11	82	25	-27	1.357
	16chr_2n	5	11	16chr_2n_11	83	26	-26	1.47
	16chr_2n	5	11	16chr_2n_11	84	27	-25	1.54
	16chr_2n	5	11	16chr_2n_11	85	28	-24	1.473
	16chr_2n	5	11	16chr_2n_11	86	29	-23	1.276
	16chr_2n	5	11	16chr_2n_11	87	30	-22	1.387
	16chr_2n	5	11	16chr_2n_11	88	31	-21	1.551
	16chr_2n	5	11	16chr_2n_11	89	32	-20	1.609
	16chr_2n	5	11	16chr_2n_11	90	33	-19	1.743
	16chr_2n	5	11	16chr_2n_11	91	34	-18	2.053
	16chr_2n	5	11	16chr_2n_11	92	35	-17	2.875
	16chr_2n	5	11	16chr_2n_11	93	36	-16	4.247
	16chr_2n	5	11	16chr_2n_11	94	37	-15	5.272
	16chr_2n	5	11	16chr_2n_11	95	38	-14	5.922
	16chr_2n	5	11	16chr_2n_11	96	39	-13	6.315
	16chr_2n	5	11	16chr_2n_11	97	40	-12	6.98
	16chr_2n	5	11	16chr_2n_11	98	41	-11	7.155
	16chr_2n	5	11	16chr_2n_11	99	42	-10	7.243
	16chr_2n	5	11	16chr_2n_11	100	43	-9	7.296
	16chr_2n	5	11	16chr_2n_11	101	44	-8	7.598
	16chr_2n	5	11	16chr_2n_11	102	45	-7	7.732
	16chr_2n	5	11	16chr_2n_11	103	46	-6	8.25
	16chr_2n	5	11	16chr_2n_11	104	47	-5	8.375
	16chr_2n	5	11	16chr_2n_11	105	48	-4	8.754
	16chr_2n	5	11	16chr_2n_11	106	49	-3	9.093
	16chr_2n	5	11	16chr_2n_11	107	50	-2	9.302
	16chr_2n	5	11	16chr_2n_11	108	51	-1	9.655
	16chr_2n	5	11	16chr_2n_11	109	52	0	9.673
	16chr_2n	5	11	16chr_2n_11	110	53	1	8.951
	16chr_2n	5	12	16chr_2n_12	11	0	-58	0
	16chr_2n	5	12	16chr_2n_12	12	1	-57	0.921
	16chr_2n	5	12	16chr_2n_12	13	2	-56	0.845
	16chr_2n	5	12	16chr_2n_12	14	3	-55	1.163
	16chr_2n	5	12	16chr_2n_12	15	4	-54	0.892
	16chr_2n	5	12	16chr_2n_12	16	5	-53	1.134
	16chr_2n	5	12	16chr_2n_12	17	6	-52	1.05
	16chr_2n	5	12	16chr_2n_12	18	7	-51	1.152
	16chr_2n	5	12	16chr_2n_12	19	8	-50	1.053
	16chr_2n	5	12	16chr_2n_12	20	9	-49	0.986
	16chr_2n	5	12	16chr_2n_12	21	10	-48	1.067
	16chr_2n	5	12	16chr_2n_12	22	11	-47	0.781
	16chr_2n	5	12	16chr_2n_12	23	12	-46	1.234
	16chr_2n	5	12	16chr_2n_12	24	13	-45	0.994
	16chr_2n	5	12	16chr_2n_12	25	14	-44	1.052
	16chr_2n	5	12	16chr_2n_12	26	15	-43	0.939
	16chr_2n	5	12	16chr_2n_12	27	16	-42	1.188
	16chr_2n	5	12	16chr_2n_12	28	17	-41	1.254
	16chr_2n	5	12	16chr_2n_12	29	18	-40	1.359
	16chr_2n	5	12	16chr_2n_12	30	19	-39	1.394
	16chr_2n	5	12	16chr_2n_12	31	20	-38	1.352
	16chr_2n	5	12	16chr_2n_12	32	21	-37	1.482
	16chr_2n	5	12	16chr_2n_12	33	22	-36	1.394
	16chr_2n	5	12	16chr_2n_12	34	23	-35	1.609
	16chr_2n	5	12	16chr_2n_12	35	24	-34	1.349
	16chr_2n	5	12	16chr_2n_12	36	25	-33	1.416
	16chr_2n	5	12	16chr_2n_12	37	26	-32	1.344
	16chr_2n	5	12	16chr_2n_12	38	27	-31	1.551
	16chr_2n	5	12	16chr_2n_12	39	28	-30	1.622
	16chr_2n	5	12	16chr_2n_12	40	29	-29	1.593
	16chr_2n	5	12	16chr_2n_12	41	30	-28	1.638
	16chr_2n	5	12	16chr_2n_12	42	31	-27	1.65
	16chr_2n	5	12	16chr_2n_12	43	32	-26	1.662
	16chr_2n	5	12	16chr_2n_12	44	33	-25	1.679
	16chr_2n	5	12	16chr_2n_12	45	34	-24	1.827
	16chr_2n	5	12	16chr_2n_12	46	35	-23	1.551
	16chr_2n	5	12	16chr_2n_12	47	36	-22	1.282
	16chr_2n	5	12	16chr_2n_12	48	37	-21	1.603
	16chr_2n	5	12	16chr_2n_12	49	38	-20	1.809
	16chr_2n	5	12	16chr_2n_12	50	39	-19	1.557
	16chr_2n	5	12	16chr_2n_12	51	40	-18	1.551
	16chr_2n	5	12	16chr_2n_12	52	41	-17	1.761
	16chr_2n	5	12	16chr_2n_12	53	42	-16	2.361
	16chr_2n	5	12	16chr_2n_12	54	43	-15	4.193
	16chr_2n	5	12	16chr_2n_12	55	44	-14	5.327
	16chr_2n	5	12	16chr_2n_12	56	45	-13	5.782
	16chr_2n	5	12	16chr_2n_12	57	46	-12	6.177
	16chr_2n	5	12	16chr_2n_12	58	47	-11	6.899
	16chr_2n	5	12	16chr_2n_12	59	48	-10	7.13
	16chr_2n	5	12	16chr_2n_12	60	49	-9	7.605
	16chr_2n	5	12	16chr_2n_12	61	50	-8	7.526
	16chr_2n	5	12	16chr_2n_12	62	51	-7	7.958
	16chr_2n	5	12	16chr_2n_12	63	52	-6	8.105
	16chr_2n	5	12	16chr_2n_12	64	53	-5	8.706
	16chr_2n	5	12	16chr_2n_12	65	54	-4	9.245
	16chr_2n	5	12	16chr_2n_12	66	55	-3	9.487
	16chr_2n	5	12	16chr_2n_12	67	56	-2	9.931
	16chr_2n	5	12	16chr_2n_12	68	57	-1	10.168
	16chr_2n	5	12	16chr_2n_12	69	58	0	10.461
	16chr_2n	5	12	16chr_2n_12	70	59	1	10.434
	16chr_2n	5	12	16chr_2n_12	71	60	2	10.265
	16chr_2n	5	13	16chr_2n_13	43	0	-41	0
	16chr_2n	5	13	16chr_2n_13	44	1	-40	0.372
	16chr_2n	5	13	16chr_2n_13	45	2	-39	0.651
	16chr_2n	5	13	16chr_2n_13	46	3	-38	0.64
	16chr_2n	5	13	16chr_2n_13	47	4	-37	0.969
	16chr_2n	5	13	16chr_2n_13	48	5	-36	0.939
	16chr_2n	5	13	16chr_2n_13	49	6	-35	0.831
	16chr_2n	5	13	16chr_2n_13	50	7	-34	0.807
	16chr_2n	5	13	16chr_2n_13	51	8	-33	0.694
	16chr_2n	5	13	16chr_2n_13	52	9	-32	0.651
	16chr_2n	5	13	16chr_2n_13	53	10	-31	1.023
	16chr_2n	5	13	16chr_2n_13	54	11	-30	0.795
	16chr_2n	5	13	16chr_2n_13	55	12	-29	0.874
	16chr_2n	5	13	16chr_2n_13	56	13	-28	1.179
	16chr_2n	5	13	16chr_2n_13	57	14	-27	0.72
	16chr_2n	5	13	16chr_2n_13	58	15	-26	1.264
	16chr_2n	5	13	16chr_2n_13	59	16	-25	1.185
	16chr_2n	5	13	16chr_2n_13	60	17	-24	1.264
	16chr_2n	5	13	16chr_2n_13	61	18	-23	1.105
	16chr_2n	5	13	16chr_2n_13	62	19	-22	1.308
	16chr_2n	5	13	16chr_2n_13	63	20	-21	1.352
	16chr_2n	5	13	16chr_2n_13	64	21	-20	1.456
	16chr_2n	5	13	16chr_2n_13	65	22	-19	1.507
	16chr_2n	5	13	16chr_2n_13	66	23	-18	1.303
	16chr_2n	5	13	16chr_2n_13	67	24	-17	1.487
	16chr_2n	5	13	16chr_2n_13	68	25	-16	1.543
	16chr_2n	5	13	16chr_2n_13	69	26	-15	2.116
	16chr_2n	5	13	16chr_2n_13	70	27	-14	3.677
	16chr_2n	5	13	16chr_2n_13	71	28	-13	5.107
	16chr_2n	5	13	16chr_2n_13	72	29	-12	5.459
	16chr_2n	5	13	16chr_2n_13	73	30	-11	6.113
	16chr_2n	5	13	16chr_2n_13	74	31	-10	6.541
	16chr_2n	5	13	16chr_2n_13	75	32	-9	6.686
	16chr_2n	5	13	16chr_2n_13	76	33	-8	7.134
	16chr_2n	5	13	16chr_2n_13	77	34	-7	7.614
	16chr_2n	5	13	16chr_2n_13	78	35	-6	7.904
	16chr_2n	5	13	16chr_2n_13	79	36	-5	8.15
	16chr_2n	5	13	16chr_2n_13	80	37	-4	8.647
	16chr_2n	5	13	16chr_2n_13	81	38	-3	9.188
	16chr_2n	5	13	16chr_2n_13	82	39	-2	9.261
	16chr_2n	5	13	16chr_2n_13	83	40	-1	9.989
	16chr_2n	5	13	16chr_2n_13	84	41	0	10.297
	16chr_2n	5	13	16chr_2n_13	85	42	1	9.283
	16chr_2n	5	14	16chr_2n_14	32	0	-46	0
	16chr_2n	5	14	16chr_2n_14	33	1	-45	0.491
	16chr_2n	5	14	16chr_2n_14	34	2	-44	1.012
	16chr_2n	5	14	16chr_2n_14	35	3	-43	1.142
	16chr_2n	5	14	16chr_2n_14	36	4	-42	0.617
	16chr_2n	5	14	16chr_2n_14	37	5	-41	0.341
	16chr_2n	5	14	16chr_2n_14	38	6	-40	0.561
	16chr_2n	5	14	16chr_2n_14	39	7	-39	0.717
	16chr_2n	5	14	16chr_2n_14	40	8	-38	0.775
	16chr_2n	5	14	16chr_2n_14	41	9	-37	1.261
	16chr_2n	5	14	16chr_2n_14	42	10	-36	1.096
	16chr_2n	5	14	16chr_2n_14	43	11	-35	1.205
	16chr_2n	5	14	16chr_2n_14	44	12	-34	1.296
	16chr_2n	5	14	16chr_2n_14	45	13	-33	1.205
	16chr_2n	5	14	16chr_2n_14	46	14	-32	1.069
	16chr_2n	5	14	16chr_2n_14	47	15	-31	1.093
	16chr_2n	5	14	16chr_2n_14	48	16	-30	1.294
	16chr_2n	5	14	16chr_2n_14	49	17	-29	1.086
	16chr_2n	5	14	16chr_2n_14	50	18	-28	1.423
	16chr_2n	5	14	16chr_2n_14	51	19	-27	1.074
	16chr_2n	5	14	16chr_2n_14	52	20	-26	1.207
	16chr_2n	5	14	16chr_2n_14	53	21	-25	0.999
	16chr_2n	5	14	16chr_2n_14	54	22	-24	0.795
	16chr_2n	5	14	16chr_2n_14	55	23	-23	0.778
	16chr_2n	5	14	16chr_2n_14	56	24	-22	1.042
	16chr_2n	5	14	16chr_2n_14	57	25	-21	1.286
	16chr_2n	5	14	16chr_2n_14	58	26	-20	0.715
	16chr_2n	5	14	16chr_2n_14	59	27	-19	1.082
	16chr_2n	5	14	16chr_2n_14	60	28	-18	1.176
	16chr_2n	5	14	16chr_2n_14	61	29	-17	1.442
	16chr_2n	5	14	16chr_2n_14	62	30	-16	1.726
	16chr_2n	5	14	16chr_2n_14	63	31	-15	1.87
	16chr_2n	5	14	16chr_2n_14	64	32	-14	3.092
	16chr_2n	5	14	16chr_2n_14	65	33	-13	4.079
	16chr_2n	5	14	16chr_2n_14	66	34	-12	5.284
	16chr_2n	5	14	16chr_2n_14	67	35	-11	5.529
	16chr_2n	5	14	16chr_2n_14	68	36	-10	6.178
	16chr_2n	5	14	16chr_2n_14	69	37	-9	6.842
	16chr_2n	5	14	16chr_2n_14	70	38	-8	7.39
	16chr_2n	5	14	16chr_2n_14	71	39	-7	7.802
	16chr_2n	5	14	16chr_2n_14	72	40	-6	8.015
	16chr_2n	5	14	16chr_2n_14	73	41	-5	7.788
	16chr_2n	5	14	16chr_2n_14	74	42	-4	8.378
	16chr_2n	5	14	16chr_2n_14	75	43	-3	8.864
	16chr_2n	5	14	16chr_2n_14	76	44	-2	9.271
	16chr_2n	5	14	16chr_2n_14	77	45	-1	9.256
	16chr_2n	5	14	16chr_2n_14	78	46	0	9.688
	16chr_2n	5	14	16chr_2n_14	79	47	1	9.683
	16chr_2n	5	14	16chr_2n_14	80	48	2	8.69
	16chr_2n	5	15	16chr_2n_15	8	0	-49	0
	16chr_2n	5	15	16chr_2n_15	9	1	-48	0.484
	16chr_2n	5	15	16chr_2n_15	10	2	-47	0.903
	16chr_2n	5	15	16chr_2n_15	11	3	-46	0.639
	16chr_2n	5	15	16chr_2n_15	12	4	-45	0.817
	16chr_2n	5	15	16chr_2n_15	13	5	-44	0.601
	16chr_2n	5	15	16chr_2n_15	14	6	-43	0.377
	16chr_2n	5	15	16chr_2n_15	15	7	-42	0.361
	16chr_2n	5	15	16chr_2n_15	16	8	-41	0.363
	16chr_2n	5	15	16chr_2n_15	17	9	-40	0.537
	16chr_2n	5	15	16chr_2n_15	18	10	-39	0.592
	16chr_2n	5	15	16chr_2n_15	19	11	-38	0.789
	16chr_2n	5	15	16chr_2n_15	20	12	-37	0.614
	16chr_2n	5	15	16chr_2n_15	21	13	-36	0.543
	16chr_2n	5	15	16chr_2n_15	22	14	-35	0.722
	16chr_2n	5	15	16chr_2n_15	23	15	-34	0.666
	16chr_2n	5	15	16chr_2n_15	24	16	-33	0.834
	16chr_2n	5	15	16chr_2n_15	25	17	-32	0.772
	16chr_2n	5	15	16chr_2n_15	26	18	-31	0.937
	16chr_2n	5	15	16chr_2n_15	27	19	-30	0.85
	16chr_2n	5	15	16chr_2n_15	28	20	-29	0.994
	16chr_2n	5	15	16chr_2n_15	29	21	-28	0.986
	16chr_2n	5	15	16chr_2n_15	30	22	-27	0.815
	16chr_2n	5	15	16chr_2n_15	31	23	-26	1.131
	16chr_2n	5	15	16chr_2n_15	32	24	-25	1.188
	16chr_2n	5	15	16chr_2n_15	33	25	-24	1.156
	16chr_2n	5	15	16chr_2n_15	34	26	-23	1.192
	16chr_2n	5	15	16chr_2n_15	35	27	-22	1.166
	16chr_2n	5	15	16chr_2n_15	36	28	-21	1.419
	16chr_2n	5	15	16chr_2n_15	37	29	-20	1.375
	16chr_2n	5	15	16chr_2n_15	38	30	-19	1.234
	16chr_2n	5	15	16chr_2n_15	39	31	-18	1.142
	16chr_2n	5	15	16chr_2n_15	40	32	-17	1.05
	16chr_2n	5	15	16chr_2n_15	41	33	-16	1.85
	16chr_2n	5	15	16chr_2n_15	42	34	-15	2.719
	16chr_2n	5	15	16chr_2n_15	43	35	-14	4.328
	16chr_2n	5	15	16chr_2n_15	44	36	-13	5.278
	16chr_2n	5	15	16chr_2n_15	45	37	-12	5.928
	16chr_2n	5	15	16chr_2n_15	46	38	-11	6.11
	16chr_2n	5	15	16chr_2n_15	47	39	-10	6.414
	16chr_2n	5	15	16chr_2n_15	48	40	-9	6.738
	16chr_2n	5	15	16chr_2n_15	49	41	-8	7.191
	16chr_2n	5	15	16chr_2n_15	50	42	-7	7.17
	16chr_2n	5	15	16chr_2n_15	51	43	-6	7.39
	16chr_2n	5	15	16chr_2n_15	52	44	-5	7.736
	16chr_2n	5	15	16chr_2n_15	53	45	-4	8.047
	16chr_2n	5	15	16chr_2n_15	54	46	-3	8.195
	16chr_2n	5	15	16chr_2n_15	55	47	-2	8.501
	16chr_2n	5	15	16chr_2n_15	56	48	-1	9.035
	16chr_2n	5	15	16chr_2n_15	57	49	0	9.221
	16chr_2n	5	15	16chr_2n_15	58	50	1	8.871
	16chr_2n	5	15	16chr_2n_15	59	51	2	8.486
	16chr_2n	5	16	16chr_2n_16	54	0	-52	0
	16chr_2n	5	16	16chr_2n_16	55	1	-51	0.69
	16chr_2n	5	16	16chr_2n_16	56	2	-50	0.937
	16chr_2n	5	16	16chr_2n_16	57	3	-49	0.842
	16chr_2n	5	16	16chr_2n_16	58	4	-48	1.1
	16chr_2n	5	16	16chr_2n_16	59	5	-47	0.923
	16chr_2n	5	16	16chr_2n_16	60	6	-46	0.905
	16chr_2n	5	16	16chr_2n_16	61	7	-45	0.694
	16chr_2n	5	16	16chr_2n_16	62	8	-44	1.022
	16chr_2n	5	16	16chr_2n_16	63	9	-43	0.879
	16chr_2n	5	16	16chr_2n_16	64	10	-42	1.154
	16chr_2n	5	16	16chr_2n_16	65	11	-41	0.982
	16chr_2n	5	16	16chr_2n_16	66	12	-40	0.631
	16chr_2n	5	16	16chr_2n_16	67	13	-39	0.651
	16chr_2n	5	16	16chr_2n_16	68	14	-38	1.3
	16chr_2n	5	16	16chr_2n_16	69	15	-37	0.972
	16chr_2n	5	16	16chr_2n_16	70	16	-36	0.888
	16chr_2n	5	16	16chr_2n_16	71	17	-35	1.156
	16chr_2n	5	16	16chr_2n_16	72	18	-34	1.281
	16chr_2n	5	16	16chr_2n_16	73	19	-33	1.409
	16chr_2n	5	16	16chr_2n_16	74	20	-32	1.544
	16chr_2n	5	16	16chr_2n_16	75	21	-31	1.551
	16chr_2n	5	16	16chr_2n_16	76	22	-30	1.348
	16chr_2n	5	16	16chr_2n_16	77	23	-29	1.564
	16chr_2n	5	16	16chr_2n_16	78	24	-28	1.047
	16chr_2n	5	16	16chr_2n_16	79	25	-27	0.807
	16chr_2n	5	16	16chr_2n_16	80	26	-26	1.247
	16chr_2n	5	16	16chr_2n_16	81	27	-25	0.976
	16chr_2n	5	16	16chr_2n_16	82	28	-24	1.048
	16chr_2n	5	16	16chr_2n_16	83	29	-23	1.211
	16chr_2n	5	16	16chr_2n_16	84	30	-22	1.406
	16chr_2n	5	16	16chr_2n_16	85	31	-21	2.024
	16chr_2n	5	16	16chr_2n_16	86	32	-20	3.666
	16chr_2n	5	16	16chr_2n_16	87	33	-19	5.23
	16chr_2n	5	16	16chr_2n_16	88	34	-18	5.711
	16chr_2n	5	16	16chr_2n_16	89	35	-17	6.394
	16chr_2n	5	16	16chr_2n_16	90	36	-16	7.087
	16chr_2n	5	16	16chr_2n_16	91	37	-15	7.625
	16chr_2n	5	16	16chr_2n_16	92	38	-14	7.837
	16chr_2n	5	16	16chr_2n_16	93	39	-13	8.121
	16chr_2n	5	16	16chr_2n_16	94	40	-12	8.307
	16chr_2n	5	16	16chr_2n_16	95	41	-11	8.412
	16chr_2n	5	16	16chr_2n_16	96	42	-10	8.832
	16chr_2n	5	16	16chr_2n_16	97	43	-9	9.032
	16chr_2n	5	16	16chr_2n_16	98	44	-8	8.952
	16chr_2n	5	16	16chr_2n_16	99	45	-7	9.116
	16chr_2n	5	16	16chr_2n_16	100	46	-6	9.14
	16chr_2n	5	16	16chr_2n_16	101	47	-5	8.97
	16chr_2n	5	16	16chr_2n_16	102	48	-4	9.355
	16chr_2n	5	16	16chr_2n_16	103	49	-3	9.822
	16chr_2n	5	16	16chr_2n_16	104	50	-2	10.281
	16chr_2n	5	16	16chr_2n_16	105	51	-1	10.763
	16chr_2n	5	16	16chr_2n_16	106	52	0	10.763
	16chr_2n	5	16	16chr_2n_16	107	53	1	10.341
	16chr_2n	5	17	16chr_2n_17	48	0	-60	0
	16chr_2n	5	17	16chr_2n_17	49	1	-59	0.723
	16chr_2n	5	17	16chr_2n_17	50	2	-58	0.911
	16chr_2n	5	17	16chr_2n_17	51	3	-57	1.003
	16chr_2n	5	17	16chr_2n_17	52	4	-56	1.062
	16chr_2n	5	17	16chr_2n_17	53	5	-55	0.953
	16chr_2n	5	17	16chr_2n_17	54	6	-54	0.954
	16chr_2n	5	17	16chr_2n_17	55	7	-53	0.894
	16chr_2n	5	17	16chr_2n_17	56	8	-52	0.588
	16chr_2n	5	17	16chr_2n_17	57	9	-51	0.972
	16chr_2n	5	17	16chr_2n_17	58	10	-50	1.033
	16chr_2n	5	17	16chr_2n_17	59	11	-49	1.147
	16chr_2n	5	17	16chr_2n_17	60	12	-48	0.994
	16chr_2n	5	17	16chr_2n_17	61	13	-47	1.2
	16chr_2n	5	17	16chr_2n_17	62	14	-46	1.069
	16chr_2n	5	17	16chr_2n_17	63	15	-45	0.928
	16chr_2n	5	17	16chr_2n_17	64	16	-44	1.086
	16chr_2n	5	17	16chr_2n_17	65	17	-43	1.125
	16chr_2n	5	17	16chr_2n_17	66	18	-42	1.125
	16chr_2n	5	17	16chr_2n_17	67	19	-41	1.034
	16chr_2n	5	17	16chr_2n_17	68	20	-40	1.228
	16chr_2n	5	17	16chr_2n_17	69	21	-39	1.254
	16chr_2n	5	17	16chr_2n_17	70	22	-38	1.14
	16chr_2n	5	17	16chr_2n_17	71	23	-37	1.034
	16chr_2n	5	17	16chr_2n_17	72	24	-36	1.266
	16chr_2n	5	17	16chr_2n_17	73	25	-35	1.312
	16chr_2n	5	17	16chr_2n_17	74	26	-34	1.338
	16chr_2n	5	17	16chr_2n_17	75	27	-33	1.332
	16chr_2n	5	17	16chr_2n_17	76	28	-32	1.342
	16chr_2n	5	17	16chr_2n_17	77	29	-31	1.344
	16chr_2n	5	17	16chr_2n_17	78	30	-30	1.084
	16chr_2n	5	17	16chr_2n_17	79	31	-29	1.192
	16chr_2n	5	17	16chr_2n_17	80	32	-28	1.165
	16chr_2n	5	17	16chr_2n_17	81	33	-27	1.328
	16chr_2n	5	17	16chr_2n_17	82	34	-26	1.258
	16chr_2n	5	17	16chr_2n_17	83	35	-25	1.367
	16chr_2n	5	17	16chr_2n_17	84	36	-24	1.395
	16chr_2n	5	17	16chr_2n_17	85	37	-23	1.461
	16chr_2n	5	17	16chr_2n_17	86	38	-22	1.698
	16chr_2n	5	17	16chr_2n_17	87	39	-21	1.712
	16chr_2n	5	17	16chr_2n_17	88	40	-20	1.482
	16chr_2n	5	17	16chr_2n_17	89	41	-19	1.625
	16chr_2n	5	17	16chr_2n_17	90	42	-18	1.739
	16chr_2n	5	17	16chr_2n_17	91	43	-17	1.945
	16chr_2n	5	17	16chr_2n_17	92	44	-16	2.229
	16chr_2n	5	17	16chr_2n_17	93	45	-15	2.168
	16chr_2n	5	17	16chr_2n_17	94	46	-14	2.116
	16chr_2n	5	17	16chr_2n_17	95	47	-13	2.434
	16chr_2n	5	17	16chr_2n_17	96	48	-12	3.287
	16chr_2n	5	17	16chr_2n_17	97	49	-11	4.134
	16chr_2n	5	17	16chr_2n_17	98	50	-10	5.313
	16chr_2n	5	17	16chr_2n_17	99	51	-9	5.917
	16chr_2n	5	17	16chr_2n_17	100	52	-8	6.65
	16chr_2n	5	17	16chr_2n_17	101	53	-7	6.956
	16chr_2n	5	17	16chr_2n_17	102	54	-6	7.165
	16chr_2n	5	17	16chr_2n_17	103	55	-5	7.506
	16chr_2n	5	17	16chr_2n_17	104	56	-4	8.009
	16chr_2n	5	17	16chr_2n_17	105	57	-3	8.382
	16chr_2n	5	17	16chr_2n_17	106	58	-2	8.865
	16chr_2n	5	17	16chr_2n_17	107	59	-1	9.134
	16chr_2n	5	17	16chr_2n_17	108	60	0	9.181
	16chr_2n	5	17	16chr_2n_17	109	61	1	7.682
	16chr_2n	5	18	16chr_2n_18	13	0	-52	0
	16chr_2n	5	18	16chr_2n_18	14	1	-51	0.621
	16chr_2n	5	18	16chr_2n_18	15	2	-50	0.858
	16chr_2n	5	18	16chr_2n_18	16	3	-49	1.042
	16chr_2n	5	18	16chr_2n_18	17	4	-48	1.074
	16chr_2n	5	18	16chr_2n_18	18	5	-47	1.063
	16chr_2n	5	18	16chr_2n_18	19	6	-46	1.012
	16chr_2n	5	18	16chr_2n_18	20	7	-45	0.982
	16chr_2n	5	18	16chr_2n_18	21	8	-44	1.018
	16chr_2n	5	18	16chr_2n_18	22	9	-43	1.086
	16chr_2n	5	18	16chr_2n_18	23	10	-42	0.94
	16chr_2n	5	18	16chr_2n_18	24	11	-41	0.73
	16chr_2n	5	18	16chr_2n_18	25	12	-40	0.903
	16chr_2n	5	18	16chr_2n_18	26	13	-39	1.006
	16chr_2n	5	18	16chr_2n_18	27	14	-38	1.084
	16chr_2n	5	18	16chr_2n_18	28	15	-37	1.027
	16chr_2n	5	18	16chr_2n_18	29	16	-36	1.096
	16chr_2n	5	18	16chr_2n_18	30	17	-35	1.122
	16chr_2n	5	18	16chr_2n_18	31	18	-34	1.098
	16chr_2n	5	18	16chr_2n_18	32	19	-33	1.176
	16chr_2n	5	18	16chr_2n_18	33	20	-32	1.2
	16chr_2n	5	18	16chr_2n_18	34	21	-31	1.211
	16chr_2n	5	18	16chr_2n_18	35	22	-30	1.053
	16chr_2n	5	18	16chr_2n_18	36	23	-29	1.156
	16chr_2n	5	18	16chr_2n_18	37	24	-28	1.254
	16chr_2n	5	18	16chr_2n_18	38	25	-27	1.266
	16chr_2n	5	18	16chr_2n_18	39	26	-26	1.395
	16chr_2n	5	18	16chr_2n_18	40	27	-25	1.2
	16chr_2n	5	18	16chr_2n_18	41	28	-24	1.254
	16chr_2n	5	18	16chr_2n_18	42	29	-23	1.244
	16chr_2n	5	18	16chr_2n_18	43	30	-22	1.268
	16chr_2n	5	18	16chr_2n_18	44	31	-21	1.456
	16chr_2n	5	18	16chr_2n_18	45	32	-20	1.442
	16chr_2n	5	18	16chr_2n_18	46	33	-19	1.473
	16chr_2n	5	18	16chr_2n_18	47	34	-18	1.442
	16chr_2n	5	18	16chr_2n_18	48	35	-17	1.375
	16chr_2n	5	18	16chr_2n_18	49	36	-16	1.268
	16chr_2n	5	18	16chr_2n_18	50	37	-15	1.406
	16chr_2n	5	18	16chr_2n_18	51	38	-14	1.122
	16chr_2n	5	18	16chr_2n_18	52	39	-13	1.236
	16chr_2n	5	18	16chr_2n_18	53	40	-12	1.553
	16chr_2n	5	18	16chr_2n_18	54	41	-11	1.941
	16chr_2n	5	18	16chr_2n_18	55	42	-10	3.364
	16chr_2n	5	18	16chr_2n_18	56	43	-9	4.583
	16chr_2n	5	18	16chr_2n_18	57	44	-8	5.361
	16chr_2n	5	18	16chr_2n_18	58	45	-7	6.251
	16chr_2n	5	18	16chr_2n_18	59	46	-6	5.975
	16chr_2n	5	18	16chr_2n_18	60	47	-5	7.015
	16chr_2n	5	18	16chr_2n_18	61	48	-4	6.745
	16chr_2n	5	18	16chr_2n_18	62	49	-3	7.69
	16chr_2n	5	18	16chr_2n_18	63	50	-2	8.113
	16chr_2n	5	18	16chr_2n_18	64	51	-1	8.678
	16chr_2n	5	18	16chr_2n_18	65	52	0	9.047
	16chr_2n	5	18	16chr_2n_18	66	53	1	8.969
	16chr_2n	5	18	16chr_2n_18	67	54	2	7.461
	16chr_2n	5	19	16chr_2n_19	51	0	-42	0
	16chr_2n	5	19	16chr_2n_19	52	1	-41	0.879
	16chr_2n	5	19	16chr_2n_19	53	2	-40	0.879
	16chr_2n	5	19	16chr_2n_19	54	3	-39	0.664
	16chr_2n	5	19	16chr_2n_19	55	4	-38	0.914
	16chr_2n	5	19	16chr_2n_19	56	5	-37	0.892
	16chr_2n	5	19	16chr_2n_19	57	6	-36	0.856
	16chr_2n	5	19	16chr_2n_19	58	7	-35	0.542
	16chr_2n	5	19	16chr_2n_19	59	8	-34	0.723
	16chr_2n	5	19	16chr_2n_19	60	9	-33	0.768
	16chr_2n	5	19	16chr_2n_19	61	10	-32	0.759
	16chr_2n	5	19	16chr_2n_19	62	11	-31	0.69
	16chr_2n	5	19	16chr_2n_19	63	12	-30	0.823
	16chr_2n	5	19	16chr_2n_19	64	13	-29	0.678
	16chr_2n	5	19	16chr_2n_19	65	14	-28	0.873
	16chr_2n	5	19	16chr_2n_19	66	15	-27	0.956
	16chr_2n	5	19	16chr_2n_19	67	16	-26	0.807
	16chr_2n	5	19	16chr_2n_19	68	17	-25	0.903
	16chr_2n	5	19	16chr_2n_19	69	18	-24	0.856
	16chr_2n	5	19	16chr_2n_19	70	19	-23	0.867
	16chr_2n	5	19	16chr_2n_19	71	20	-22	0.811
	16chr_2n	5	19	16chr_2n_19	72	21	-21	0.994
	16chr_2n	5	19	16chr_2n_19	73	22	-20	1.006
	16chr_2n	5	19	16chr_2n_19	74	23	-19	1.121
	16chr_2n	5	19	16chr_2n_19	75	24	-18	1.218
	16chr_2n	5	19	16chr_2n_19	76	25	-17	1.053
	16chr_2n	5	19	16chr_2n_19	77	26	-16	1.28
	16chr_2n	5	19	16chr_2n_19	78	27	-15	1.382
	16chr_2n	5	19	16chr_2n_19	79	28	-14	3.11
	16chr_2n	5	19	16chr_2n_19	80	29	-13	4.066
	16chr_2n	5	19	16chr_2n_19	81	30	-12	4.975
	16chr_2n	5	19	16chr_2n_19	82	31	-11	5.03
	16chr_2n	5	19	16chr_2n_19	83	32	-10	5.254
	16chr_2n	5	19	16chr_2n_19	84	33	-9	5.411
	16chr_2n	5	19	16chr_2n_19	85	34	-8	5.884
	16chr_2n	5	19	16chr_2n_19	86	35	-7	6.137
	16chr_2n	5	19	16chr_2n_19	87	36	-6	6.785
	16chr_2n	5	19	16chr_2n_19	88	37	-5	7.915
	16chr_2n	5	19	16chr_2n_19	89	38	-4	7.906
	16chr_2n	5	19	16chr_2n_19	90	39	-3	8.123
	16chr_2n	5	19	16chr_2n_19	91	40	-2	8.331
	16chr_2n	5	19	16chr_2n_19	92	41	-1	8.611
	16chr_2n	5	19	16chr_2n_19	93	42	0	8.649
	16chr_2n	5	19	16chr_2n_19	94	43	1	7.672
	16chr_2n	5	20	16chr_2n_20	3	0	-46	0
	16chr_2n	5	20	16chr_2n_20	4	1	-45	0.772
	16chr_2n	5	20	16chr_2n_20	5	2	-44	0.333
	16chr_2n	5	20	16chr_2n_20	6	3	-43	0.412
	16chr_2n	5	20	16chr_2n_20	7	4	-42	0.715
	16chr_2n	5	20	16chr_2n_20	8	5	-41	0.565
	16chr_2n	5	20	16chr_2n_20	9	6	-40	0.391
	16chr_2n	5	20	16chr_2n_20	10	7	-39	0.228
	16chr_2n	5	20	16chr_2n_20	11	8	-38	0.471
	16chr_2n	5	20	16chr_2n_20	12	9	-37	0.596
	16chr_2n	5	20	16chr_2n_20	13	10	-36	0.412
	16chr_2n	5	20	16chr_2n_20	14	11	-35	0.695
	16chr_2n	5	20	16chr_2n_20	15	12	-34	0.561
	16chr_2n	5	20	16chr_2n_20	16	13	-33	0.526
	16chr_2n	5	20	16chr_2n_20	17	14	-32	0.356
	16chr_2n	5	20	16chr_2n_20	18	15	-31	0.469
	16chr_2n	5	20	16chr_2n_20	19	16	-30	0.441
	16chr_2n	5	20	16chr_2n_20	20	17	-29	0.578
	16chr_2n	5	20	16chr_2n_20	21	18	-28	0.754
	16chr_2n	5	20	16chr_2n_20	22	19	-27	0.802
	16chr_2n	5	20	16chr_2n_20	23	20	-26	0.643
	16chr_2n	5	20	16chr_2n_20	24	21	-25	0.69
	16chr_2n	5	20	16chr_2n_20	25	22	-24	0.701
	16chr_2n	5	20	16chr_2n_20	26	23	-23	0.726
	16chr_2n	5	20	16chr_2n_20	27	24	-22	0.517
	16chr_2n	5	20	16chr_2n_20	28	25	-21	0.588
	16chr_2n	5	20	16chr_2n_20	29	26	-20	1.084
	16chr_2n	5	20	16chr_2n_20	30	27	-19	1.244
	16chr_2n	5	20	16chr_2n_20	31	28	-18	0.897
	16chr_2n	5	20	16chr_2n_20	32	29	-17	0.994
	16chr_2n	5	20	16chr_2n_20	33	30	-16	0.982
	16chr_2n	5	20	16chr_2n_20	34	31	-15	1.854
	16chr_2n	5	20	16chr_2n_20	35	32	-14	3.721
	16chr_2n	5	20	16chr_2n_20	36	33	-13	4.143
	16chr_2n	5	20	16chr_2n_20	37	34	-12	5.084
	16chr_2n	5	20	16chr_2n_20	38	35	-11	5.909
	16chr_2n	5	20	16chr_2n_20	39	36	-10	6.122
	16chr_2n	5	20	16chr_2n_20	40	37	-9	5.944
	16chr_2n	5	20	16chr_2n_20	41	38	-8	6.357
	16chr_2n	5	20	16chr_2n_20	42	39	-7	6.952
	16chr_2n	5	20	16chr_2n_20	43	40	-6	7.241
	16chr_2n	5	20	16chr_2n_20	44	41	-5	7.552
	16chr_2n	5	20	16chr_2n_20	45	42	-4	7.897
	16chr_2n	5	20	16chr_2n_20	46	43	-3	8.255
	16chr_2n	5	20	16chr_2n_20	47	44	-2	8.74
	16chr_2n	5	20	16chr_2n_20	48	45	-1	9.067
	16chr_2n	5	20	16chr_2n_20	49	46	0	9.502
	16chr_2n	5	20	16chr_2n_20	50	47	1	8.658
	8chr_2n	5	1	8chr_2n_1	13	0	-53	0
	8chr_2n	5	1	8chr_2n_1	14	1	-52	0.654
	8chr_2n	5	1	8chr_2n_1	15	2	-51	0.533
	8chr_2n	5	1	8chr_2n_1	16	3	-50	0.537
	8chr_2n	5	1	8chr_2n_1	17	4	-49	0.435
	8chr_2n	5	1	8chr_2n_1	18	5	-48	0.69
	8chr_2n	5	1	8chr_2n_1	19	6	-47	0.617
	8chr_2n	5	1	8chr_2n_1	20	7	-46	0.817
	8chr_2n	5	1	8chr_2n_1	21	8	-45	0.486
	8chr_2n	5	1	8chr_2n_1	22	9	-44	0.744
	8chr_2n	5	1	8chr_2n_1	23	10	-43	1.166
	8chr_2n	5	1	8chr_2n_1	24	11	-42	0.838
	8chr_2n	5	1	8chr_2n_1	25	12	-41	0.956
	8chr_2n	5	1	8chr_2n_1	26	13	-40	0.87
	8chr_2n	5	1	8chr_2n_1	27	14	-39	1.011
	8chr_2n	5	1	8chr_2n_1	28	15	-38	1.264
	8chr_2n	5	1	8chr_2n_1	29	16	-37	0.471
	8chr_2n	5	1	8chr_2n_1	30	17	-36	1.308
	8chr_2n	5	1	8chr_2n_1	31	18	-35	1.412
	8chr_2n	5	1	8chr_2n_1	32	19	-34	1.142
	8chr_2n	5	1	8chr_2n_1	33	20	-33	1.835
	8chr_2n	5	1	8chr_2n_1	34	21	-32	1.533
	8chr_2n	5	1	8chr_2n_1	35	22	-31	1.156
	8chr_2n	5	1	8chr_2n_1	36	23	-30	1.764
	8chr_2n	5	1	8chr_2n_1	37	24	-29	1.683
	8chr_2n	5	1	8chr_2n_1	38	25	-28	1.98
	8chr_2n	5	1	8chr_2n_1	39	26	-27	1.823
	8chr_2n	5	1	8chr_2n_1	40	27	-26	1.98
	8chr_2n	5	1	8chr_2n_1	41	28	-25	2.07
	8chr_2n	5	1	8chr_2n_1	42	29	-24	2.013
	8chr_2n	5	1	8chr_2n_1	43	30	-23	2.076
	8chr_2n	5	1	8chr_2n_1	44	31	-22	1.98
	8chr_2n	5	1	8chr_2n_1	45	32	-21	2.12
	8chr_2n	5	1	8chr_2n_1	46	33	-20	2.182
	8chr_2n	5	1	8chr_2n_1	47	34	-19	1.9
	8chr_2n	5	1	8chr_2n_1	48	35	-18	2.048
	8chr_2n	5	1	8chr_2n_1	49	36	-17	2.034
	8chr_2n	5	1	8chr_2n_1	50	37	-16	1.864
	8chr_2n	5	1	8chr_2n_1	51	38	-15	1.898
	8chr_2n	5	1	8chr_2n_1	52	39	-14	1.908
	8chr_2n	5	1	8chr_2n_1	53	40	-13	2.086
	8chr_2n	5	1	8chr_2n_1	54	41	-12	3.437
	8chr_2n	5	1	8chr_2n_1	55	42	-11	4.755
	8chr_2n	5	1	8chr_2n_1	56	43	-10	5.735
	8chr_2n	5	1	8chr_2n_1	57	44	-9	6.056
	8chr_2n	5	1	8chr_2n_1	58	45	-8	6.752
	8chr_2n	5	1	8chr_2n_1	59	46	-7	6.547
	8chr_2n	5	1	8chr_2n_1	60	47	-6	7.579
	8chr_2n	5	1	8chr_2n_1	61	48	-5	8.01
	8chr_2n	5	1	8chr_2n_1	62	49	-4	8.508
	8chr_2n	5	1	8chr_2n_1	63	50	-3	8.711
	8chr_2n	5	1	8chr_2n_1	64	51	-2	9.032
	8chr_2n	5	1	8chr_2n_1	65	52	-1	9.452
	8chr_2n	5	1	8chr_2n_1	66	53	0	9.468
	8chr_2n	5	1	8chr_2n_1	67	54	1	7.942
	8chr_2n	5	2	8chr_2n_2	28	0	-48	0
	8chr_2n	5	2	8chr_2n_2	29	1	-47	0.897
	8chr_2n	5	2	8chr_2n_2	30	2	-46	1.101
	8chr_2n	5	2	8chr_2n_2	31	3	-45	1.035
	8chr_2n	5	2	8chr_2n_2	32	4	-44	1.033
	8chr_2n	5	2	8chr_2n_2	33	5	-43	1.042
	8chr_2n	5	2	8chr_2n_2	34	6	-42	1.222
	8chr_2n	5	2	8chr_2n_2	35	7	-41	0.939
	8chr_2n	5	2	8chr_2n_2	36	8	-40	0.758
	8chr_2n	5	2	8chr_2n_2	37	9	-39	1.165
	8chr_2n	5	2	8chr_2n_2	38	10	-38	0.969
	8chr_2n	5	2	8chr_2n_2	39	11	-37	1.207
	8chr_2n	5	2	8chr_2n_2	40	12	-36	0.802
	8chr_2n	5	2	8chr_2n_2	41	13	-35	0.543
	8chr_2n	5	2	8chr_2n_2	42	14	-34	0.646
	8chr_2n	5	2	8chr_2n_2	43	15	-33	0.361
	8chr_2n	5	2	8chr_2n_2	44	16	-32	0.596
	8chr_2n	5	2	8chr_2n_2	45	17	-31	1.074
	8chr_2n	5	2	8chr_2n_2	46	18	-30	0.737
	8chr_2n	5	2	8chr_2n_2	47	19	-29	0.543
	8chr_2n	5	2	8chr_2n_2	48	20	-28	0.793
	8chr_2n	5	2	8chr_2n_2	49	21	-27	1.342
	8chr_2n	5	2	8chr_2n_2	50	22	-26	1.003
	8chr_2n	5	2	8chr_2n_2	51	23	-25	0.905
	8chr_2n	5	2	8chr_2n_2	52	24	-24	0.892
	8chr_2n	5	2	8chr_2n_2	53	25	-23	1.65
	8chr_2n	5	2	8chr_2n_2	54	26	-22	1.776
	8chr_2n	5	2	8chr_2n_2	55	27	-21	1.745
	8chr_2n	5	2	8chr_2n_2	56	28	-20	1.524
	8chr_2n	5	2	8chr_2n_2	57	29	-19	1.728
	8chr_2n	5	2	8chr_2n_2	58	30	-18	2.704
	8chr_2n	5	2	8chr_2n_2	59	31	-17	2.407
	8chr_2n	5	2	8chr_2n_2	60	32	-16	2.386
	8chr_2n	5	2	8chr_2n_2	61	33	-15	2.515
	8chr_2n	5	2	8chr_2n_2	62	34	-14	3.606
	8chr_2n	5	2	8chr_2n_2	63	35	-13	4.919
	8chr_2n	5	2	8chr_2n_2	64	36	-12	6.544
	8chr_2n	5	2	8chr_2n_2	65	37	-11	7.432
	8chr_2n	5	2	8chr_2n_2	66	38	-10	7.834
	8chr_2n	5	2	8chr_2n_2	67	39	-9	7.843
	8chr_2n	5	2	8chr_2n_2	68	40	-8	8.116
	8chr_2n	5	2	8chr_2n_2	69	41	-7	8.249
	8chr_2n	5	2	8chr_2n_2	70	42	-6	8.684
	8chr_2n	5	2	8chr_2n_2	71	43	-5	8.489
	8chr_2n	5	2	8chr_2n_2	72	44	-4	8.48
	8chr_2n	5	2	8chr_2n_2	73	45	-3	9.102
	8chr_2n	5	2	8chr_2n_2	74	46	-2	9.295
	8chr_2n	5	2	8chr_2n_2	75	47	-1	9.675
	8chr_2n	5	2	8chr_2n_2	76	48	0	9.953
	8chr_2n	5	2	8chr_2n_2	77	49	1	8.86
	8chr_2n	5	3	8chr_2n_3	17	0	-55	0
	8chr_2n	5	3	8chr_2n_3	18	1	-54	1.161
	8chr_2n	5	3	8chr_2n_3	19	2	-53	0.874
	8chr_2n	5	3	8chr_2n_3	20	3	-52	1.05
	8chr_2n	5	3	8chr_2n_3	21	4	-51	0.921
	8chr_2n	5	3	8chr_2n_3	22	5	-50	0.795
	8chr_2n	5	3	8chr_2n_3	23	6	-49	1.053
	8chr_2n	5	3	8chr_2n_3	24	7	-48	1.069
	8chr_2n	5	3	8chr_2n_3	25	8	-47	0.959
	8chr_2n	5	3	8chr_2n_3	26	9	-46	1.086
	8chr_2n	5	3	8chr_2n_3	27	10	-45	1.119
	8chr_2n	5	3	8chr_2n_3	28	11	-44	1.17
	8chr_2n	5	3	8chr_2n_3	29	12	-43	1.197
	8chr_2n	5	3	8chr_2n_3	30	13	-42	1.077
	8chr_2n	5	3	8chr_2n_3	31	14	-41	1.344
	8chr_2n	5	3	8chr_2n_3	32	15	-40	1.17
	8chr_2n	5	3	8chr_2n_3	33	16	-39	1.074
	8chr_2n	5	3	8chr_2n_3	34	17	-38	1.05
	8chr_2n	5	3	8chr_2n_3	35	18	-37	1.256
	8chr_2n	5	3	8chr_2n_3	36	19	-36	1.444
	8chr_2n	5	3	8chr_2n_3	37	20	-35	1.125
	8chr_2n	5	3	8chr_2n_3	38	21	-34	0.867
	8chr_2n	5	3	8chr_2n_3	39	22	-33	1.129
	8chr_2n	5	3	8chr_2n_3	40	23	-32	1.305
	8chr_2n	5	3	8chr_2n_3	41	24	-31	1.473
	8chr_2n	5	3	8chr_2n_3	42	25	-30	1.305
	8chr_2n	5	3	8chr_2n_3	43	26	-29	1.454
	8chr_2n	5	3	8chr_2n_3	44	27	-28	1.686
	8chr_2n	5	3	8chr_2n_3	45	28	-27	1.673
	8chr_2n	5	3	8chr_2n_3	46	29	-26	1.925
	8chr_2n	5	3	8chr_2n_3	47	30	-25	1.912
	8chr_2n	5	3	8chr_2n_3	48	31	-24	1.638
	8chr_2n	5	3	8chr_2n_3	49	32	-23	1.636
	8chr_2n	5	3	8chr_2n_3	50	33	-22	1.797
	8chr_2n	5	3	8chr_2n_3	51	34	-21	1.809
	8chr_2n	5	3	8chr_2n_3	52	35	-20	1.442
	8chr_2n	5	3	8chr_2n_3	53	36	-19	1.915
	8chr_2n	5	3	8chr_2n_3	54	37	-18	1.527
	8chr_2n	5	3	8chr_2n_3	55	38	-17	2.351
	8chr_2n	5	3	8chr_2n_3	56	39	-16	3.203
	8chr_2n	5	3	8chr_2n_3	57	40	-15	3.652
	8chr_2n	5	3	8chr_2n_3	58	41	-14	3.768
	8chr_2n	5	3	8chr_2n_3	59	42	-13	4.214
	8chr_2n	5	3	8chr_2n_3	60	43	-12	4.514
	8chr_2n	5	3	8chr_2n_3	61	44	-11	5.829
	8chr_2n	5	3	8chr_2n_3	62	45	-10	6.311
	8chr_2n	5	3	8chr_2n_3	63	46	-9	6.818
	8chr_2n	5	3	8chr_2n_3	64	47	-8	7.029
	8chr_2n	5	3	8chr_2n_3	65	48	-7	7.275
	8chr_2n	5	3	8chr_2n_3	66	49	-6	7.803
	8chr_2n	5	3	8chr_2n_3	67	50	-5	7.768
	8chr_2n	5	3	8chr_2n_3	68	51	-4	8.214
	8chr_2n	5	3	8chr_2n_3	69	52	-3	8.697
	8chr_2n	5	3	8chr_2n_3	70	53	-2	8.611
	8chr_2n	5	3	8chr_2n_3	71	54	-1	9.095
	8chr_2n	5	3	8chr_2n_3	72	55	0	9.126
	8chr_2n	5	3	8chr_2n_3	73	56	1	8.126
	8chr_2n	5	4	8chr_2n_4	21	0	-46	0
	8chr_2n	5	4	8chr_2n_4	22	1	-45	0.614
	8chr_2n	5	4	8chr_2n_4	23	2	-44	0.423
	8chr_2n	5	4	8chr_2n_4	24	3	-43	0.484
	8chr_2n	5	4	8chr_2n_4	25	4	-42	0.909
	8chr_2n	5	4	8chr_2n_4	26	5	-41	1.057
	8chr_2n	5	4	8chr_2n_4	27	6	-40	0.799
	8chr_2n	5	4	8chr_2n_4	28	7	-39	0.981
	8chr_2n	5	4	8chr_2n_4	29	8	-38	1.272
	8chr_2n	5	4	8chr_2n_4	30	9	-37	1.309
	8chr_2n	5	4	8chr_2n_4	31	10	-36	1.36
	8chr_2n	5	4	8chr_2n_4	32	11	-35	1.129
	8chr_2n	5	4	8chr_2n_4	33	12	-34	1.233
	8chr_2n	5	4	8chr_2n_4	34	13	-33	1.442
	8chr_2n	5	4	8chr_2n_4	35	14	-32	1.557
	8chr_2n	5	4	8chr_2n_4	36	15	-31	1.517
	8chr_2n	5	4	8chr_2n_4	37	16	-30	1.39
	8chr_2n	5	4	8chr_2n_4	38	17	-29	1.722
	8chr_2n	5	4	8chr_2n_4	39	18	-28	1.125
	8chr_2n	5	4	8chr_2n_4	40	19	-27	1.445
	8chr_2n	5	4	8chr_2n_4	41	20	-26	1.475
	8chr_2n	5	4	8chr_2n_4	42	21	-25	1.717
	8chr_2n	5	4	8chr_2n_4	43	22	-24	1.953
	8chr_2n	5	4	8chr_2n_4	44	23	-23	1.726
	8chr_2n	5	4	8chr_2n_4	45	24	-22	1.75
	8chr_2n	5	4	8chr_2n_4	46	25	-21	2.013
	8chr_2n	5	4	8chr_2n_4	47	26	-20	1.908
	8chr_2n	5	4	8chr_2n_4	48	27	-19	1.583
	8chr_2n	5	4	8chr_2n_4	49	28	-18	1.667
	8chr_2n	5	4	8chr_2n_4	50	29	-17	1.731
	8chr_2n	5	4	8chr_2n_4	51	30	-16	1.696
	8chr_2n	5	4	8chr_2n_4	52	31	-15	1.799
	8chr_2n	5	4	8chr_2n_4	53	32	-14	2.21
	8chr_2n	5	4	8chr_2n_4	54	33	-13	3.7
	8chr_2n	5	4	8chr_2n_4	55	34	-12	4.928
	8chr_2n	5	4	8chr_2n_4	56	35	-11	5.54
	8chr_2n	5	4	8chr_2n_4	57	36	-10	5.713
	8chr_2n	5	4	8chr_2n_4	58	37	-9	5.993
	8chr_2n	5	4	8chr_2n_4	59	38	-8	6.232
	8chr_2n	5	4	8chr_2n_4	60	39	-7	6.461
	8chr_2n	5	4	8chr_2n_4	61	40	-6	7.138
	8chr_2n	5	4	8chr_2n_4	62	41	-5	7.042
	8chr_2n	5	4	8chr_2n_4	63	42	-4	7.806
	8chr_2n	5	4	8chr_2n_4	64	43	-3	8.213
	8chr_2n	5	4	8chr_2n_4	65	44	-2	8.446
	8chr_2n	5	4	8chr_2n_4	66	45	-1	8.778
	8chr_2n	5	4	8chr_2n_4	67	46	0	9.19
	8chr_2n	5	4	8chr_2n_4	68	47	1	7.592
	8chr_2n	5	5	8chr_2n_5	38	0	-43	0
	8chr_2n	5	5	8chr_2n_5	39	1	-42	0.681
	8chr_2n	5	5	8chr_2n_5	40	2	-41	0.937
	8chr_2n	5	5	8chr_2n_5	41	3	-40	0.996
	8chr_2n	5	5	8chr_2n_5	42	4	-39	1.105
	8chr_2n	5	5	8chr_2n_5	43	5	-38	1.101
	8chr_2n	5	5	8chr_2n_5	44	6	-37	1.191
	8chr_2n	5	5	8chr_2n_5	45	7	-36	1.234
	8chr_2n	5	5	8chr_2n_5	46	8	-35	1.148
	8chr_2n	5	5	8chr_2n_5	47	9	-34	1.042
	8chr_2n	5	5	8chr_2n_5	48	10	-33	1.007
	8chr_2n	5	5	8chr_2n_5	49	11	-32	1.161
	8chr_2n	5	5	8chr_2n_5	50	12	-31	1.006
	8chr_2n	5	5	8chr_2n_5	51	13	-30	0.982
	8chr_2n	5	5	8chr_2n_5	52	14	-29	0.978
	8chr_2n	5	5	8chr_2n_5	53	15	-28	1.125
	8chr_2n	5	5	8chr_2n_5	54	16	-27	1.228
	8chr_2n	5	5	8chr_2n_5	55	17	-26	1.324
	8chr_2n	5	5	8chr_2n_5	56	18	-25	1.302
	8chr_2n	5	5	8chr_2n_5	57	19	-24	1.461
	8chr_2n	5	5	8chr_2n_5	58	20	-23	1.509
	8chr_2n	5	5	8chr_2n_5	59	21	-22	1.423
	8chr_2n	5	5	8chr_2n_5	60	22	-21	1.556
	8chr_2n	5	5	8chr_2n_5	61	23	-20	1.328
	8chr_2n	5	5	8chr_2n_5	62	24	-19	1.475
	8chr_2n	5	5	8chr_2n_5	63	25	-18	1.68
	8chr_2n	5	5	8chr_2n_5	64	26	-17	1.551
	8chr_2n	5	5	8chr_2n_5	65	27	-16	1.736
	8chr_2n	5	5	8chr_2n_5	66	28	-15	1.955
	8chr_2n	5	5	8chr_2n_5	67	29	-14	2.278
	8chr_2n	5	5	8chr_2n_5	68	30	-13	3.289
	8chr_2n	5	5	8chr_2n_5	69	31	-12	4.481
	8chr_2n	5	5	8chr_2n_5	70	32	-11	4.739
	8chr_2n	5	5	8chr_2n_5	71	33	-10	5.02
	8chr_2n	5	5	8chr_2n_5	72	34	-9	5.676
	8chr_2n	5	5	8chr_2n_5	73	35	-8	6.134
	8chr_2n	5	5	8chr_2n_5	74	36	-7	6.572
	8chr_2n	5	5	8chr_2n_5	75	37	-6	6.841
	8chr_2n	5	5	8chr_2n_5	76	38	-5	6.807
	8chr_2n	5	5	8chr_2n_5	77	39	-4	7.278
	8chr_2n	5	5	8chr_2n_5	78	40	-3	8.022
	8chr_2n	5	5	8chr_2n_5	79	41	-2	8.301
	8chr_2n	5	5	8chr_2n_5	80	42	-1	8.835
	8chr_2n	5	5	8chr_2n_5	81	43	0	9.126
	8chr_2n	5	5	8chr_2n_5	82	44	1	8.66
	8chr_2n	5	6	8chr_2n_6	5	0	-55	0
	8chr_2n	5	6	8chr_2n_6	6	1	-54	0.795
	8chr_2n	5	6	8chr_2n_6	7	2	-53	0.754
	8chr_2n	5	6	8chr_2n_6	8	3	-52	0.811
	8chr_2n	5	6	8chr_2n_6	9	4	-51	0.94
	8chr_2n	5	6	8chr_2n_6	10	5	-50	1.069
	8chr_2n	5	6	8chr_2n_6	11	6	-49	0.906
	8chr_2n	5	6	8chr_2n_6	12	7	-48	1.348
	8chr_2n	5	6	8chr_2n_6	13	8	-47	0.893
	8chr_2n	5	6	8chr_2n_6	14	9	-46	1.176
	8chr_2n	5	6	8chr_2n_6	15	10	-45	1.021
	8chr_2n	5	6	8chr_2n_6	16	11	-44	0.937
	8chr_2n	5	6	8chr_2n_6	17	12	-43	1.163
	8chr_2n	5	6	8chr_2n_6	18	13	-42	1.007
	8chr_2n	5	6	8chr_2n_6	19	14	-41	0.69
	8chr_2n	5	6	8chr_2n_6	20	15	-40	0.831
	8chr_2n	5	6	8chr_2n_6	21	16	-39	1.17
	8chr_2n	5	6	8chr_2n_6	22	17	-38	0.942
	8chr_2n	5	6	8chr_2n_6	23	18	-37	1.057
	8chr_2n	5	6	8chr_2n_6	24	19	-36	1.405
	8chr_2n	5	6	8chr_2n_6	25	20	-35	1.454
	8chr_2n	5	6	8chr_2n_6	26	21	-34	0.537
	8chr_2n	5	6	8chr_2n_6	27	22	-33	0.618
	8chr_2n	5	6	8chr_2n_6	28	23	-32	1.247
	8chr_2n	5	6	8chr_2n_6	29	24	-31	1.214
	8chr_2n	5	6	8chr_2n_6	30	25	-30	0.737
	8chr_2n	5	6	8chr_2n_6	31	26	-29	1.258
	8chr_2n	5	6	8chr_2n_6	32	27	-28	1.493
	8chr_2n	5	6	8chr_2n_6	33	28	-27	1.423
	8chr_2n	5	6	8chr_2n_6	34	29	-26	1.147
	8chr_2n	5	6	8chr_2n_6	35	30	-25	1.432
	8chr_2n	5	6	8chr_2n_6	36	31	-24	1.532
	8chr_2n	5	6	8chr_2n_6	37	32	-23	1.868
	8chr_2n	5	6	8chr_2n_6	38	33	-22	1.917
	8chr_2n	5	6	8chr_2n_6	39	34	-21	2.172
	8chr_2n	5	6	8chr_2n_6	40	35	-20	2.229
	8chr_2n	5	6	8chr_2n_6	41	36	-19	2.281
	8chr_2n	5	6	8chr_2n_6	42	37	-18	2.429
	8chr_2n	5	6	8chr_2n_6	43	38	-17	2.456
	8chr_2n	5	6	8chr_2n_6	44	39	-16	2.605
	8chr_2n	5	6	8chr_2n_6	45	40	-15	2.601
	8chr_2n	5	6	8chr_2n_6	46	41	-14	2.437
	8chr_2n	5	6	8chr_2n_6	47	42	-13	2.713
	8chr_2n	5	6	8chr_2n_6	48	43	-12	2.831
	8chr_2n	5	6	8chr_2n_6	49	44	-11	4.137
	8chr_2n	5	6	8chr_2n_6	50	45	-10	5.563
	8chr_2n	5	6	8chr_2n_6	51	46	-9	6.361
	8chr_2n	5	6	8chr_2n_6	52	47	-8	7.068
	8chr_2n	5	6	8chr_2n_6	53	48	-7	7.529
	8chr_2n	5	6	8chr_2n_6	54	49	-6	7.813
	8chr_2n	5	6	8chr_2n_6	55	50	-5	7.973
	8chr_2n	5	6	8chr_2n_6	56	51	-4	8.416
	8chr_2n	5	6	8chr_2n_6	57	52	-3	8.761
	8chr_2n	5	6	8chr_2n_6	58	53	-2	9.171
	8chr_2n	5	6	8chr_2n_6	59	54	-1	9.524
	8chr_2n	5	6	8chr_2n_6	60	55	0	9.765
	8chr_2n	5	6	8chr_2n_6	61	56	1	9.137
	8chr_2n	5	7	8chr_2n_7	12	0	-54	0
	8chr_2n	5	7	8chr_2n_7	13	1	-53	0.802
	8chr_2n	5	7	8chr_2n_7	14	2	-52	0.758
	8chr_2n	5	7	8chr_2n_7	15	3	-51	0.85
	8chr_2n	5	7	8chr_2n_7	16	4	-50	0.858
	8chr_2n	5	7	8chr_2n_7	17	5	-49	0.511
	8chr_2n	5	7	8chr_2n_7	18	6	-48	0.722
	8chr_2n	5	7	8chr_2n_7	19	7	-47	0.582
	8chr_2n	5	7	8chr_2n_7	20	8	-46	0.982
	8chr_2n	5	7	8chr_2n_7	21	9	-45	0.879
	8chr_2n	5	7	8chr_2n_7	22	10	-44	0.972
	8chr_2n	5	7	8chr_2n_7	23	11	-43	1.115
	8chr_2n	5	7	8chr_2n_7	24	12	-42	1.235
	8chr_2n	5	7	8chr_2n_7	25	13	-41	1.375
	8chr_2n	5	7	8chr_2n_7	26	14	-40	1.532
	8chr_2n	5	7	8chr_2n_7	27	15	-39	1.461
	8chr_2n	5	7	8chr_2n_7	28	16	-38	1.34
	8chr_2n	5	7	8chr_2n_7	29	17	-37	1.129
	8chr_2n	5	7	8chr_2n_7	30	18	-36	1.442
	8chr_2n	5	7	8chr_2n_7	31	19	-35	1.521
	8chr_2n	5	7	8chr_2n_7	32	20	-34	1.524
	8chr_2n	5	7	8chr_2n_7	33	21	-33	1.482
	8chr_2n	5	7	8chr_2n_7	34	22	-32	1.667
	8chr_2n	5	7	8chr_2n_7	35	23	-31	1.757
	8chr_2n	5	7	8chr_2n_7	36	24	-30	1.615
	8chr_2n	5	7	8chr_2n_7	37	25	-29	1.675
	8chr_2n	5	7	8chr_2n_7	38	26	-28	1.716
	8chr_2n	5	7	8chr_2n_7	39	27	-27	1.599
	8chr_2n	5	7	8chr_2n_7	40	28	-26	1.771
	8chr_2n	5	7	8chr_2n_7	41	29	-25	1.843
	8chr_2n	5	7	8chr_2n_7	42	30	-24	1.901
	8chr_2n	5	7	8chr_2n_7	43	31	-23	1.787
	8chr_2n	5	7	8chr_2n_7	44	32	-22	1.912
	8chr_2n	5	7	8chr_2n_7	45	33	-21	1.842
	8chr_2n	5	7	8chr_2n_7	46	34	-20	1.452
	8chr_2n	5	7	8chr_2n_7	47	35	-19	1.779
	8chr_2n	5	7	8chr_2n_7	48	36	-18	1.815
	8chr_2n	5	7	8chr_2n_7	49	37	-17	2.358
	8chr_2n	5	7	8chr_2n_7	50	38	-16	3.634
	8chr_2n	5	7	8chr_2n_7	51	39	-15	4.566
	8chr_2n	5	7	8chr_2n_7	52	40	-14	5.309
	8chr_2n	5	7	8chr_2n_7	53	41	-13	5.764
	8chr_2n	5	7	8chr_2n_7	54	42	-12	6.088
	8chr_2n	5	7	8chr_2n_7	55	43	-11	6.528
	8chr_2n	5	7	8chr_2n_7	56	44	-10	6.93
	8chr_2n	5	7	8chr_2n_7	57	45	-9	7.071
	8chr_2n	5	7	8chr_2n_7	58	46	-8	7.471
	8chr_2n	5	7	8chr_2n_7	59	47	-7	7.725
	8chr_2n	5	7	8chr_2n_7	60	48	-6	8.027
	8chr_2n	5	7	8chr_2n_7	61	49	-5	8.315
	8chr_2n	5	7	8chr_2n_7	62	50	-4	8.691
	8chr_2n	5	7	8chr_2n_7	63	51	-3	9.073
	8chr_2n	5	7	8chr_2n_7	64	52	-2	9.436
	8chr_2n	5	7	8chr_2n_7	65	53	-1	9.776
	8chr_2n	5	7	8chr_2n_7	66	54	0	10.003
	8chr_2n	5	7	8chr_2n_7	67	55	1	9.37
	8chr_2n	5	9	8chr_2n_9	5	0	-66	0
	8chr_2n	5	9	8chr_2n_9	6	1	-65	0.751
	8chr_2n	5	9	8chr_2n_9	7	2	-64	0.588
	8chr_2n	5	9	8chr_2n_9	8	3	-63	0.469
	8chr_2n	5	9	8chr_2n_9	9	4	-62	1.102
	8chr_2n	5	9	8chr_2n_9	10	5	-61	1.26
	8chr_2n	5	9	8chr_2n_9	11	6	-60	1.308
	8chr_2n	5	9	8chr_2n_9	12	7	-59	1.423
	8chr_2n	5	9	8chr_2n_9	13	8	-58	1.466
	8chr_2n	5	9	8chr_2n_9	14	9	-57	1.409
	8chr_2n	5	9	8chr_2n_9	15	10	-56	1.375
	8chr_2n	5	9	8chr_2n_9	16	11	-55	1.243
	8chr_2n	5	9	8chr_2n_9	17	12	-54	1.305
	8chr_2n	5	9	8chr_2n_9	18	13	-53	1.166
	8chr_2n	5	9	8chr_2n_9	19	14	-52	1.226
	8chr_2n	5	9	8chr_2n_9	20	15	-51	0.969
	8chr_2n	5	9	8chr_2n_9	21	16	-50	1.363
	8chr_2n	5	9	8chr_2n_9	22	17	-49	1.258
	8chr_2n	5	9	8chr_2n_9	23	18	-48	1.179
	8chr_2n	5	9	8chr_2n_9	24	19	-47	1.012
	8chr_2n	5	9	8chr_2n_9	25	20	-46	0.953
	8chr_2n	5	9	8chr_2n_9	26	21	-45	1.119
	8chr_2n	5	9	8chr_2n_9	27	22	-44	1.183
	8chr_2n	5	9	8chr_2n_9	28	23	-43	1.314
	8chr_2n	5	9	8chr_2n_9	29	24	-42	1.367
	8chr_2n	5	9	8chr_2n_9	30	25	-41	1.359
	8chr_2n	5	9	8chr_2n_9	31	26	-40	1.485
	8chr_2n	5	9	8chr_2n_9	32	27	-39	1.185
	8chr_2n	5	9	8chr_2n_9	33	28	-38	1.421
	8chr_2n	5	9	8chr_2n_9	34	29	-37	1.453
	8chr_2n	5	9	8chr_2n_9	35	30	-36	1.584
	8chr_2n	5	9	8chr_2n_9	36	31	-35	1.524
	8chr_2n	5	9	8chr_2n_9	37	32	-34	1.636
	8chr_2n	5	9	8chr_2n_9	38	33	-33	1.647
	8chr_2n	5	9	8chr_2n_9	39	34	-32	1.568
	8chr_2n	5	9	8chr_2n_9	40	35	-31	1.444
	8chr_2n	5	9	8chr_2n_9	41	36	-30	1.305
	8chr_2n	5	9	8chr_2n_9	42	37	-29	1.712
	8chr_2n	5	9	8chr_2n_9	43	38	-28	1.843
	8chr_2n	5	9	8chr_2n_9	44	39	-27	1.878
	8chr_2n	5	9	8chr_2n_9	45	40	-26	1.842
	8chr_2n	5	9	8chr_2n_9	46	41	-25	1.775
	8chr_2n	5	9	8chr_2n_9	47	42	-24	1.861
	8chr_2n	5	9	8chr_2n_9	48	43	-23	1.657
	8chr_2n	5	9	8chr_2n_9	49	44	-22	1.823
	8chr_2n	5	9	8chr_2n_9	50	45	-21	2.19
	8chr_2n	5	9	8chr_2n_9	51	46	-20	3.209
	8chr_2n	5	9	8chr_2n_9	52	47	-19	3.75
	8chr_2n	5	9	8chr_2n_9	53	48	-18	4.406
	8chr_2n	5	9	8chr_2n_9	54	49	-17	4.653
	8chr_2n	5	9	8chr_2n_9	55	50	-16	5.023
	8chr_2n	5	9	8chr_2n_9	56	51	-15	4.96
	8chr_2n	5	9	8chr_2n_9	57	52	-14	5.418
	8chr_2n	5	9	8chr_2n_9	58	53	-13	5.102
	8chr_2n	5	9	8chr_2n_9	59	54	-12	5.171
	8chr_2n	5	9	8chr_2n_9	60	55	-11	5.292
	8chr_2n	5	9	8chr_2n_9	61	56	-10	5.311
	8chr_2n	5	9	8chr_2n_9	62	57	-9	5.586
	8chr_2n	5	9	8chr_2n_9	63	58	-8	5.748
	8chr_2n	5	9	8chr_2n_9	64	59	-7	5.839
	8chr_2n	5	9	8chr_2n_9	65	60	-6	6.258
	8chr_2n	5	9	8chr_2n_9	66	61	-5	6.408
	8chr_2n	5	9	8chr_2n_9	67	62	-4	6.727
	8chr_2n	5	9	8chr_2n_9	68	63	-3	6.86
	8chr_2n	5	9	8chr_2n_9	69	64	-2	7.086
	8chr_2n	5	9	8chr_2n_9	70	65	-1	7.148
	8chr_2n	5	9	8chr_2n_9	71	66	0	7.357
	8chr_2n	5	9	8chr_2n_9	72	67	1	6.613
	8chr_2n	5	10	8chr_2n_10	69	0	-55	0
	8chr_2n	5	10	8chr_2n_10	70	1	-54	0.825
	8chr_2n	5	10	8chr_2n_10	71	2	-53	0.73
	8chr_2n	5	10	8chr_2n_10	72	3	-52	0.664
	8chr_2n	5	10	8chr_2n_10	73	4	-51	0.759
	8chr_2n	5	10	8chr_2n_10	74	5	-50	0.435
	8chr_2n	5	10	8chr_2n_10	75	6	-49	0.537
	8chr_2n	5	10	8chr_2n_10	76	7	-48	0.903
	8chr_2n	5	10	8chr_2n_10	77	8	-47	0.551
	8chr_2n	5	10	8chr_2n_10	78	9	-46	0.942
	8chr_2n	5	10	8chr_2n_10	79	10	-45	0.879
	8chr_2n	5	10	8chr_2n_10	80	11	-44	1.077
	8chr_2n	5	10	8chr_2n_10	81	12	-43	0.986
	8chr_2n	5	10	8chr_2n_10	82	13	-42	1.264
	8chr_2n	5	10	8chr_2n_10	83	14	-41	1.27
	8chr_2n	5	10	8chr_2n_10	84	15	-40	1.05
	8chr_2n	5	10	8chr_2n_10	85	16	-39	1.402
	8chr_2n	5	10	8chr_2n_10	86	17	-38	1.278
	8chr_2n	5	10	8chr_2n_10	87	18	-37	1.438
	8chr_2n	5	10	8chr_2n_10	88	19	-36	1.281
	8chr_2n	5	10	8chr_2n_10	89	20	-35	1.423
	8chr_2n	5	10	8chr_2n_10	90	21	-34	1.373
	8chr_2n	5	10	8chr_2n_10	91	22	-33	1.263
	8chr_2n	5	10	8chr_2n_10	92	23	-32	1.489
	8chr_2n	5	10	8chr_2n_10	93	24	-31	1.308
	8chr_2n	5	10	8chr_2n_10	94	25	-30	1.429
	8chr_2n	5	10	8chr_2n_10	95	26	-29	1.431
	8chr_2n	5	10	8chr_2n_10	96	27	-28	1.133
	8chr_2n	5	10	8chr_2n_10	97	28	-27	1.241
	8chr_2n	5	10	8chr_2n_10	98	29	-26	1.568
	8chr_2n	5	10	8chr_2n_10	99	30	-25	1.449
	8chr_2n	5	10	8chr_2n_10	100	31	-24	1.408
	8chr_2n	5	10	8chr_2n_10	101	32	-23	1.67
	8chr_2n	5	10	8chr_2n_10	102	33	-22	1.594
	8chr_2n	5	10	8chr_2n_10	103	34	-21	1.431
	8chr_2n	5	10	8chr_2n_10	104	35	-20	1.761
	8chr_2n	5	10	8chr_2n_10	105	36	-19	1.806
	8chr_2n	5	10	8chr_2n_10	106	37	-18	2.094
	8chr_2n	5	10	8chr_2n_10	107	38	-17	3.153
	8chr_2n	5	10	8chr_2n_10	108	39	-16	3.86
	8chr_2n	5	10	8chr_2n_10	109	40	-15	4.545
	8chr_2n	5	10	8chr_2n_10	110	41	-14	4.537
	8chr_2n	5	10	8chr_2n_10	111	42	-13	5.601
	8chr_2n	5	10	8chr_2n_10	112	43	-12	5.686
	8chr_2n	5	10	8chr_2n_10	113	44	-11	5.527
	8chr_2n	5	10	8chr_2n_10	114	45	-10	6.789
	8chr_2n	5	10	8chr_2n_10	115	46	-9	6.464
	8chr_2n	5	10	8chr_2n_10	116	47	-8	6.849
	8chr_2n	5	10	8chr_2n_10	117	48	-7	7.11
	8chr_2n	5	10	8chr_2n_10	118	49	-6	7.164
	8chr_2n	5	10	8chr_2n_10	119	50	-5	7.504
	8chr_2n	5	10	8chr_2n_10	120	51	-4	7.942
	8chr_2n	5	10	8chr_2n_10	121	52	-3	8.329
	8chr_2n	5	10	8chr_2n_10	122	53	-2	8.658
	8chr_2n	5	10	8chr_2n_10	123	54	-1	8.986
	8chr_2n	5	10	8chr_2n_10	124	55	0	9.205
	8chr_2n	5	10	8chr_2n_10	125	56	1	8.566
	8chr_2n	5	11	8chr_2n_11	24	0	-45	0
	8chr_2n	5	11	8chr_2n_11	25	1	-44	0.807
	8chr_2n	5	11	8chr_2n_11	26	2	-43	0.817
	8chr_2n	5	11	8chr_2n_11	27	3	-42	1.175
	8chr_2n	5	11	8chr_2n_11	28	4	-41	1.122
	8chr_2n	5	11	8chr_2n_11	29	5	-40	1.066
	8chr_2n	5	11	8chr_2n_11	30	6	-39	0.972
	8chr_2n	5	11	8chr_2n_11	31	7	-38	1.115
	8chr_2n	5	11	8chr_2n_11	32	8	-37	1.084
	8chr_2n	5	11	8chr_2n_11	33	9	-36	1.112
	8chr_2n	5	11	8chr_2n_11	34	10	-35	1.196
	8chr_2n	5	11	8chr_2n_11	35	11	-34	1.213
	8chr_2n	5	11	8chr_2n_11	36	12	-33	1.191
	8chr_2n	5	11	8chr_2n_11	37	13	-32	1.405
	8chr_2n	5	11	8chr_2n_11	38	14	-31	1.375
	8chr_2n	5	11	8chr_2n_11	39	15	-30	1.524
	8chr_2n	5	11	8chr_2n_11	40	16	-29	1.412
	8chr_2n	5	11	8chr_2n_11	41	17	-28	1.669
	8chr_2n	5	11	8chr_2n_11	42	18	-27	1.599
	8chr_2n	5	11	8chr_2n_11	43	19	-26	1.481
	8chr_2n	5	11	8chr_2n_11	44	20	-25	1.357
	8chr_2n	5	11	8chr_2n_11	45	21	-24	1.708
	8chr_2n	5	11	8chr_2n_11	46	22	-23	2.024
	8chr_2n	5	11	8chr_2n_11	47	23	-22	1.987
	8chr_2n	5	11	8chr_2n_11	48	24	-21	1.953
	8chr_2n	5	11	8chr_2n_11	49	25	-20	1.701
	8chr_2n	5	11	8chr_2n_11	50	26	-19	1.847
	8chr_2n	5	11	8chr_2n_11	51	27	-18	1.994
	8chr_2n	5	11	8chr_2n_11	52	28	-17	2.891
	8chr_2n	5	11	8chr_2n_11	53	29	-16	4.129
	8chr_2n	5	11	8chr_2n_11	54	30	-15	4.258
	8chr_2n	5	11	8chr_2n_11	55	31	-14	5.519
	8chr_2n	5	11	8chr_2n_11	56	32	-13	6.067
	8chr_2n	5	11	8chr_2n_11	57	33	-12	6.363
	8chr_2n	5	11	8chr_2n_11	58	34	-11	6.423
	8chr_2n	5	11	8chr_2n_11	59	35	-10	7.228
	8chr_2n	5	11	8chr_2n_11	60	36	-9	7.287
	8chr_2n	5	11	8chr_2n_11	61	37	-8	7.275
	8chr_2n	5	11	8chr_2n_11	62	38	-7	7.75
	8chr_2n	5	11	8chr_2n_11	63	39	-6	8.045
	8chr_2n	5	11	8chr_2n_11	64	40	-5	8.243
	8chr_2n	5	11	8chr_2n_11	65	41	-4	8.716
	8chr_2n	5	11	8chr_2n_11	66	42	-3	8.976
	8chr_2n	5	11	8chr_2n_11	67	43	-2	9.303
	8chr_2n	5	11	8chr_2n_11	68	44	-1	9.774
	8chr_2n	5	11	8chr_2n_11	69	45	0	9.882
	8chr_2n	5	11	8chr_2n_11	70	46	1	8.804
	8chr_2n	5	12	8chr_2n_12	1	0	-53	0
	8chr_2n	5	12	8chr_2n_12	2	1	-52	0.311
	8chr_2n	5	12	8chr_2n_12	3	2	-51	0.759
	8chr_2n	5	12	8chr_2n_12	4	3	-50	0.654
	8chr_2n	5	12	8chr_2n_12	5	4	-49	0.433
	8chr_2n	5	12	8chr_2n_12	6	5	-48	0.372
	8chr_2n	5	12	8chr_2n_12	7	6	-47	0.26
	8chr_2n	5	12	8chr_2n_12	8	7	-46	0.543
	8chr_2n	5	12	8chr_2n_12	9	8	-45	0.291
	8chr_2n	5	12	8chr_2n_12	10	9	-44	0.372
	8chr_2n	5	12	8chr_2n_12	11	10	-43	0.582
	8chr_2n	5	12	8chr_2n_12	12	11	-42	0.482
	8chr_2n	5	12	8chr_2n_12	13	12	-41	0.953
	8chr_2n	5	12	8chr_2n_12	14	13	-40	1.167
	8chr_2n	5	12	8chr_2n_12	15	14	-39	0.972
	8chr_2n	5	12	8chr_2n_12	16	15	-38	0.994
	8chr_2n	5	12	8chr_2n_12	17	16	-37	1.218
	8chr_2n	5	12	8chr_2n_12	18	17	-36	0.85
	8chr_2n	5	12	8chr_2n_12	19	18	-35	0.903
	8chr_2n	5	12	8chr_2n_12	20	19	-34	1.2
	8chr_2n	5	12	8chr_2n_12	21	20	-33	0.903
	8chr_2n	5	12	8chr_2n_12	22	21	-32	0.759
	8chr_2n	5	12	8chr_2n_12	23	22	-31	0.903
	8chr_2n	5	12	8chr_2n_12	24	23	-30	1.192
	8chr_2n	5	12	8chr_2n_12	25	24	-29	1.277
	8chr_2n	5	12	8chr_2n_12	26	25	-28	1.748
	8chr_2n	5	12	8chr_2n_12	27	26	-27	1.456
	8chr_2n	5	12	8chr_2n_12	28	27	-26	1.489
	8chr_2n	5	12	8chr_2n_12	29	28	-25	1.438
	8chr_2n	5	12	8chr_2n_12	30	29	-24	1.696
	8chr_2n	5	12	8chr_2n_12	31	30	-23	1.778
	8chr_2n	5	12	8chr_2n_12	32	31	-22	1.761
	8chr_2n	5	12	8chr_2n_12	33	32	-21	1.965
	8chr_2n	5	12	8chr_2n_12	34	33	-20	1.475
	8chr_2n	5	12	8chr_2n_12	35	34	-19	1.965
	8chr_2n	5	12	8chr_2n_12	36	35	-18	1.314
	8chr_2n	5	12	8chr_2n_12	37	36	-17	1.314
	8chr_2n	5	12	8chr_2n_12	38	37	-16	0.858
	8chr_2n	5	12	8chr_2n_12	39	38	-15	1.226
	8chr_2n	5	12	8chr_2n_12	40	39	-14	2.19
	8chr_2n	5	12	8chr_2n_12	41	40	-13	1.308
	8chr_2n	5	12	8chr_2n_12	42	41	-12	2.019
	8chr_2n	5	12	8chr_2n_12	43	42	-11	2.248
	8chr_2n	5	12	8chr_2n_12	44	43	-10	3.976
	8chr_2n	5	12	8chr_2n_12	45	44	-9	4.982
	8chr_2n	5	12	8chr_2n_12	46	45	-8	5.653
	8chr_2n	5	12	8chr_2n_12	47	46	-7	6.217
	8chr_2n	5	12	8chr_2n_12	48	47	-6	6.822
	8chr_2n	5	12	8chr_2n_12	49	48	-5	7.482
	8chr_2n	5	12	8chr_2n_12	50	49	-4	7.735
	8chr_2n	5	12	8chr_2n_12	51	50	-3	8.172
	8chr_2n	5	12	8chr_2n_12	52	51	-2	8.35
	8chr_2n	5	12	8chr_2n_12	53	52	-1	8.273
	8chr_2n	5	12	8chr_2n_12	54	53	0	8.656
	8chr_2n	5	12	8chr_2n_12	55	54	1	7.867
	8chr_2n	5	13	8chr_2n_13	1	0	-54	0
	8chr_2n	5	13	8chr_2n_13	2	1	-53	0.404
	8chr_2n	5	13	8chr_2n_13	3	2	-52	0.766
	8chr_2n	5	13	8chr_2n_13	4	3	-51	1.156
	8chr_2n	5	13	8chr_2n_13	5	4	-50	0.592
	8chr_2n	5	13	8chr_2n_13	6	5	-49	0.923
	8chr_2n	5	13	8chr_2n_13	7	6	-48	0.571
	8chr_2n	5	13	8chr_2n_13	8	7	-47	0.564
	8chr_2n	5	13	8chr_2n_13	9	8	-46	0.565
	8chr_2n	5	13	8chr_2n_13	10	9	-45	0.598
	8chr_2n	5	13	8chr_2n_13	11	10	-44	0.565
	8chr_2n	5	13	8chr_2n_13	12	11	-43	0.953
	8chr_2n	5	13	8chr_2n_13	13	12	-42	0.939
	8chr_2n	5	13	8chr_2n_13	14	13	-41	0.982
	8chr_2n	5	13	8chr_2n_13	15	14	-40	0.811
	8chr_2n	5	13	8chr_2n_13	16	15	-39	1.305
	8chr_2n	5	13	8chr_2n_13	17	16	-38	1.202
	8chr_2n	5	13	8chr_2n_13	18	17	-37	1.211
	8chr_2n	5	13	8chr_2n_13	19	18	-36	1.074
	8chr_2n	5	13	8chr_2n_13	20	19	-35	0.701
	8chr_2n	5	13	8chr_2n_13	21	20	-34	1.637
	8chr_2n	5	13	8chr_2n_13	22	21	-33	1.303
	8chr_2n	5	13	8chr_2n_13	23	22	-32	1.152
	8chr_2n	5	13	8chr_2n_13	24	23	-31	1.142
	8chr_2n	5	13	8chr_2n_13	25	24	-30	1.375
	8chr_2n	5	13	8chr_2n_13	26	25	-29	0.948
	8chr_2n	5	13	8chr_2n_13	27	26	-28	1.176
	8chr_2n	5	13	8chr_2n_13	28	27	-27	1.845
	8chr_2n	5	13	8chr_2n_13	29	28	-26	1.623
	8chr_2n	5	13	8chr_2n_13	30	29	-25	1.596
	8chr_2n	5	13	8chr_2n_13	31	30	-24	1.666
	8chr_2n	5	13	8chr_2n_13	32	31	-23	1.716
	8chr_2n	5	13	8chr_2n_13	33	32	-22	1.482
	8chr_2n	5	13	8chr_2n_13	34	33	-21	1.907
	8chr_2n	5	13	8chr_2n_13	35	34	-20	1.827
	8chr_2n	5	13	8chr_2n_13	36	35	-19	1.892
	8chr_2n	5	13	8chr_2n_13	37	36	-18	2.02
	8chr_2n	5	13	8chr_2n_13	38	37	-17	1.938
	8chr_2n	5	13	8chr_2n_13	39	38	-16	1.957
	8chr_2n	5	13	8chr_2n_13	40	39	-15	2.02
	8chr_2n	5	13	8chr_2n_13	41	40	-14	1.933
	8chr_2n	5	13	8chr_2n_13	42	41	-13	1.647
	8chr_2n	5	13	8chr_2n_13	43	42	-12	1.923
	8chr_2n	5	13	8chr_2n_13	44	43	-11	2.183
	8chr_2n	5	13	8chr_2n_13	45	44	-10	1.822
	8chr_2n	5	13	8chr_2n_13	46	45	-9	3.606
	8chr_2n	5	13	8chr_2n_13	47	46	-8	4.546
	8chr_2n	5	13	8chr_2n_13	48	47	-7	5.129
	8chr_2n	5	13	8chr_2n_13	49	48	-6	5.346
	8chr_2n	5	13	8chr_2n_13	50	49	-5	5.258
	8chr_2n	5	13	8chr_2n_13	51	50	-4	6.262
	8chr_2n	5	13	8chr_2n_13	52	51	-3	6.767
	8chr_2n	5	13	8chr_2n_13	53	52	-2	6.69
	8chr_2n	5	13	8chr_2n_13	54	53	-1	6.967
	8chr_2n	5	13	8chr_2n_13	55	54	0	7.042
	8chr_2n	5	13	8chr_2n_13	56	55	1	4.543
	8chr_2n	5	14	8chr_2n_14	46	0	-36	0
	8chr_2n	5	14	8chr_2n_14	47	1	-35	0.521
	8chr_2n	5	14	8chr_2n_14	48	2	-34	1.115
	8chr_2n	5	14	8chr_2n_14	49	3	-33	0.789
	8chr_2n	5	14	8chr_2n_14	50	4	-32	1.105
	8chr_2n	5	14	8chr_2n_14	51	5	-31	1.544
	8chr_2n	5	14	8chr_2n_14	52	6	-30	1.524
	8chr_2n	5	14	8chr_2n_14	53	7	-29	1.811
	8chr_2n	5	14	8chr_2n_14	54	8	-28	1.932
	8chr_2n	5	14	8chr_2n_14	55	9	-27	1.729
	8chr_2n	5	14	8chr_2n_14	56	10	-26	1.517
	8chr_2n	5	14	8chr_2n_14	57	11	-25	1.614
	8chr_2n	5	14	8chr_2n_14	58	12	-24	1.794
	8chr_2n	5	14	8chr_2n_14	59	13	-23	1.771
	8chr_2n	5	14	8chr_2n_14	60	14	-22	1.507
	8chr_2n	5	14	8chr_2n_14	61	15	-21	1.892
	8chr_2n	5	14	8chr_2n_14	62	16	-20	1.892
	8chr_2n	5	14	8chr_2n_14	63	17	-19	2.104
	8chr_2n	5	14	8chr_2n_14	64	18	-18	1.813
	8chr_2n	5	14	8chr_2n_14	65	19	-17	2.104
	8chr_2n	5	14	8chr_2n_14	66	20	-16	2.095
	8chr_2n	5	14	8chr_2n_14	67	21	-15	2.562
	8chr_2n	5	14	8chr_2n_14	68	22	-14	2.825
	8chr_2n	5	14	8chr_2n_14	69	23	-13	3.577
	8chr_2n	5	14	8chr_2n_14	70	24	-12	4.588
	8chr_2n	5	14	8chr_2n_14	71	25	-11	5.579
	8chr_2n	5	14	8chr_2n_14	72	26	-10	6.478
	8chr_2n	5	14	8chr_2n_14	73	27	-9	7.086
	8chr_2n	5	14	8chr_2n_14	74	28	-8	7.924
	8chr_2n	5	14	8chr_2n_14	75	29	-7	8.375
	8chr_2n	5	14	8chr_2n_14	76	30	-6	8.805
	8chr_2n	5	14	8chr_2n_14	77	31	-5	9.239
	8chr_2n	5	14	8chr_2n_14	78	32	-4	9.482
	8chr_2n	5	14	8chr_2n_14	79	33	-3	9.539
	8chr_2n	5	14	8chr_2n_14	80	34	-2	9.867
	8chr_2n	5	14	8chr_2n_14	81	35	-1	10.296
	8chr_2n	5	14	8chr_2n_14	82	36	0	10.323
	8chr_2n	5	14	8chr_2n_14	83	37	1	10.299
	8chr_2n	5	14	8chr_2n_14	84	38	2	9.22
	8chr_2n	5	16	8chr_2n_16	7	0	-49	0
	8chr_2n	5	16	8chr_2n_16	8	1	-48	1.165
	8chr_2n	5	16	8chr_2n_16	9	2	-47	1.105
	8chr_2n	5	16	8chr_2n_16	10	3	-46	1.05
	8chr_2n	5	16	8chr_2n_16	11	4	-45	1.108
	8chr_2n	5	16	8chr_2n_16	12	5	-44	1.181
	8chr_2n	5	16	8chr_2n_16	13	6	-43	1.266
	8chr_2n	5	16	8chr_2n_16	14	7	-42	1.191
	8chr_2n	5	16	8chr_2n_16	15	8	-41	1.254
	8chr_2n	5	16	8chr_2n_16	16	9	-40	1.243
	8chr_2n	5	16	8chr_2n_16	17	10	-39	1.235
	8chr_2n	5	16	8chr_2n_16	18	11	-38	1.261
	8chr_2n	5	16	8chr_2n_16	19	12	-37	1.373
	8chr_2n	5	16	8chr_2n_16	20	13	-36	1.2
	8chr_2n	5	16	8chr_2n_16	21	14	-35	1.42
	8chr_2n	5	16	8chr_2n_16	22	15	-34	1.302
	8chr_2n	5	16	8chr_2n_16	23	16	-33	1.487
	8chr_2n	5	16	8chr_2n_16	24	17	-32	1.444
	8chr_2n	5	16	8chr_2n_16	25	18	-31	1.493
	8chr_2n	5	16	8chr_2n_16	26	19	-30	1.676
	8chr_2n	5	16	8chr_2n_16	27	20	-29	1.613
	8chr_2n	5	16	8chr_2n_16	28	21	-28	1.012
	8chr_2n	5	16	8chr_2n_16	29	22	-27	1.481
	8chr_2n	5	16	8chr_2n_16	30	23	-26	1.599
	8chr_2n	5	16	8chr_2n_16	31	24	-25	1.647
	8chr_2n	5	16	8chr_2n_16	32	25	-24	1.731
	8chr_2n	5	16	8chr_2n_16	33	26	-23	1.787
	8chr_2n	5	16	8chr_2n_16	34	27	-22	1.698
	8chr_2n	5	16	8chr_2n_16	35	28	-21	1.743
	8chr_2n	5	16	8chr_2n_16	36	29	-20	1.987
	8chr_2n	5	16	8chr_2n_16	37	30	-19	1.948
	8chr_2n	5	16	8chr_2n_16	38	31	-18	1.945
	8chr_2n	5	16	8chr_2n_16	39	32	-17	1.901
	8chr_2n	5	16	8chr_2n_16	40	33	-16	2.033
	8chr_2n	5	16	8chr_2n_16	41	34	-15	3.102
	8chr_2n	5	16	8chr_2n_16	42	35	-14	3.948
	8chr_2n	5	16	8chr_2n_16	43	36	-13	5.102
	8chr_2n	5	16	8chr_2n_16	44	37	-12	5.313
	8chr_2n	5	16	8chr_2n_16	45	38	-11	6.201
	8chr_2n	5	16	8chr_2n_16	46	39	-10	6.37
	8chr_2n	5	16	8chr_2n_16	47	40	-9	6.343
	8chr_2n	5	16	8chr_2n_16	48	41	-8	7.13
	8chr_2n	5	16	8chr_2n_16	49	42	-7	7.623
	8chr_2n	5	16	8chr_2n_16	50	43	-6	8.116
	8chr_2n	5	16	8chr_2n_16	51	44	-5	8.337
	8chr_2n	5	16	8chr_2n_16	52	45	-4	8.327
	8chr_2n	5	16	8chr_2n_16	53	46	-3	8.714
	8chr_2n	5	16	8chr_2n_16	54	47	-2	9.231
	8chr_2n	5	16	8chr_2n_16	55	48	-1	9.386
	8chr_2n	5	16	8chr_2n_16	56	49	0	9.579
	8chr_2n	5	16	8chr_2n_16	57	50	1	8.331
	8chr_2n	5	17	8chr_2n_17	7	0	-43	0
	8chr_2n	5	17	8chr_2n_17	8	1	-42	0.564
	8chr_2n	5	17	8chr_2n_17	9	2	-41	0.631
	8chr_2n	5	17	8chr_2n_17	10	3	-40	0.964
	8chr_2n	5	17	8chr_2n_17	11	4	-39	0.986
	8chr_2n	5	17	8chr_2n_17	12	5	-38	1.163
	8chr_2n	5	17	8chr_2n_17	13	6	-37	1.277
	8chr_2n	5	17	8chr_2n_17	14	7	-36	1.192
	8chr_2n	5	17	8chr_2n_17	15	8	-35	1.033
	8chr_2n	5	17	8chr_2n_17	16	9	-34	1.235
	8chr_2n	5	17	8chr_2n_17	17	10	-33	0.945
	8chr_2n	5	17	8chr_2n_17	18	11	-32	1.077
	8chr_2n	5	17	8chr_2n_17	19	12	-31	1.389
	8chr_2n	5	17	8chr_2n_17	20	13	-30	1.432
	8chr_2n	5	17	8chr_2n_17	21	14	-29	1.429
	8chr_2n	5	17	8chr_2n_17	22	15	-28	1.481
	8chr_2n	5	17	8chr_2n_17	23	16	-27	1.408
	8chr_2n	5	17	8chr_2n_17	24	17	-26	1.806
	8chr_2n	5	17	8chr_2n_17	25	18	-25	1.211
	8chr_2n	5	17	8chr_2n_17	26	19	-24	1.713
	8chr_2n	5	17	8chr_2n_17	27	20	-23	1.395
	8chr_2n	5	17	8chr_2n_17	28	21	-22	1.54
	8chr_2n	5	17	8chr_2n_17	29	22	-21	1.72
	8chr_2n	5	17	8chr_2n_17	30	23	-20	1.613
	8chr_2n	5	17	8chr_2n_17	31	24	-19	1.864
	8chr_2n	5	17	8chr_2n_17	32	25	-18	1.502
	8chr_2n	5	17	8chr_2n_17	33	26	-17	2.002
	8chr_2n	5	17	8chr_2n_17	34	27	-16	1.974
	8chr_2n	5	17	8chr_2n_17	35	28	-15	2.427
	8chr_2n	5	17	8chr_2n_17	36	29	-14	3.258
	8chr_2n	5	17	8chr_2n_17	37	30	-13	4.699
	8chr_2n	5	17	8chr_2n_17	38	31	-12	6.08
	8chr_2n	5	17	8chr_2n_17	39	32	-11	6.789
	8chr_2n	5	17	8chr_2n_17	40	33	-10	6.874
	8chr_2n	5	17	8chr_2n_17	41	34	-9	7.311
	8chr_2n	5	17	8chr_2n_17	42	35	-8	6.991
	8chr_2n	5	17	8chr_2n_17	43	36	-7	7.682
	8chr_2n	5	17	8chr_2n_17	44	37	-6	8.43
	8chr_2n	5	17	8chr_2n_17	45	38	-5	8.665
	8chr_2n	5	17	8chr_2n_17	46	39	-4	9.093
	8chr_2n	5	17	8chr_2n_17	47	40	-3	9.46
	8chr_2n	5	17	8chr_2n_17	48	41	-2	9.746
	8chr_2n	5	17	8chr_2n_17	49	42	-1	9.933
	8chr_2n	5	17	8chr_2n_17	50	43	0	10.086
	8chr_2n	5	17	8chr_2n_17	51	44	1	7.976
	8chr_2n	5	18	8chr_2n_18	6	0	-49	0
	8chr_2n	5	18	8chr_2n_18	7	1	-48	0.811
	8chr_2n	5	18	8chr_2n_18	8	2	-47	0.856
	8chr_2n	5	18	8chr_2n_18	9	3	-46	0.956
	8chr_2n	5	18	8chr_2n_18	10	4	-45	1.243
	8chr_2n	5	18	8chr_2n_18	11	5	-44	0.986
	8chr_2n	5	18	8chr_2n_18	12	6	-43	1.001
	8chr_2n	5	18	8chr_2n_18	13	7	-42	1.214
	8chr_2n	5	18	8chr_2n_18	14	8	-41	0.986
	8chr_2n	5	18	8chr_2n_18	15	9	-40	1.053
	8chr_2n	5	18	8chr_2n_18	16	10	-39	0.928
	8chr_2n	5	18	8chr_2n_18	17	11	-38	1.179
	8chr_2n	5	18	8chr_2n_18	18	12	-37	1.072
	8chr_2n	5	18	8chr_2n_18	19	13	-36	1.264
	8chr_2n	5	18	8chr_2n_18	20	14	-35	1.098
	8chr_2n	5	18	8chr_2n_18	21	15	-34	1.254
	8chr_2n	5	18	8chr_2n_18	22	16	-33	1.434
	8chr_2n	5	18	8chr_2n_18	23	17	-32	1.408
	8chr_2n	5	18	8chr_2n_18	24	18	-31	1.354
	8chr_2n	5	18	8chr_2n_18	25	19	-30	1.599
	8chr_2n	5	18	8chr_2n_18	26	20	-29	1.336
	8chr_2n	5	18	8chr_2n_18	27	21	-28	1.503
	8chr_2n	5	18	8chr_2n_18	28	22	-27	1.556
	8chr_2n	5	18	8chr_2n_18	29	23	-26	1.784
	8chr_2n	5	18	8chr_2n_18	30	24	-25	1.842
	8chr_2n	5	18	8chr_2n_18	31	25	-24	1.834
	8chr_2n	5	18	8chr_2n_18	32	26	-23	1.844
	8chr_2n	5	18	8chr_2n_18	33	27	-22	1.778
	8chr_2n	5	18	8chr_2n_18	34	28	-21	1.893
	8chr_2n	5	18	8chr_2n_18	35	29	-20	2.019
	8chr_2n	5	18	8chr_2n_18	36	30	-19	1.992
	8chr_2n	5	18	8chr_2n_18	37	31	-18	2.529
	8chr_2n	5	18	8chr_2n_18	38	32	-17	3.666
	8chr_2n	5	18	8chr_2n_18	39	33	-16	4.812
	8chr_2n	5	18	8chr_2n_18	40	34	-15	5.433
	8chr_2n	5	18	8chr_2n_18	41	35	-14	5.814
	8chr_2n	5	18	8chr_2n_18	42	36	-13	6.031
	8chr_2n	5	18	8chr_2n_18	43	37	-12	6.561
	8chr_2n	5	18	8chr_2n_18	44	38	-11	6.751
	8chr_2n	5	18	8chr_2n_18	45	39	-10	6.973
	8chr_2n	5	18	8chr_2n_18	46	40	-9	7.123
	8chr_2n	5	18	8chr_2n_18	47	41	-8	7.338
	8chr_2n	5	18	8chr_2n_18	48	42	-7	6.968
	8chr_2n	5	18	8chr_2n_18	49	43	-6	7.941
	8chr_2n	5	18	8chr_2n_18	50	44	-5	8.412
	8chr_2n	5	18	8chr_2n_18	51	45	-4	8.759
	8chr_2n	5	18	8chr_2n_18	52	46	-3	9.067
	8chr_2n	5	18	8chr_2n_18	53	47	-2	9.42
	8chr_2n	5	18	8chr_2n_18	54	48	-1	9.755
	8chr_2n	5	18	8chr_2n_18	55	49	0	10.342
	8chr_2n	5	18	8chr_2n_18	56	50	1	8.81
	8chr_2n	5	19	8chr_2n_19	9	0	-44	0
	8chr_2n	5	19	8chr_2n_19	10	1	-43	0.502
	8chr_2n	5	19	8chr_2n_19	11	2	-42	0.701
	8chr_2n	5	19	8chr_2n_19	12	3	-41	0.517
	8chr_2n	5	19	8chr_2n_19	13	4	-40	0.579
	8chr_2n	5	19	8chr_2n_19	14	5	-39	0.926
	8chr_2n	5	19	8chr_2n_19	15	6	-38	0.942
	8chr_2n	5	19	8chr_2n_19	16	7	-37	1.119
	8chr_2n	5	19	8chr_2n_19	17	8	-36	1.241
	8chr_2n	5	19	8chr_2n_19	18	9	-35	1.183
	8chr_2n	5	19	8chr_2n_19	19	10	-34	1.167
	8chr_2n	5	19	8chr_2n_19	20	11	-33	1.332
	8chr_2n	5	19	8chr_2n_19	21	12	-32	1.357
	8chr_2n	5	19	8chr_2n_19	22	13	-31	1.589
	8chr_2n	5	19	8chr_2n_19	23	14	-30	1.518
	8chr_2n	5	19	8chr_2n_19	24	15	-29	1.524
	8chr_2n	5	19	8chr_2n_19	25	16	-28	1.527
	8chr_2n	5	19	8chr_2n_19	26	17	-27	1.264
	8chr_2n	5	19	8chr_2n_19	27	18	-26	1.292
	8chr_2n	5	19	8chr_2n_19	28	19	-25	1.142
	8chr_2n	5	19	8chr_2n_19	29	20	-24	1.431
	8chr_2n	5	19	8chr_2n_19	30	21	-23	1.615
	8chr_2n	5	19	8chr_2n_19	31	22	-22	1.486
	8chr_2n	5	19	8chr_2n_19	32	23	-21	1.609
	8chr_2n	5	19	8chr_2n_19	33	24	-20	1.568
	8chr_2n	5	19	8chr_2n_19	34	25	-19	1.705
	8chr_2n	5	19	8chr_2n_19	35	26	-18	1.92
	8chr_2n	5	19	8chr_2n_19	36	27	-17	2.059
	8chr_2n	5	19	8chr_2n_19	37	28	-16	3.408
	8chr_2n	5	19	8chr_2n_19	38	29	-15	4.523
	8chr_2n	5	19	8chr_2n_19	39	30	-14	4.924
	8chr_2n	5	19	8chr_2n_19	40	31	-13	5.238
	8chr_2n	5	19	8chr_2n_19	41	32	-12	5.747
	8chr_2n	5	19	8chr_2n_19	42	33	-11	6.255
	8chr_2n	5	19	8chr_2n_19	43	34	-10	6.331
	8chr_2n	5	19	8chr_2n_19	44	35	-9	6.611
	8chr_2n	5	19	8chr_2n_19	45	36	-8	6.751
	8chr_2n	5	19	8chr_2n_19	46	37	-7	6.987
	8chr_2n	5	19	8chr_2n_19	47	38	-6	6.922
	8chr_2n	5	19	8chr_2n_19	48	39	-5	7.123
	8chr_2n	5	19	8chr_2n_19	49	40	-4	7.293
	8chr_2n	5	19	8chr_2n_19	50	41	-3	7.749
	8chr_2n	5	19	8chr_2n_19	51	42	-2	8.194
	8chr_2n	5	19	8chr_2n_19	52	43	-1	8.375
	8chr_2n	5	19	8chr_2n_19	53	44	0	8.532
	8chr_2n	5	19	8chr_2n_19	54	45	1	7.842
	8chr_2n	5	20	8chr_2n_20	8	0	-46	0
	8chr_2n	5	20	8chr_2n_20	9	1	-45	0.601
	8chr_2n	5	20	8chr_2n_20	10	2	-44	0.436
	8chr_2n	5	20	8chr_2n_20	11	3	-43	0.741
	8chr_2n	5	20	8chr_2n_20	12	4	-42	0.694
	8chr_2n	5	20	8chr_2n_20	13	5	-41	0.639
	8chr_2n	5	20	8chr_2n_20	14	6	-40	0.996
	8chr_2n	5	20	8chr_2n_20	15	7	-39	1.26
	8chr_2n	5	20	8chr_2n_20	16	8	-38	1.328
	8chr_2n	5	20	8chr_2n_20	17	9	-37	1.322
	8chr_2n	5	20	8chr_2n_20	18	10	-36	1.39
	8chr_2n	5	20	8chr_2n_20	19	11	-35	1.41
	8chr_2n	5	20	8chr_2n_20	20	12	-34	1.405
	8chr_2n	5	20	8chr_2n_20	21	13	-33	1.202
	8chr_2n	5	20	8chr_2n_20	22	14	-32	1.294
	8chr_2n	5	20	8chr_2n_20	23	15	-31	1.431
	8chr_2n	5	20	8chr_2n_20	24	16	-30	1.336
	8chr_2n	5	20	8chr_2n_20	25	17	-29	1.367
	8chr_2n	5	20	8chr_2n_20	26	18	-28	1.703
	8chr_2n	5	20	8chr_2n_20	27	19	-27	1.408
	8chr_2n	5	20	8chr_2n_20	28	20	-26	1.68
	8chr_2n	5	20	8chr_2n_20	29	21	-25	1.665
	8chr_2n	5	20	8chr_2n_20	30	22	-24	1.625
	8chr_2n	5	20	8chr_2n_20	31	23	-23	1.627
	8chr_2n	5	20	8chr_2n_20	32	24	-22	1.716
	8chr_2n	5	20	8chr_2n_20	33	25	-21	1.779
	8chr_2n	5	20	8chr_2n_20	34	26	-20	1.973
	8chr_2n	5	20	8chr_2n_20	35	27	-19	2.278
	8chr_2n	5	20	8chr_2n_20	36	28	-18	2.133
	8chr_2n	5	20	8chr_2n_20	37	29	-17	2.182
	8chr_2n	5	20	8chr_2n_20	38	30	-16	2.22
	8chr_2n	5	20	8chr_2n_20	39	31	-15	3.677
	8chr_2n	5	20	8chr_2n_20	40	32	-14	4.087
	8chr_2n	5	20	8chr_2n_20	41	33	-13	4.657
	8chr_2n	5	20	8chr_2n_20	42	34	-12	5.217
	8chr_2n	5	20	8chr_2n_20	43	35	-11	4.808
	8chr_2n	5	20	8chr_2n_20	44	36	-10	5.707
	8chr_2n	5	20	8chr_2n_20	45	37	-9	6.028
	8chr_2n	5	20	8chr_2n_20	46	38	-8	6.385
	8chr_2n	5	20	8chr_2n_20	47	39	-7	6.424
	8chr_2n	5	20	8chr_2n_20	48	40	-6	7.338
	8chr_2n	5	20	8chr_2n_20	49	41	-5	7.028
	8chr_2n	5	20	8chr_2n_20	50	42	-4	7.166
	8chr_2n	5	20	8chr_2n_20	51	43	-3	7.383
	8chr_2n	5	20	8chr_2n_20	52	44	-2	8.003
	8chr_2n	5	20	8chr_2n_20	53	45	-1	8.251
	8chr_2n	5	20	8chr_2n_20	54	46	0	8.602
	8chr_2n	5	20	8chr_2n_20	55	47	1	7.505
	3chr_2n	5	1	3chr_2n_1	19	0	-56	0
	3chr_2n	5	1	3chr_2n_1	20	1	-55	0.834
	3chr_2n	5	1	3chr_2n_1	21	2	-54	0.798
	3chr_2n	5	1	3chr_2n_1	22	3	-53	1.018
	3chr_2n	5	1	3chr_2n_1	23	4	-52	0.695
	3chr_2n	5	1	3chr_2n_1	24	5	-51	1.006
	3chr_2n	5	1	3chr_2n_1	25	6	-50	0.95
	3chr_2n	5	1	3chr_2n_1	26	7	-49	1.202
	3chr_2n	5	1	3chr_2n_1	27	8	-48	1.172
	3chr_2n	5	1	3chr_2n_1	28	9	-47	0.601
	3chr_2n	5	1	3chr_2n_1	29	10	-46	1.337
	3chr_2n	5	1	3chr_2n_1	30	11	-45	1.247
	3chr_2n	5	1	3chr_2n_1	31	12	-44	1.443
	3chr_2n	5	1	3chr_2n_1	32	13	-43	1.703
	3chr_2n	5	1	3chr_2n_1	33	14	-42	1.762
	3chr_2n	5	1	3chr_2n_1	34	15	-41	1.885
	3chr_2n	5	1	3chr_2n_1	35	16	-40	2.053
	3chr_2n	5	1	3chr_2n_1	36	17	-39	2.508
	3chr_2n	5	1	3chr_2n_1	37	18	-38	2.33
	3chr_2n	5	1	3chr_2n_1	38	19	-37	2.344
	3chr_2n	5	1	3chr_2n_1	39	20	-36	2.524
	3chr_2n	5	1	3chr_2n_1	40	21	-35	2.358
	3chr_2n	5	1	3chr_2n_1	41	22	-34	2.893
	3chr_2n	5	1	3chr_2n_1	42	23	-33	3.04
	3chr_2n	5	1	3chr_2n_1	43	24	-32	3.092
	3chr_2n	5	1	3chr_2n_1	44	25	-31	2.784
	3chr_2n	5	1	3chr_2n_1	45	26	-30	3.095
	3chr_2n	5	1	3chr_2n_1	46	27	-29	2.901
	3chr_2n	5	1	3chr_2n_1	47	28	-28	2.681
	3chr_2n	5	1	3chr_2n_1	48	29	-27	2.576
	3chr_2n	5	1	3chr_2n_1	49	30	-26	2.52
	3chr_2n	5	1	3chr_2n_1	50	31	-25	2.676
	3chr_2n	5	1	3chr_2n_1	51	32	-24	2.971
	3chr_2n	5	1	3chr_2n_1	52	33	-23	2.616
	3chr_2n	5	1	3chr_2n_1	53	34	-22	3.62
	3chr_2n	5	1	3chr_2n_1	54	35	-21	4.386
	3chr_2n	5	1	3chr_2n_1	55	36	-20	5.135
	3chr_2n	5	1	3chr_2n_1	56	37	-19	5.966
	3chr_2n	5	1	3chr_2n_1	57	38	-18	6.305
	3chr_2n	5	1	3chr_2n_1	58	39	-17	6.957
	3chr_2n	5	1	3chr_2n_1	59	40	-16	7.099
	3chr_2n	5	1	3chr_2n_1	60	41	-15	7.348
	3chr_2n	5	1	3chr_2n_1	61	42	-14	7.515
	3chr_2n	5	1	3chr_2n_1	62	43	-13	7.684
	3chr_2n	5	1	3chr_2n_1	63	44	-12	7.933
	3chr_2n	5	1	3chr_2n_1	64	45	-11	7.465
	3chr_2n	5	1	3chr_2n_1	65	46	-10	8.042
	3chr_2n	5	1	3chr_2n_1	66	47	-9	8.442
	3chr_2n	5	1	3chr_2n_1	67	48	-8	8.631
	3chr_2n	5	1	3chr_2n_1	68	49	-7	8.564
	3chr_2n	5	1	3chr_2n_1	69	50	-6	9.358
	3chr_2n	5	1	3chr_2n_1	70	51	-5	9.818
	3chr_2n	5	1	3chr_2n_1	71	52	-4	9.899
	3chr_2n	5	1	3chr_2n_1	72	53	-3	10.629
	3chr_2n	5	1	3chr_2n_1	73	54	-2	10.912
	3chr_2n	5	1	3chr_2n_1	74	55	-1	11.367
	3chr_2n	5	1	3chr_2n_1	75	56	0	11.726
	3chr_2n	5	1	3chr_2n_1	76	57	1	10.763
	3chr_2n	5	2	3chr_2n_2	8	0	-46	0
	3chr_2n	5	2	3chr_2n_2	9	1	-45	1.12
	3chr_2n	5	2	3chr_2n_2	10	2	-44	1.318
	3chr_2n	5	2	3chr_2n_2	11	3	-43	1.416
	3chr_2n	5	2	3chr_2n_2	12	4	-42	1.518
	3chr_2n	5	2	3chr_2n_2	13	5	-41	1.577
	3chr_2n	5	2	3chr_2n_2	14	6	-40	1.053
	3chr_2n	5	2	3chr_2n_2	15	7	-39	1.387
	3chr_2n	5	2	3chr_2n_2	16	8	-38	1.517
	3chr_2n	5	2	3chr_2n_2	17	9	-37	1.05
	3chr_2n	5	2	3chr_2n_2	18	10	-36	1.637
	3chr_2n	5	2	3chr_2n_2	19	11	-35	1.584
	3chr_2n	5	2	3chr_2n_2	20	12	-34	0.84
	3chr_2n	5	2	3chr_2n_2	21	13	-33	1.457
	3chr_2n	5	2	3chr_2n_2	22	14	-32	1.728
	3chr_2n	5	2	3chr_2n_2	23	15	-31	1.771
	3chr_2n	5	2	3chr_2n_2	24	16	-30	1.933
	3chr_2n	5	2	3chr_2n_2	25	17	-29	2.103
	3chr_2n	5	2	3chr_2n_2	26	18	-28	2.165
	3chr_2n	5	2	3chr_2n_2	27	19	-27	2.536
	3chr_2n	5	2	3chr_2n_2	28	20	-26	2.883
	3chr_2n	5	2	3chr_2n_2	29	21	-25	3.183
	3chr_2n	5	2	3chr_2n_2	30	22	-24	3.446
	3chr_2n	5	2	3chr_2n_2	31	23	-23	3.006
	3chr_2n	5	2	3chr_2n_2	32	24	-22	2.81
	3chr_2n	5	2	3chr_2n_2	33	25	-21	2.766
	3chr_2n	5	2	3chr_2n_2	34	26	-20	3.239
	3chr_2n	5	2	3chr_2n_2	35	27	-19	3.526
	3chr_2n	5	2	3chr_2n_2	36	28	-18	3.337
	3chr_2n	5	2	3chr_2n_2	37	29	-17	3.315
	3chr_2n	5	2	3chr_2n_2	38	30	-16	3.952
	3chr_2n	5	2	3chr_2n_2	39	31	-15	4.634
	3chr_2n	5	2	3chr_2n_2	40	32	-14	5.251
	3chr_2n	5	2	3chr_2n_2	41	33	-13	5.689
	3chr_2n	5	2	3chr_2n_2	42	34	-12	6.418
	3chr_2n	5	2	3chr_2n_2	43	35	-11	6.099
	3chr_2n	5	2	3chr_2n_2	44	36	-10	6.474
	3chr_2n	5	2	3chr_2n_2	45	37	-9	7.224
	3chr_2n	5	2	3chr_2n_2	46	38	-8	7.628
	3chr_2n	5	2	3chr_2n_2	47	39	-7	7.92
	3chr_2n	5	2	3chr_2n_2	48	40	-6	8.753
	3chr_2n	5	2	3chr_2n_2	49	41	-5	9.27
	3chr_2n	5	2	3chr_2n_2	50	42	-4	9.857
	3chr_2n	5	2	3chr_2n_2	51	43	-3	9.695
	3chr_2n	5	2	3chr_2n_2	52	44	-2	9.609
	3chr_2n	5	2	3chr_2n_2	53	45	-1	9.783
	3chr_2n	5	2	3chr_2n_2	54	46	0	9.898
	3chr_2n	5	2	3chr_2n_2	55	47	1	9.284
	3chr_2n	5	3	3chr_2n_3	8	0	-39	0
	3chr_2n	5	3	3chr_2n_3	9	1	-38	0.981
	3chr_2n	5	3	3chr_2n_3	10	2	-37	1.15
	3chr_2n	5	3	3chr_2n_3	11	3	-36	1.263
	3chr_2n	5	3	3chr_2n_3	12	4	-35	1.561
	3chr_2n	5	3	3chr_2n_3	13	5	-34	1.591
	3chr_2n	5	3	3chr_2n_3	14	6	-33	1.842
	3chr_2n	5	3	3chr_2n_3	15	7	-32	1.616
	3chr_2n	5	3	3chr_2n_3	16	8	-31	1.905
	3chr_2n	5	3	3chr_2n_3	17	9	-30	2.221
	3chr_2n	5	3	3chr_2n_3	18	10	-29	2.402
	3chr_2n	5	3	3chr_2n_3	19	11	-28	1.878
	3chr_2n	5	3	3chr_2n_3	20	12	-27	2.318
	3chr_2n	5	3	3chr_2n_3	21	13	-26	2.291
	3chr_2n	5	3	3chr_2n_3	22	14	-25	2.573
	3chr_2n	5	3	3chr_2n_3	23	15	-24	2.377
	3chr_2n	5	3	3chr_2n_3	24	16	-23	2.585
	3chr_2n	5	3	3chr_2n_3	25	17	-22	2.733
	3chr_2n	5	3	3chr_2n_3	26	18	-21	3.003
	3chr_2n	5	3	3chr_2n_3	27	19	-20	3.17
	3chr_2n	5	3	3chr_2n_3	28	20	-19	3.095
	3chr_2n	5	3	3chr_2n_3	29	21	-18	3.388
	3chr_2n	5	3	3chr_2n_3	30	22	-17	3.493
	3chr_2n	5	3	3chr_2n_3	31	23	-16	3.199
	3chr_2n	5	3	3chr_2n_3	32	24	-15	3.467
	3chr_2n	5	3	3chr_2n_3	33	25	-14	4.092
	3chr_2n	5	3	3chr_2n_3	34	26	-13	5.005
	3chr_2n	5	3	3chr_2n_3	35	27	-12	5.951
	3chr_2n	5	3	3chr_2n_3	36	28	-11	6.902
	3chr_2n	5	3	3chr_2n_3	37	29	-10	7.566
[truncated: 1,880 more rows]
