# Supplementary material for: Spindle architecture constrains karyotype evolution
Source: Nat Cell Biol. 2024 Aug 8;26(9):1496–503. doi: 10.1038/s41556-024-01485-w (PMC11392806; doi:10.1038/s41556-024-01485-w)
Supplement: Supplementary file 14 — Statistical source data. [file 41556_2024_1485_MOESM14_ESM.xlsx]

## Sheet: ED Fig. 4a
	Genotype	Experiment	ROI	ID	t	t_abs	t_anaMax	SPBdist
	16chr_2n	5	1	16chr_2n_1	27	21	-26	1.308
	16chr_2n	5	2	16chr_2n_2	81	25	-26	1.631
	16chr_2n	5	3	16chr_2n_3	75	29	-26	1.12
	16chr_2n	5	5	16chr_2n_5	63	12	-26	1.055
	16chr_2n	5	6	16chr_2n_6	42	18	-26	0.775
	16chr_2n	5	8	16chr_2n_8	32	20	-26	0.843
	16chr_2n	5	9	16chr_2n_9	29	25	-26	1.181
	16chr_2n	5	10	16chr_2n_10	39	34	-26	1.197
	16chr_2n	5	11	16chr_2n_11	83	26	-26	1.47
	16chr_2n	5	12	16chr_2n_12	43	32	-26	1.662
	16chr_2n	5	13	16chr_2n_13	58	15	-26	1.264
	16chr_2n	5	14	16chr_2n_14	52	20	-26	1.207
	16chr_2n	5	15	16chr_2n_15	31	23	-26	1.131
	16chr_2n	5	16	16chr_2n_16	80	26	-26	1.247
	16chr_2n	5	17	16chr_2n_17	82	34	-26	1.258
	16chr_2n	5	18	16chr_2n_18	39	26	-26	1.395
	16chr_2n	5	19	16chr_2n_19	67	16	-26	0.807
	16chr_2n	5	20	16chr_2n_20	23	20	-26	0.643
	2chr_2n	5	3	2chr_2n_3	95	46	-26	1.657
	2chr_2n	5	4	2chr_2n_4	109	69	-26	2.645
	2chr_2n	5	5	2chr_2n_5	56	21	-26	2.821
	2chr_2n	5	6	2chr_2n_6	57	27	-26	2.945
	2chr_2n	5	7	2chr_2n_7	29	27	-26	2.566
	2chr_2n	5	8	2chr_2n_8	37	24	-26	2.752
	2chr_2n	5	9	2chr_2n_9	30	25	-26	3.525
	2chr_2n	5	10	2chr_2n_10	100	53	-26	2.585
	2chr_2n	5	11	2chr_2n_11	42	40	-26	2.654
	2chr_2n	5	12	2chr_2n_12	38	18	-26	2.596
	2chr_2n	5	13	2chr_2n_13	52	21	-26	2.59
	2chr_2n	5	14	2chr_2n_14	46	32	-26	1.332
	2chr_2n	5	16	2chr_2n_16	42	22	-26	2.62
	2chr_2n	5	17	2chr_2n_17	29	19	-26	3.416
	2chr_2n	5	18	2chr_2n_18	58	20	-26	2.413
	2chr_2n	5	19	2chr_2n_19	47	22	-26	2.798
	2chr_2n	5	20	2chr_2n_20	103	64	-26	4.609
	3chr_2n	5	1	3chr_2n_1	49	30	-26	2.52
	3chr_2n	5	2	3chr_2n_2	28	20	-26	2.883
	3chr_2n	5	3	3chr_2n_3	21	13	-26	2.291
	3chr_2n	5	4	3chr_2n_4	54	20	-26	3.316
	3chr_2n	5	5	3chr_2n_5	27	20	-26	2.116
	3chr_2n	5	6	3chr_2n_6	44	20	-26	1.914
	3chr_2n	5	7	3chr_2n_7	64	20	-26	1.84
	3chr_2n	5	8	3chr_2n_8	45	36	-26	3.38
	3chr_2n	5	9	3chr_2n_9	30	17	-26	1.502
	3chr_2n	5	10	3chr_2n_10	34	15	-26	2.454
	3chr_2n	5	11	3chr_2n_11	29	17	-26	2.651
	3chr_2n	5	12	3chr_2n_12	35	20	-26	0.709
	3chr_2n	5	13	3chr_2n_13	42	32	-26	1.94
	3chr_2n	5	14	3chr_2n_14	28	20	-26	3.67
	3chr_2n	5	15	3chr_2n_15	35	16	-26	2.364
	3chr_2n	5	16	3chr_2n_16	48	18	-26	2.538
	3chr_2n	5	17	3chr_2n_17	43	24	-26	2.787
	3chr_2n	5	18	3chr_2n_18	33	22	-26	2.73
	3chr_2n	5	19	3chr_2n_19	47	20	-26	2.303
	3chr_2n	5	20	3chr_2n_20	35	26	-26	2.421
	8chr_2n	5	1	8chr_2n_1	40	27	-26	1.98
	8chr_2n	5	2	8chr_2n_2	50	22	-26	1.003
	8chr_2n	5	3	8chr_2n_3	46	29	-26	1.925
	8chr_2n	5	4	8chr_2n_4	41	20	-26	1.475
	8chr_2n	5	5	8chr_2n_5	55	17	-26	1.324
	8chr_2n	5	6	8chr_2n_6	34	29	-26	1.147
	8chr_2n	5	7	8chr_2n_7	40	28	-26	1.771
	8chr_2n	5	9	8chr_2n_9	45	40	-26	1.842
	8chr_2n	5	10	8chr_2n_10	98	29	-26	1.568
	8chr_2n	5	11	8chr_2n_11	43	19	-26	1.481
	8chr_2n	5	12	8chr_2n_12	28	27	-26	1.489
	8chr_2n	5	13	8chr_2n_13	29	28	-26	1.623
	8chr_2n	5	14	8chr_2n_14	56	10	-26	1.517
	8chr_2n	5	16	8chr_2n_16	30	23	-26	1.599
	8chr_2n	5	17	8chr_2n_17	24	17	-26	1.806
	8chr_2n	5	18	8chr_2n_18	29	23	-26	1.784
	8chr_2n	5	19	8chr_2n_19	27	18	-26	1.292
	8chr_2n	5	20	8chr_2n_20	28	20	-26	1.68

## Sheet: ED Fig. 4b
	Genotype	Experiment	ROI	ID	t	t_abs	t_anaMax	SPBdist
	3chr	4	1	3chr_4_1	56	0	-42	0
	3chr	4	1	3chr_4_1	57	1	-41	0.673
	3chr	4	1	3chr_4_1	58	2	-40	0.813
	3chr	4	1	3chr_4_1	59	3	-39	0.927
	3chr	4	1	3chr_4_1	60	4	-38	0.882
	3chr	4	1	3chr_4_1	61	5	-37	0.861
	3chr	4	1	3chr_4_1	62	6	-36	0.614
	3chr	4	1	3chr_4_1	63	7	-35	1.345
	3chr	4	1	3chr_4_1	64	8	-34	1.744
	3chr	4	1	3chr_4_1	65	9	-33	1.672
	3chr	4	1	3chr_4_1	66	10	-32	2.022
	3chr	4	1	3chr_4_1	67	11	-31	1.593
	3chr	4	1	3chr_4_1	68	12	-30	0.85
	3chr	4	1	3chr_4_1	69	13	-29	0.943
	3chr	4	1	3chr_4_1	70	14	-28	0.498
	3chr	4	1	3chr_4_1	71	15	-27	1.457
	3chr	4	1	3chr_4_1	72	16	-26	1.603
	3chr	4	1	3chr_4_1	73	17	-25	1.496
	3chr	4	1	3chr_4_1	74	18	-24	1.49
	3chr	4	1	3chr_4_1	75	19	-23	2.356
	3chr	4	1	3chr_4_1	76	20	-22	2.163
	3chr	4	1	3chr_4_1	77	21	-21	2.127
	3chr	4	1	3chr_4_1	78	22	-20	2.077
	3chr	4	1	3chr_4_1	79	23	-19	2.485
	3chr	4	1	3chr_4_1	80	24	-18	2.596
	3chr	4	1	3chr_4_1	81	25	-17	2.698
	3chr	4	1	3chr_4_1	82	26	-16	2.775
	3chr	4	1	3chr_4_1	83	27	-15	2.321
	3chr	4	1	3chr_4_1	84	28	-14	2.582
	3chr	4	1	3chr_4_1	85	29	-13	2.774
	3chr	4	1	3chr_4_1	86	30	-12	3.333
	3chr	4	1	3chr_4_1	87	31	-11	3.931
	3chr	4	1	3chr_4_1	88	32	-10	4.207
	3chr	4	1	3chr_4_1	89	33	-9	4.922
	3chr	4	1	3chr_4_1	90	34	-8	4.855
	3chr	4	1	3chr_4_1	91	35	-7	5.31
	3chr	4	1	3chr_4_1	92	36	-6	5.447
	3chr	4	1	3chr_4_1	93	37	-5	5.804
	3chr	4	1	3chr_4_1	94	38	-4	5.935
	3chr	4	1	3chr_4_1	95	39	-3	6.36
	3chr	4	1	3chr_4_1	96	40	-2	6.714
	3chr	4	1	3chr_4_1	97	41	-1	7.234
	3chr	4	1	3chr_4_1	98	42	0	7.664
	3chr	4	1	3chr_4_1	99	43	1	6.974
	3chr	4	2	3chr_4_2	33	0	-37	0
	3chr	4	2	3chr_4_2	34	1	-36	0.655
	3chr	4	2	3chr_4_2	35	2	-35	0.488
	3chr	4	2	3chr_4_2	36	3	-34	0.646
	3chr	4	2	3chr_4_2	37	4	-33	1.055
	3chr	4	2	3chr_4_2	38	5	-32	1.176
	3chr	4	2	3chr_4_2	39	6	-31	1.008
	3chr	4	2	3chr_4_2	40	7	-30	1.358
	3chr	4	2	3chr_4_2	41	8	-29	1.083
	3chr	4	2	3chr_4_2	42	9	-28	1.82
	3chr	4	2	3chr_4_2	43	10	-27	1.496
	3chr	4	2	3chr_4_2	44	11	-26	1.385
	3chr	4	2	3chr_4_2	45	12	-25	2.153
	3chr	4	2	3chr_4_2	46	13	-24	2.298
	3chr	4	2	3chr_4_2	47	14	-23	2.294
	3chr	4	2	3chr_4_2	48	15	-22	2.23
	3chr	4	2	3chr_4_2	49	16	-21	2.412
	3chr	4	2	3chr_4_2	50	17	-20	2.656
	3chr	4	2	3chr_4_2	51	18	-19	2.465
	3chr	4	2	3chr_4_2	52	19	-18	2.874
	3chr	4	2	3chr_4_2	53	20	-17	2.499
	3chr	4	2	3chr_4_2	54	21	-16	2.962
	3chr	4	2	3chr_4_2	55	22	-15	3.205
	3chr	4	2	3chr_4_2	56	23	-14	3.246
	3chr	4	2	3chr_4_2	57	24	-13	3.74
	3chr	4	2	3chr_4_2	58	25	-12	4.276
	3chr	4	2	3chr_4_2	59	26	-11	4.828
	3chr	4	2	3chr_4_2	60	27	-10	4.863
	3chr	4	2	3chr_4_2	61	28	-9	5.166
	3chr	4	2	3chr_4_2	62	29	-8	5.566
	3chr	4	2	3chr_4_2	63	30	-7	5.848
	3chr	4	2	3chr_4_2	64	31	-6	6.18
	3chr	4	2	3chr_4_2	65	32	-5	6.554
	3chr	4	2	3chr_4_2	66	33	-4	6.807
	3chr	4	2	3chr_4_2	67	34	-3	7.236
	3chr	4	2	3chr_4_2	68	35	-2	7.646
	3chr	4	2	3chr_4_2	69	36	-1	8.064
	3chr	4	2	3chr_4_2	70	37	0	8.221
	3chr	4	2	3chr_4_2	71	38	1	6.852
	3chr	4	3	3chr_4_3	61	0	-41	0
	3chr	4	3	3chr_4_3	62	1	-40	0.534
	3chr	4	3	3chr_4_3	63	2	-39	0.628
	3chr	4	3	3chr_4_3	64	3	-38	1.149
	3chr	4	3	3chr_4_3	65	4	-37	0.564
	3chr	4	3	3chr_4_3	66	5	-36	0.441
	3chr	4	3	3chr_4_3	67	6	-35	0.837
	3chr	4	3	3chr_4_3	68	7	-34	1.76
	3chr	4	3	3chr_4_3	69	8	-33	0.797
	3chr	4	3	3chr_4_3	70	9	-32	1.266
	3chr	4	3	3chr_4_3	71	10	-31	1.233
	3chr	4	3	3chr_4_3	72	11	-30	1.347
	3chr	4	3	3chr_4_3	73	12	-29	1.432
	3chr	4	3	3chr_4_3	74	13	-28	0.84
	3chr	4	3	3chr_4_3	75	14	-27	1.226
	3chr	4	3	3chr_4_3	76	15	-26	1.759
	3chr	4	3	3chr_4_3	77	16	-25	1.636
	3chr	4	3	3chr_4_3	78	17	-24	1.235
	3chr	4	3	3chr_4_3	79	18	-23	1.63
	3chr	4	3	3chr_4_3	80	19	-22	2.01
	3chr	4	3	3chr_4_3	81	20	-21	2.184
	3chr	4	3	3chr_4_3	82	21	-20	1.731
	3chr	4	3	3chr_4_3	83	22	-19	2.356
	3chr	4	3	3chr_4_3	84	23	-18	2.083
	3chr	4	3	3chr_4_3	85	24	-17	2.339
	3chr	4	3	3chr_4_3	86	25	-16	2.73
	3chr	4	3	3chr_4_3	87	26	-15	2.2
	3chr	4	3	3chr_4_3	88	27	-14	2.98
	3chr	4	3	3chr_4_3	89	28	-13	3.034
	3chr	4	3	3chr_4_3	90	29	-12	2.701
	3chr	4	3	3chr_4_3	91	30	-11	3.582
	3chr	4	3	3chr_4_3	92	31	-10	3.348
	3chr	4	3	3chr_4_3	93	32	-9	3.007
	3chr	4	3	3chr_4_3	94	33	-8	4.755
	3chr	4	3	3chr_4_3	95	34	-7	4.761
	3chr	4	3	3chr_4_3	96	35	-6	5.603
	3chr	4	3	3chr_4_3	97	36	-5	6.451
	3chr	4	3	3chr_4_3	98	37	-4	6.469
	3chr	4	3	3chr_4_3	99	38	-3	6.267
	3chr	4	3	3chr_4_3	100	39	-2	6.493
	3chr	4	3	3chr_4_3	101	40	-1	6.613
	3chr	4	3	3chr_4_3	102	41	0	6.615
	3chr	4	3	3chr_4_3	103	42	1	6.334
	3chr	4	4	3chr_4_4	43	0	-41	0
	3chr	4	4	3chr_4_4	44	1	-40	0.92
	3chr	4	4	3chr_4_4	45	2	-39	0.652
	3chr	4	4	3chr_4_4	46	3	-38	0.961
	3chr	4	4	3chr_4_4	47	4	-37	1.577
	3chr	4	4	3chr_4_4	48	5	-36	1.384
	3chr	4	4	3chr_4_4	49	6	-35	1.638
	3chr	4	4	3chr_4_4	50	7	-34	1.268
	3chr	4	4	3chr_4_4	51	8	-33	1.747
	3chr	4	4	3chr_4_4	52	9	-32	1.711
	3chr	4	4	3chr_4_4	53	10	-31	1.756
	3chr	4	4	3chr_4_4	54	11	-30	1.565
	3chr	4	4	3chr_4_4	55	12	-29	2.015
	3chr	4	4	3chr_4_4	56	13	-28	1.905
	3chr	4	4	3chr_4_4	57	14	-27	2.107
	3chr	4	4	3chr_4_4	58	15	-26	2.15
	3chr	4	4	3chr_4_4	59	16	-25	1.224
	3chr	4	4	3chr_4_4	60	17	-24	1.519
	3chr	4	4	3chr_4_4	61	18	-23	2.315
	3chr	4	4	3chr_4_4	62	19	-22	1.998
	3chr	4	4	3chr_4_4	63	20	-21	2.4
	3chr	4	4	3chr_4_4	64	21	-20	2.624
	3chr	4	4	3chr_4_4	65	22	-19	3.305
	3chr	4	4	3chr_4_4	66	23	-18	3.832
	3chr	4	4	3chr_4_4	67	24	-17	4.036
	3chr	4	4	3chr_4_4	68	25	-16	3.948
	3chr	4	4	3chr_4_4	69	26	-15	5.774
	3chr	4	4	3chr_4_4	70	27	-14	6.055
	3chr	4	4	3chr_4_4	71	28	-13	6.316
	3chr	4	4	3chr_4_4	72	29	-12	6.549
	3chr	4	4	3chr_4_4	73	30	-11	6.829
	3chr	4	4	3chr_4_4	74	31	-10	7.187
	3chr	4	4	3chr_4_4	75	32	-9	7.011
	3chr	4	4	3chr_4_4	76	33	-8	NA
	3chr	4	4	3chr_4_4	77	34	-7	7.732
	3chr	4	4	3chr_4_4	78	35	-6	8.317
	3chr	4	4	3chr_4_4	79	36	-5	8.539
	3chr	4	4	3chr_4_4	80	37	-4	8.6
	3chr	4	4	3chr_4_4	81	38	-3	8.834
	3chr	4	4	3chr_4_4	82	39	-2	8.686
	3chr	4	4	3chr_4_4	83	40	-1	8.605
	3chr	4	4	3chr_4_4	84	41	0	8.609
	3chr	4	4	3chr_4_4	85	42	1	8.19
	3chr	4	5	3chr_4_5	44	0	-50	0
	3chr	4	5	3chr_4_5	45	1	-49	1.002
	3chr	4	5	3chr_4_5	46	2	-48	1.057
	3chr	4	5	3chr_4_5	47	3	-47	1.073
	3chr	4	5	3chr_4_5	48	4	-46	1.112
	3chr	4	5	3chr_4_5	49	5	-45	1.015
	3chr	4	5	3chr_4_5	50	6	-44	1.188
	3chr	4	5	3chr_4_5	51	7	-43	1.272
	3chr	4	5	3chr_4_5	52	8	-42	1.61
	3chr	4	5	3chr_4_5	53	9	-41	1.561
	3chr	4	5	3chr_4_5	54	10	-40	1.677
	3chr	4	5	3chr_4_5	55	11	-39	1.71
	3chr	4	5	3chr_4_5	56	12	-38	1.613
	3chr	4	5	3chr_4_5	57	13	-37	1.78
	3chr	4	5	3chr_4_5	58	14	-36	1.942
	3chr	4	5	3chr_4_5	59	15	-35	1.939
	3chr	4	5	3chr_4_5	60	16	-34	1.855
	3chr	4	5	3chr_4_5	61	17	-33	1.686
	3chr	4	5	3chr_4_5	62	18	-32	1.619
	3chr	4	5	3chr_4_5	63	19	-31	1.716
	3chr	4	5	3chr_4_5	64	20	-30	1.73
	3chr	4	5	3chr_4_5	65	21	-29	1.923
	3chr	4	5	3chr_4_5	66	22	-28	1.96
	3chr	4	5	3chr_4_5	67	23	-27	1.938
	3chr	4	5	3chr_4_5	68	24	-26	1.525
	3chr	4	5	3chr_4_5	69	25	-25	2.05
	3chr	4	5	3chr_4_5	70	26	-24	1.979
	3chr	4	5	3chr_4_5	71	27	-23	2.085
	3chr	4	5	3chr_4_5	72	28	-22	2.01
	3chr	4	5	3chr_4_5	73	29	-21	1.762
	3chr	4	5	3chr_4_5	74	30	-20	2.321
	3chr	4	5	3chr_4_5	75	31	-19	1.991
	3chr	4	5	3chr_4_5	76	32	-18	1.95
	3chr	4	5	3chr_4_5	77	33	-17	2.156
	3chr	4	5	3chr_4_5	78	34	-16	2.407
	3chr	4	5	3chr_4_5	79	35	-15	2.605
	3chr	4	5	3chr_4_5	80	36	-14	3.158
	3chr	4	5	3chr_4_5	81	37	-13	3.351
	3chr	4	5	3chr_4_5	82	38	-12	4.016
	3chr	4	5	3chr_4_5	83	39	-11	4.505
	3chr	4	5	3chr_4_5	84	40	-10	4.959
	3chr	4	5	3chr_4_5	85	41	-9	5.43
	3chr	4	5	3chr_4_5	86	42	-8	5.829
	3chr	4	5	3chr_4_5	87	43	-7	5.946
	3chr	4	5	3chr_4_5	88	44	-6	6.224
	3chr	4	5	3chr_4_5	89	45	-5	6.653
	3chr	4	5	3chr_4_5	90	46	-4	6.992
	3chr	4	5	3chr_4_5	91	47	-3	7.48
	3chr	4	5	3chr_4_5	92	48	-2	7.504
	3chr	4	5	3chr_4_5	93	49	-1	7.944
	3chr	4	5	3chr_4_5	94	50	0	7.947
	3chr	4	5	3chr_4_5	95	51	1	6.464
	3chr	4	6	3chr_4_6	2	0	-92	0
	3chr	4	6	3chr_4_6	3	1	-91	0.837
	3chr	4	6	3chr_4_6	4	2	-90	1.473
	3chr	4	6	3chr_4_6	5	3	-89	1.202
	3chr	4	6	3chr_4_6	6	4	-88	1.065
	3chr	4	6	3chr_4_6	7	5	-87	1.02
	3chr	4	6	3chr_4_6	8	6	-86	0.72
	3chr	4	6	3chr_4_6	9	7	-85	0.482
	3chr	4	6	3chr_4_6	10	8	-84	1.25
	3chr	4	6	3chr_4_6	11	9	-83	1.766
	3chr	4	6	3chr_4_6	12	10	-82	1.925
	3chr	4	6	3chr_4_6	13	11	-81	1.918
	3chr	4	6	3chr_4_6	14	12	-80	1.476
	3chr	4	6	3chr_4_6	15	13	-79	1.235
	3chr	4	6	3chr_4_6	16	14	-78	1.373
	3chr	4	6	3chr_4_6	17	15	-77	1.18
	3chr	4	6	3chr_4_6	18	16	-76	1.697
	3chr	4	6	3chr_4_6	19	17	-75	1.675
	3chr	4	6	3chr_4_6	20	18	-74	1.764
	3chr	4	6	3chr_4_6	21	19	-73	1.499
	3chr	4	6	3chr_4_6	22	20	-72	1.662
	3chr	4	6	3chr_4_6	23	21	-71	1.525
	3chr	4	6	3chr_4_6	24	22	-70	1.119
	3chr	4	6	3chr_4_6	25	23	-69	1.095
	3chr	4	6	3chr_4_6	26	24	-68	0.571
	3chr	4	6	3chr_4_6	27	25	-67	1.202
	3chr	4	6	3chr_4_6	28	26	-66	1.079
	3chr	4	6	3chr_4_6	29	27	-65	1.26
	3chr	4	6	3chr_4_6	30	28	-64	1.627
	3chr	4	6	3chr_4_6	31	29	-63	1.559
	3chr	4	6	3chr_4_6	32	30	-62	1.684
	3chr	4	6	3chr_4_6	33	31	-61	1.422
	3chr	4	6	3chr_4_6	34	32	-60	1.506
	3chr	4	6	3chr_4_6	35	33	-59	1.298
	3chr	4	6	3chr_4_6	36	34	-58	1.513
	3chr	4	6	3chr_4_6	37	35	-57	1.26
	3chr	4	6	3chr_4_6	38	36	-56	0.466
	3chr	4	6	3chr_4_6	39	37	-55	1.595
	3chr	4	6	3chr_4_6	40	38	-54	1.485
	3chr	4	6	3chr_4_6	41	39	-53	1.675
	3chr	4	6	3chr_4_6	42	40	-52	1.714
	3chr	4	6	3chr_4_6	43	41	-51	1.46
	3chr	4	6	3chr_4_6	44	42	-50	1.567
	3chr	4	6	3chr_4_6	45	43	-49	1.708
	3chr	4	6	3chr_4_6	46	44	-48	1.723
	3chr	4	6	3chr_4_6	47	45	-47	2.414
	3chr	4	6	3chr_4_6	48	46	-46	3.035
	3chr	4	6	3chr_4_6	49	47	-45	2.844
	3chr	4	6	3chr_4_6	50	48	-44	2.504
	3chr	4	6	3chr_4_6	51	49	-43	2.476
	3chr	4	6	3chr_4_6	52	50	-42	2.246
	3chr	4	6	3chr_4_6	53	51	-41	1.903
	3chr	4	6	3chr_4_6	54	52	-40	1.598
	3chr	4	6	3chr_4_6	55	53	-39	1.706
	3chr	4	6	3chr_4_6	56	54	-38	1.716
	3chr	4	6	3chr_4_6	57	55	-37	1.528
	3chr	4	6	3chr_4_6	58	56	-36	1.631
	3chr	4	6	3chr_4_6	59	57	-35	1.611
	3chr	4	6	3chr_4_6	60	58	-34	1.554
	3chr	4	6	3chr_4_6	61	59	-33	1.867
	3chr	4	6	3chr_4_6	62	60	-32	1.946
	3chr	4	6	3chr_4_6	63	61	-31	1.979
	3chr	4	6	3chr_4_6	64	62	-30	2.202
	3chr	4	6	3chr_4_6	65	63	-29	1.879
	3chr	4	6	3chr_4_6	66	64	-28	2.043
	3chr	4	6	3chr_4_6	67	65	-27	2.276
	3chr	4	6	3chr_4_6	68	66	-26	2.326
	3chr	4	6	3chr_4_6	69	67	-25	2.352
	3chr	4	6	3chr_4_6	70	68	-24	2.315
	3chr	4	6	3chr_4_6	71	69	-23	2.312
	3chr	4	6	3chr_4_6	72	70	-22	2.42
	3chr	4	6	3chr_4_6	73	71	-21	2.007
	3chr	4	6	3chr_4_6	74	72	-20	2.076
	3chr	4	6	3chr_4_6	75	73	-19	2.516
	3chr	4	6	3chr_4_6	76	74	-18	2.765
	3chr	4	6	3chr_4_6	77	75	-17	2.788
	3chr	4	6	3chr_4_6	78	76	-16	3.043
	3chr	4	6	3chr_4_6	79	77	-15	2.882
	3chr	4	6	3chr_4_6	80	78	-14	2.432
	3chr	4	6	3chr_4_6	81	79	-13	3.062
	3chr	4	6	3chr_4_6	82	80	-12	3.788
	3chr	4	6	3chr_4_6	83	81	-11	4.013
	3chr	4	6	3chr_4_6	84	82	-10	4.748
	3chr	4	6	3chr_4_6	85	83	-9	4.909
	3chr	4	6	3chr_4_6	86	84	-8	NA
	3chr	4	6	3chr_4_6	87	85	-7	5.157
	3chr	4	6	3chr_4_6	88	86	-6	NA
	3chr	4	6	3chr_4_6	89	87	-5	NA
	3chr	4	6	3chr_4_6	90	88	-4	5.891
	3chr	4	6	3chr_4_6	91	89	-3	6.221
	3chr	4	6	3chr_4_6	92	90	-2	NA
	3chr	4	6	3chr_4_6	93	91	-1	6.548
	3chr	4	6	3chr_4_6	94	92	0	6.633
	3chr	4	6	3chr_4_6	95	93	1	6.507
	3chr	4	7	3chr_4_7	32	0	-42	0
	3chr	4	7	3chr_4_7	33	1	-41	0.558
	3chr	4	7	3chr_4_7	34	2	-40	1.038
	3chr	4	7	3chr_4_7	35	3	-39	1.392
	3chr	4	7	3chr_4_7	36	4	-38	0.824
	3chr	4	7	3chr_4_7	37	5	-37	1.053
	3chr	4	7	3chr_4_7	38	6	-36	1.182
	3chr	4	7	3chr_4_7	39	7	-35	1.463
	3chr	4	7	3chr_4_7	40	8	-34	1.448
	3chr	4	7	3chr_4_7	41	9	-33	1.637
	3chr	4	7	3chr_4_7	42	10	-32	1.652
	3chr	4	7	3chr_4_7	43	11	-31	1.504
	3chr	4	7	3chr_4_7	44	12	-30	1.684
	3chr	4	7	3chr_4_7	45	13	-29	1.478
	3chr	4	7	3chr_4_7	46	14	-28	1.633
	3chr	4	7	3chr_4_7	47	15	-27	1.687
	3chr	4	7	3chr_4_7	48	16	-26	1.849
	3chr	4	7	3chr_4_7	49	17	-25	2.109
	3chr	4	7	3chr_4_7	50	18	-24	1.942
	3chr	4	7	3chr_4_7	51	19	-23	1.816
	3chr	4	7	3chr_4_7	52	20	-22	1.643
	3chr	4	7	3chr_4_7	53	21	-21	1.681
	3chr	4	7	3chr_4_7	54	22	-20	1.827
	3chr	4	7	3chr_4_7	55	23	-19	2.254
	3chr	4	7	3chr_4_7	56	24	-18	2.42
	3chr	4	7	3chr_4_7	57	25	-17	2.321
	3chr	4	7	3chr_4_7	58	26	-16	2.374
	3chr	4	7	3chr_4_7	59	27	-15	2.263
	3chr	4	7	3chr_4_7	60	28	-14	2.536
	3chr	4	7	3chr_4_7	61	29	-13	2.509
	3chr	4	7	3chr_4_7	62	30	-12	2.946
	3chr	4	7	3chr_4_7	63	31	-11	3.484
	3chr	4	7	3chr_4_7	64	32	-10	3.99
	3chr	4	7	3chr_4_7	65	33	-9	4.421
	3chr	4	7	3chr_4_7	66	34	-8	4.573
	3chr	4	7	3chr_4_7	67	35	-7	5.103
	3chr	4	7	3chr_4_7	68	36	-6	5.682
	3chr	4	7	3chr_4_7	69	37	-5	6.114
	3chr	4	7	3chr_4_7	70	38	-4	6.608
	3chr	4	7	3chr_4_7	71	39	-3	7.147
	3chr	4	7	3chr_4_7	72	40	-2	7.582
	3chr	4	7	3chr_4_7	73	41	-1	7.805
	3chr	4	7	3chr_4_7	74	42	0	7.952
	3chr	4	7	3chr_4_7	75	43	1	7.64
	3chr	4	8	3chr_4_8	37	0	-46	0
	3chr	4	8	3chr_4_8	38	1	-45	1.155
	3chr	4	8	3chr_4_8	39	2	-44	1.207
	3chr	4	8	3chr_4_8	40	3	-43	1.112
	3chr	4	8	3chr_4_8	41	4	-42	1.287
	3chr	4	8	3chr_4_8	42	5	-41	1.685
	3chr	4	8	3chr_4_8	43	6	-40	1.684
	3chr	4	8	3chr_4_8	44	7	-39	1.842
	3chr	4	8	3chr_4_8	45	8	-38	1.371
	3chr	4	8	3chr_4_8	46	9	-37	1.975
	3chr	4	8	3chr_4_8	47	10	-36	1.728
	3chr	4	8	3chr_4_8	48	11	-35	1.502
	3chr	4	8	3chr_4_8	49	12	-34	1.721
	3chr	4	8	3chr_4_8	50	13	-33	2.15
	3chr	4	8	3chr_4_8	51	14	-32	1.724
	3chr	4	8	3chr_4_8	52	15	-31	1.784
	3chr	4	8	3chr_4_8	53	16	-30	2.128
	3chr	4	8	3chr_4_8	54	17	-29	2.127
	3chr	4	8	3chr_4_8	55	18	-28	2.261
	3chr	4	8	3chr_4_8	56	19	-27	2.307
	3chr	4	8	3chr_4_8	57	20	-26	2.541
	3chr	4	8	3chr_4_8	58	21	-25	2.622
	3chr	4	8	3chr_4_8	59	22	-24	2.071
	3chr	4	8	3chr_4_8	60	23	-23	2.314
	3chr	4	8	3chr_4_8	61	24	-22	2.911
	3chr	4	8	3chr_4_8	62	25	-21	2.857
	3chr	4	8	3chr_4_8	63	26	-20	2.949
	3chr	4	8	3chr_4_8	64	27	-19	2.911
	3chr	4	8	3chr_4_8	65	28	-18	2.627
	3chr	4	8	3chr_4_8	66	29	-17	2.837
	3chr	4	8	3chr_4_8	67	30	-16	2.933
	3chr	4	8	3chr_4_8	68	31	-15	3.111
	3chr	4	8	3chr_4_8	69	32	-14	3.952
	3chr	4	8	3chr_4_8	70	33	-13	4.574
	3chr	4	8	3chr_4_8	71	34	-12	4.825
	3chr	4	8	3chr_4_8	72	35	-11	NA
	3chr	4	8	3chr_4_8	73	36	-10	4.941
	3chr	4	8	3chr_4_8	74	37	-9	5.822
	3chr	4	8	3chr_4_8	75	38	-8	5.996
	3chr	4	8	3chr_4_8	76	39	-7	NA
	3chr	4	8	3chr_4_8	77	40	-6	NA
	3chr	4	8	3chr_4_8	78	41	-5	7.389
	3chr	4	8	3chr_4_8	79	42	-4	7.673
	3chr	4	8	3chr_4_8	80	43	-3	7.797
	3chr	4	8	3chr_4_8	81	44	-2	8.422
	3chr	4	8	3chr_4_8	82	45	-1	8.558
	3chr	4	8	3chr_4_8	83	46	0	8.57
	3chr	4	8	3chr_4_8	84	47	1	7.08
	3chr	4	9	3chr_4_9	20	0	-54	0
	3chr	4	9	3chr_4_9	21	1	-53	1.115
	3chr	4	9	3chr_4_9	22	2	-52	1.152
	3chr	4	9	3chr_4_9	23	3	-51	0.921
	3chr	4	9	3chr_4_9	24	4	-50	1.361
	3chr	4	9	3chr_4_9	25	5	-49	0.946
	3chr	4	9	3chr_4_9	26	6	-48	1.113
	3chr	4	9	3chr_4_9	27	7	-47	1.255
	3chr	4	9	3chr_4_9	28	8	-46	1.392
	3chr	4	9	3chr_4_9	29	9	-45	1.663
	3chr	4	9	3chr_4_9	30	10	-44	1.168
	3chr	4	9	3chr_4_9	31	11	-43	1.097
	3chr	4	9	3chr_4_9	32	12	-42	1.499
	3chr	4	9	3chr_4_9	33	13	-41	2.002
	3chr	4	9	3chr_4_9	34	14	-40	1.696
	3chr	4	9	3chr_4_9	35	15	-39	1.746
	3chr	4	9	3chr_4_9	36	16	-38	1.902
	3chr	4	9	3chr_4_9	37	17	-37	1.979
	3chr	4	9	3chr_4_9	38	18	-36	1.551
	3chr	4	9	3chr_4_9	39	19	-35	1.468
	3chr	4	9	3chr_4_9	40	20	-34	1.975
	3chr	4	9	3chr_4_9	41	21	-33	1.896
	3chr	4	9	3chr_4_9	42	22	-32	0.872
	3chr	4	9	3chr_4_9	43	23	-31	1.608
	3chr	4	9	3chr_4_9	44	24	-30	1.992
	3chr	4	9	3chr_4_9	45	25	-29	2.28
	3chr	4	9	3chr_4_9	46	26	-28	2.532
	3chr	4	9	3chr_4_9	47	27	-27	2.599
	3chr	4	9	3chr_4_9	48	28	-26	2.253
	3chr	4	9	3chr_4_9	49	29	-25	2.605
	3chr	4	9	3chr_4_9	50	30	-24	2.244
	3chr	4	9	3chr_4_9	51	31	-23	2.415
	3chr	4	9	3chr_4_9	52	32	-22	1.813
	3chr	4	9	3chr_4_9	53	33	-21	2.202
	3chr	4	9	3chr_4_9	54	34	-20	2.398
	3chr	4	9	3chr_4_9	55	35	-19	2.63
	3chr	4	9	3chr_4_9	56	36	-18	2.719
	3chr	4	9	3chr_4_9	57	37	-17	2.022
	3chr	4	9	3chr_4_9	58	38	-16	2.356
	3chr	4	9	3chr_4_9	59	39	-15	2.36
	3chr	4	9	3chr_4_9	60	40	-14	2.124
	3chr	4	9	3chr_4_9	61	41	-13	2.052
	3chr	4	9	3chr_4_9	62	42	-12	2.487
	3chr	4	9	3chr_4_9	63	43	-11	2.877
	3chr	4	9	3chr_4_9	64	44	-10	3.773
	3chr	4	9	3chr_4_9	65	45	-9	4.022
	3chr	4	9	3chr_4_9	66	46	-8	4.544
	3chr	4	9	3chr_4_9	67	47	-7	5.449
	3chr	4	9	3chr_4_9	68	48	-6	6.363
	3chr	4	9	3chr_4_9	69	49	-5	7.09
	3chr	4	9	3chr_4_9	70	50	-4	7.379
	3chr	4	9	3chr_4_9	71	51	-3	7.8
	3chr	4	9	3chr_4_9	72	52	-2	7.823
	3chr	4	9	3chr_4_9	73	53	-1	7.908
	3chr	4	9	3chr_4_9	74	54	0	7.957
	3chr	4	9	3chr_4_9	75	55	1	7.775
	3chr	4	10	3chr_4_10	19	0	-64	0
	3chr	4	10	3chr_4_10	20	1	-63	0.463
	3chr	4	10	3chr_4_10	21	2	-62	1.1
	3chr	4	10	3chr_4_10	22	3	-61	1.19
	3chr	4	10	3chr_4_10	23	4	-60	1.361
	3chr	4	10	3chr_4_10	24	5	-59	1.572
	3chr	4	10	3chr_4_10	25	6	-58	1.492
	3chr	4	10	3chr_4_10	26	7	-57	1.354
	3chr	4	10	3chr_4_10	27	8	-56	1.696
	3chr	4	10	3chr_4_10	28	9	-55	2.004
	3chr	4	10	3chr_4_10	29	10	-54	1.569
	3chr	4	10	3chr_4_10	30	11	-53	1.376
	3chr	4	10	3chr_4_10	31	12	-52	1.166
	3chr	4	10	3chr_4_10	32	13	-51	2.157
	3chr	4	10	3chr_4_10	33	14	-50	2.053
	3chr	4	10	3chr_4_10	34	15	-49	0.946
	3chr	4	10	3chr_4_10	35	16	-48	1.248
	3chr	4	10	3chr_4_10	36	17	-47	0.497
	3chr	4	10	3chr_4_10	37	18	-46	0.744
	3chr	4	10	3chr_4_10	38	19	-45	0.437
	3chr	4	10	3chr_4_10	39	20	-44	0.437
	3chr	4	10	3chr_4_10	40	21	-43	1.631
	3chr	4	10	3chr_4_10	41	22	-42	0.872
	3chr	4	10	3chr_4_10	42	23	-41	1.831
	3chr	4	10	3chr_4_10	43	24	-40	1.117
	3chr	4	10	3chr_4_10	44	25	-39	1.504
	3chr	4	10	3chr_4_10	45	26	-38	1.355
	3chr	4	10	3chr_4_10	46	27	-37	0.635
	3chr	4	10	3chr_4_10	47	28	-36	1.296
	3chr	4	10	3chr_4_10	48	29	-35	1.671
	3chr	4	10	3chr_4_10	49	30	-34	1.686
	3chr	4	10	3chr_4_10	50	31	-33	1.09
	3chr	4	10	3chr_4_10	51	32	-32	1.31
	3chr	4	10	3chr_4_10	52	33	-31	1.167
	3chr	4	10	3chr_4_10	53	34	-30	1.49
	3chr	4	10	3chr_4_10	54	35	-29	1.327
	3chr	4	10	3chr_4_10	55	36	-28	0.46
	3chr	4	10	3chr_4_10	56	37	-27	2.231
	3chr	4	10	3chr_4_10	57	38	-26	1.347
	3chr	4	10	3chr_4_10	58	39	-25	1.521
	3chr	4	10	3chr_4_10	59	40	-24	1.95
	3chr	4	10	3chr_4_10	60	41	-23	0.894
	3chr	4	10	3chr_4_10	61	42	-22	1.993
	3chr	4	10	3chr_4_10	62	43	-21	1.936
	3chr	4	10	3chr_4_10	63	44	-20	2.411
	3chr	4	10	3chr_4_10	64	45	-19	2.289
	3chr	4	10	3chr_4_10	65	46	-18	2.708
	3chr	4	10	3chr_4_10	66	47	-17	2.641
	3chr	4	10	3chr_4_10	67	48	-16	2.627
	3chr	4	10	3chr_4_10	68	49	-15	2.632
	3chr	4	10	3chr_4_10	69	50	-14	2.955
	3chr	4	10	3chr_4_10	70	51	-13	2.751
	3chr	4	10	3chr_4_10	71	52	-12	3.851
	3chr	4	10	3chr_4_10	72	53	-11	4.501
	3chr	4	10	3chr_4_10	73	54	-10	4.334
	3chr	4	10	3chr_4_10	74	55	-9	4.778
	3chr	4	10	3chr_4_10	75	56	-8	5.02
	3chr	4	10	3chr_4_10	76	57	-7	4.343
	3chr	4	10	3chr_4_10	77	58	-6	5.045
	3chr	4	10	3chr_4_10	78	59	-5	5.632
	3chr	4	10	3chr_4_10	79	60	-4	5.967
	3chr	4	10	3chr_4_10	80	61	-3	6.287
	3chr	4	10	3chr_4_10	81	62	-2	6.608
	3chr	4	10	3chr_4_10	82	63	-1	6.828
	3chr	4	10	3chr_4_10	83	64	0	7.035
	3chr	4	10	3chr_4_10	84	65	1	7.023
	3chr	4	10	3chr_4_10	85	66	2	6.577
	3chr	4	11	3chr_4_11	12	0	-59	0
	3chr	4	11	3chr_4_11	13	1	-58	0.877
	3chr	4	11	3chr_4_11	14	2	-57	1.248
	3chr	4	11	3chr_4_11	15	3	-56	1.274
	3chr	4	11	3chr_4_11	16	4	-55	0.532
	3chr	4	11	3chr_4_11	17	5	-54	0.491
	3chr	4	11	3chr_4_11	18	6	-53	0.448
	3chr	4	11	3chr_4_11	19	7	-52	1.934
	3chr	4	11	3chr_4_11	20	8	-51	1.406
	3chr	4	11	3chr_4_11	21	9	-50	1.494
	3chr	4	11	3chr_4_11	22	10	-49	1.701
	3chr	4	11	3chr_4_11	23	11	-48	1.252
	3chr	4	11	3chr_4_11	24	12	-47	1.626
	3chr	4	11	3chr_4_11	25	13	-46	1.519
	3chr	4	11	3chr_4_11	26	14	-45	1.182
	3chr	4	11	3chr_4_11	27	15	-44	0.686
	3chr	4	11	3chr_4_11	28	16	-43	1.355
	3chr	4	11	3chr_4_11	29	17	-42	1.662
	3chr	4	11	3chr_4_11	30	18	-41	1.642
	3chr	4	11	3chr_4_11	31	19	-40	1.59
	3chr	4	11	3chr_4_11	32	20	-39	1.307
	3chr	4	11	3chr_4_11	33	21	-38	1.654
	3chr	4	11	3chr_4_11	34	22	-37	1.29
	3chr	4	11	3chr_4_11	35	23	-36	1.246
	3chr	4	11	3chr_4_11	36	24	-35	1.363
	3chr	4	11	3chr_4_11	37	25	-34	1.66
	3chr	4	11	3chr_4_11	38	26	-33	1.789
	3chr	4	11	3chr_4_11	39	27	-32	1.507
	3chr	4	11	3chr_4_11	40	28	-31	1.575
	3chr	4	11	3chr_4_11	41	29	-30	2.098
	3chr	4	11	3chr_4_11	42	30	-29	1.464
	3chr	4	11	3chr_4_11	43	31	-28	1.619
	3chr	4	11	3chr_4_11	44	32	-27	1.952
	3chr	4	11	3chr_4_11	45	33	-26	2.127
	3chr	4	11	3chr_4_11	46	34	-25	2.184
	3chr	4	11	3chr_4_11	47	35	-24	1.766
	3chr	4	11	3chr_4_11	48	36	-23	1.878
	3chr	4	11	3chr_4_11	49	37	-22	1.904
	3chr	4	11	3chr_4_11	50	38	-21	1.959
	3chr	4	11	3chr_4_11	51	39	-20	2.026
	3chr	4	11	3chr_4_11	52	40	-19	2.226
	3chr	4	11	3chr_4_11	53	41	-18	2.203
	3chr	4	11	3chr_4_11	54	42	-17	2.587
	3chr	4	11	3chr_4_11	55	43	-16	2.136
	3chr	4	11	3chr_4_11	56	44	-15	2.546
	3chr	4	11	3chr_4_11	57	45	-14	2.556
	3chr	4	11	3chr_4_11	58	46	-13	2.42
	3chr	4	11	3chr_4_11	59	47	-12	2.441
	3chr	4	11	3chr_4_11	60	48	-11	2.156
	3chr	4	11	3chr_4_11	61	49	-10	2.787
	3chr	4	11	3chr_4_11	62	50	-9	3.501
	3chr	4	11	3chr_4_11	63	51	-8	4.161
	3chr	4	11	3chr_4_11	64	52	-7	4.817
	3chr	4	11	3chr_4_11	65	53	-6	5.357
	3chr	4	11	3chr_4_11	66	54	-5	5.78
	3chr	4	11	3chr_4_11	67	55	-4	6.022
	3chr	4	11	3chr_4_11	68	56	-3	6.357
	3chr	4	11	3chr_4_11	69	57	-2	NA
	3chr	4	11	3chr_4_11	70	58	-1	6.912
	3chr	4	11	3chr_4_11	71	59	0	7.306
	3chr	4	11	3chr_4_11	72	60	1	7.021
	3chr	4	12	3chr_4_12	39	0	-67	0
	3chr	4	12	3chr_4_12	40	1	-66	1.217
	3chr	4	12	3chr_4_12	41	2	-65	1.434
	3chr	4	12	3chr_4_12	42	3	-64	1.409
	3chr	4	12	3chr_4_12	43	4	-63	1.521
	3chr	4	12	3chr_4_12	44	5	-62	1.525
	3chr	4	12	3chr_4_12	45	6	-61	1.82
	3chr	4	12	3chr_4_12	46	7	-60	1.599
	3chr	4	12	3chr_4_12	47	8	-59	1.045
	3chr	4	12	3chr_4_12	48	9	-58	1.004
	3chr	4	12	3chr_4_12	49	10	-57	0.614
	3chr	4	12	3chr_4_12	50	11	-56	1.37
	3chr	4	12	3chr_4_12	51	12	-55	1.361
	3chr	4	12	3chr_4_12	52	13	-54	1.458
	3chr	4	12	3chr_4_12	53	14	-53	1.443
	3chr	4	12	3chr_4_12	54	15	-52	1.375
	3chr	4	12	3chr_4_12	55	16	-51	1.473
	3chr	4	12	3chr_4_12	56	17	-50	1.213
	3chr	4	12	3chr_4_12	57	18	-49	1.301
	3chr	4	12	3chr_4_12	58	19	-48	1.565
	3chr	4	12	3chr_4_12	59	20	-47	1.444
	3chr	4	12	3chr_4_12	60	21	-46	1.284
	3chr	4	12	3chr_4_12	61	22	-45	1.166
	3chr	4	12	3chr_4_12	62	23	-44	1.613
	3chr	4	12	3chr_4_12	63	24	-43	1.932
	3chr	4	12	3chr_4_12	64	25	-42	1.494
	3chr	4	12	3chr_4_12	65	26	-41	1.095
	3chr	4	12	3chr_4_12	66	27	-40	1.671
	3chr	4	12	3chr_4_12	67	28	-39	1.683
	3chr	4	12	3chr_4_12	68	29	-38	1.818
	3chr	4	12	3chr_4_12	69	30	-37	1.631
	3chr	4	12	3chr_4_12	70	31	-36	1.929
	3chr	4	12	3chr_4_12	71	32	-35	1.793
	3chr	4	12	3chr_4_12	72	33	-34	1.707
	3chr	4	12	3chr_4_12	73	34	-33	1.661
	3chr	4	12	3chr_4_12	74	35	-32	1.544
	3chr	4	12	3chr_4_12	75	36	-31	1.519
	3chr	4	12	3chr_4_12	76	37	-30	1.705
	3chr	4	12	3chr_4_12	77	38	-29	1.821
	3chr	4	12	3chr_4_12	78	39	-28	1.859
	3chr	4	12	3chr_4_12	79	40	-27	2.09
	3chr	4	12	3chr_4_12	80	41	-26	2.217
	3chr	4	12	3chr_4_12	81	42	-25	2.687
	3chr	4	12	3chr_4_12	82	43	-24	2.185
	3chr	4	12	3chr_4_12	83	44	-23	2.39
	3chr	4	12	3chr_4_12	84	45	-22	2.596
	3chr	4	12	3chr_4_12	85	46	-21	2.917
	3chr	4	12	3chr_4_12	86	47	-20	3.005
	3chr	4	12	3chr_4_12	87	48	-19	2.919
	3chr	4	12	3chr_4_12	88	49	-18	3.184
	3chr	4	12	3chr_4_12	89	50	-17	2.955
	3chr	4	12	3chr_4_12	90	51	-16	3.068
	3chr	4	12	3chr_4_12	91	52	-15	3.721
	3chr	4	12	3chr_4_12	92	53	-14	3.829
	3chr	4	12	3chr_4_12	93	54	-13	4.633
	3chr	4	12	3chr_4_12	94	55	-12	5.626
	3chr	4	12	3chr_4_12	95	56	-11	5.996
	3chr	4	12	3chr_4_12	96	57	-10	6.148
	3chr	4	12	3chr_4_12	97	58	-9	6.091
	3chr	4	12	3chr_4_12	98	59	-8	6.657
	3chr	4	12	3chr_4_12	99	60	-7	6.901
	3chr	4	12	3chr_4_12	100	61	-6	6.973
	3chr	4	12	3chr_4_12	101	62	-5	7.267
	3chr	4	12	3chr_4_12	102	63	-4	7.575
	3chr	4	12	3chr_4_12	103	64	-3	7.684
	3chr	4	12	3chr_4_12	104	65	-2	8.013
	3chr	4	12	3chr_4_12	105	66	-1	8.013
	3chr	4	12	3chr_4_12	106	67	0	8.043
	3chr	4	12	3chr_4_12	107	68	1	8.003
	3chr	4	13	3chr_4_13	8	0	-48	0
	3chr	4	13	3chr_4_13	9	1	-47	0.745
	3chr	4	13	3chr_4_13	10	2	-46	1.172
	3chr	4	13	3chr_4_13	11	3	-45	1.381
	3chr	4	13	3chr_4_13	12	4	-44	1.129
	3chr	4	13	3chr_4_13	13	5	-43	1.199
	3chr	4	13	3chr_4_13	14	6	-42	1.288
	3chr	4	13	3chr_4_13	15	7	-41	1.466
	3chr	4	13	3chr_4_13	16	8	-40	1.429
	3chr	4	13	3chr_4_13	17	9	-39	1.6
	3chr	4	13	3chr_4_13	18	10	-38	1.269
	3chr	4	13	3chr_4_13	19	11	-37	1.394
	3chr	4	13	3chr_4_13	20	12	-36	1.847
	3chr	4	13	3chr_4_13	21	13	-35	1.328
	3chr	4	13	3chr_4_13	22	14	-34	1.456
	3chr	4	13	3chr_4_13	23	15	-33	1.851
	3chr	4	13	3chr_4_13	24	16	-32	1.872
	3chr	4	13	3chr_4_13	25	17	-31	1.517
	3chr	4	13	3chr_4_13	26	18	-30	1.892
	3chr	4	13	3chr_4_13	27	19	-29	1.682
	3chr	4	13	3chr_4_13	28	20	-28	1.931
	3chr	4	13	3chr_4_13	29	21	-27	2.3
	3chr	4	13	3chr_4_13	30	22	-26	2.406
	3chr	4	13	3chr_4_13	31	23	-25	2.189
	3chr	4	13	3chr_4_13	32	24	-24	2.174
	3chr	4	13	3chr_4_13	33	25	-23	1.737
	3chr	4	13	3chr_4_13	34	26	-22	2.188
	3chr	4	13	3chr_4_13	35	27	-21	2.081
	3chr	4	13	3chr_4_13	36	28	-20	2.376
	3chr	4	13	3chr_4_13	37	29	-19	2.238
	3chr	4	13	3chr_4_13	38	30	-18	2.441
	3chr	4	13	3chr_4_13	39	31	-17	2.641
	3chr	4	13	3chr_4_13	40	32	-16	2.453
	3chr	4	13	3chr_4_13	41	33	-15	2.48
	3chr	4	13	3chr_4_13	42	34	-14	2.497
	3chr	4	13	3chr_4_13	43	35	-13	2.705
	3chr	4	13	3chr_4_13	44	36	-12	2.898
	3chr	4	13	3chr_4_13	45	37	-11	3.511
	3chr	4	13	3chr_4_13	46	38	-10	3.225
	3chr	4	13	3chr_4_13	47	39	-9	4.318
	3chr	4	13	3chr_4_13	48	40	-8	4.599
	3chr	4	13	3chr_4_13	49	41	-7	4.996
	3chr	4	13	3chr_4_13	50	42	-6	5.143
	3chr	4	13	3chr_4_13	51	43	-5	5.573
	3chr	4	13	3chr_4_13	52	44	-4	5.665
	3chr	4	13	3chr_4_13	53	45	-3	5.943
	3chr	4	13	3chr_4_13	54	46	-2	6.248
	3chr	4	13	3chr_4_13	55	47	-1	6.547
	3chr	4	13	3chr_4_13	56	48	0	6.547
	3chr	4	13	3chr_4_13	57	49	1	6.239
	3chr	4	14	3chr_4_14	10	0	-43	0
	3chr	4	14	3chr_4_14	11	1	-42	1.129
	3chr	4	14	3chr_4_14	12	2	-41	1.313
	3chr	4	14	3chr_4_14	13	3	-40	1.536
	3chr	4	14	3chr_4_14	14	4	-39	1.496
	3chr	4	14	3chr_4_14	15	5	-38	1.936
	3chr	4	14	3chr_4_14	16	6	-37	1.577
	3chr	4	14	3chr_4_14	17	7	-36	1.474
	3chr	4	14	3chr_4_14	18	8	-35	1.864
	3chr	4	14	3chr_4_14	19	9	-34	1.976
	3chr	4	14	3chr_4_14	20	10	-33	2.215
	3chr	4	14	3chr_4_14	21	11	-32	2.015
	3chr	4	14	3chr_4_14	22	12	-31	2.052
	3chr	4	14	3chr_4_14	23	13	-30	1.965
	3chr	4	14	3chr_4_14	24	14	-29	1.657
	3chr	4	14	3chr_4_14	25	15	-28	2.103
	3chr	4	14	3chr_4_14	26	16	-27	2.134
	3chr	4	14	3chr_4_14	27	17	-26	1.983
	3chr	4	14	3chr_4_14	28	18	-25	2.043
	3chr	4	14	3chr_4_14	29	19	-24	2.343
	3chr	4	14	3chr_4_14	30	20	-23	2.252
	3chr	4	14	3chr_4_14	31	21	-22	2.547
	3chr	4	14	3chr_4_14	32	22	-21	2.568
	3chr	4	14	3chr_4_14	33	23	-20	2.61
	3chr	4	14	3chr_4_14	34	24	-19	2.42
	3chr	4	14	3chr_4_14	35	25	-18	2.282
	3chr	4	14	3chr_4_14	36	26	-17	2.233
	3chr	4	14	3chr_4_14	37	27	-16	2.725
	3chr	4	14	3chr_4_14	38	28	-15	1.861
	3chr	4	14	3chr_4_14	39	29	-14	1.989
	3chr	4	14	3chr_4_14	40	30	-13	2.059
	3chr	4	14	3chr_4_14	41	31	-12	2.645
	3chr	4	14	3chr_4_14	42	32	-11	3.251
	3chr	4	14	3chr_4_14	43	33	-10	3.414
	3chr	4	14	3chr_4_14	44	34	-9	4.136
	3chr	4	14	3chr_4_14	45	35	-8	5.152
	3chr	4	14	3chr_4_14	46	36	-7	5.157
	3chr	4	14	3chr_4_14	47	37	-6	NA
	3chr	4	14	3chr_4_14	48	38	-5	NA
	3chr	4	14	3chr_4_14	49	39	-4	6.25
	3chr	4	14	3chr_4_14	50	40	-3	NA
	3chr	4	14	3chr_4_14	51	41	-2	7.127
	3chr	4	14	3chr_4_14	52	42	-1	7.435
	3chr	4	14	3chr_4_14	53	43	0	7.815
	3chr	4	14	3chr_4_14	54	44	1	7.645
	3chr	4	15	3chr_4_15	46	0	-39	0
	3chr	4	15	3chr_4_15	47	1	-38	0.606
	3chr	4	15	3chr_4_15	48	2	-37	0.536
	3chr	4	15	3chr_4_15	49	3	-36	0.961
	3chr	4	15	3chr_4_15	50	4	-35	1.086
	3chr	4	15	3chr_4_15	51	5	-34	0.999
	3chr	4	15	3chr_4_15	52	6	-33	0.949
	3chr	4	15	3chr_4_15	53	7	-32	1.021
	3chr	4	15	3chr_4_15	54	8	-31	1.33
	3chr	4	15	3chr_4_15	55	9	-30	1.436
	3chr	4	15	3chr_4_15	56	10	-29	1.613
	3chr	4	15	3chr_4_15	57	11	-28	1.743
	3chr	4	15	3chr_4_15	58	12	-27	1.824
	3chr	4	15	3chr_4_15	59	13	-26	1.659
	3chr	4	15	3chr_4_15	60	14	-25	1.871
	3chr	4	15	3chr_4_15	61	15	-24	1.901
	3chr	4	15	3chr_4_15	62	16	-23	1.772
	3chr	4	15	3chr_4_15	63	17	-22	2.044
	3chr	4	15	3chr_4_15	64	18	-21	2.217
	3chr	4	15	3chr_4_15	65	19	-20	2.228
	3chr	4	15	3chr_4_15	66	20	-19	2.022
	3chr	4	15	3chr_4_15	67	21	-18	2.053
	3chr	4	15	3chr_4_15	68	22	-17	2.328
	3chr	4	15	3chr_4_15	69	23	-16	2.444
	3chr	4	15	3chr_4_15	70	24	-15	2.392
	3chr	4	15	3chr_4_15	71	25	-14	2.429
	3chr	4	15	3chr_4_15	72	26	-13	2.811
	3chr	4	15	3chr_4_15	73	27	-12	2.677
	3chr	4	15	3chr_4_15	74	28	-11	2.736
	3chr	4	15	3chr_4_15	75	29	-10	3.396
	3chr	4	15	3chr_4_15	76	30	-9	4.079
	3chr	4	15	3chr_4_15	77	31	-8	4.518
	3chr	4	15	3chr_4_15	78	32	-7	4.838
	3chr	4	15	3chr_4_15	79	33	-6	4.682
	3chr	4	15	3chr_4_15	80	34	-5	5.114
	3chr	4	15	3chr_4_15	81	35	-4	5.493
	3chr	4	15	3chr_4_15	82	36	-3	5.902
	3chr	4	15	3chr_4_15	83	37	-2	6.258
	3chr	4	15	3chr_4_15	84	38	-1	6.568
	3chr	4	15	3chr_4_15	85	39	0	6.613
	3chr	4	15	3chr_4_15	86	40	1	6.4
	3chr	4	15	3chr_4_15	87	41	2	5.934
	3chr	4	16	3chr_4_16	2	0	-66	0
	3chr	4	16	3chr_4_16	3	1	-65	0.841
	3chr	4	16	3chr_4_16	4	2	-64	0.962
	3chr	4	16	3chr_4_16	5	3	-63	1.114
	3chr	4	16	3chr_4_16	6	4	-62	1.227
	3chr	4	16	3chr_4_16	7	5	-61	1.361
	3chr	4	16	3chr_4_16	8	6	-60	1.576
	3chr	4	16	3chr_4_16	9	7	-59	1.811
	3chr	4	16	3chr_4_16	10	8	-58	1.525
	3chr	4	16	3chr_4_16	11	9	-57	2.031
	3chr	4	16	3chr_4_16	12	10	-56	1.747
	3chr	4	16	3chr_4_16	13	11	-55	1.686
	3chr	4	16	3chr_4_16	14	12	-54	1.677
	3chr	4	16	3chr_4_16	15	13	-53	1.458
	3chr	4	16	3chr_4_16	16	14	-52	1.687
	3chr	4	16	3chr_4_16	17	15	-51	1.976
	3chr	4	16	3chr_4_16	18	16	-50	1.506
	3chr	4	16	3chr_4_16	19	17	-49	0.894
	3chr	4	16	3chr_4_16	20	18	-48	0.808
	3chr	4	16	3chr_4_16	21	19	-47	1.939
	3chr	4	16	3chr_4_16	22	20	-46	1.705
	3chr	4	16	3chr_4_16	23	21	-45	1.728
	3chr	4	16	3chr_4_16	24	22	-44	2.373
	3chr	4	16	3chr_4_16	25	23	-43	1.895
	3chr	4	16	3chr_4_16	26	24	-42	2.288
	3chr	4	16	3chr_4_16	27	25	-41	2.09
	3chr	4	16	3chr_4_16	28	26	-40	2.775
	3chr	4	16	3chr_4_16	29	27	-39	1.935
	3chr	4	16	3chr_4_16	30	28	-38	2.224
	3chr	4	16	3chr_4_16	31	29	-37	2.404
	3chr	4	16	3chr_4_16	32	30	-36	1.82
	3chr	4	16	3chr_4_16	33	31	-35	1.651
	3chr	4	16	3chr_4_16	34	32	-34	2.188
	3chr	4	16	3chr_4_16	35	33	-33	2.123
	3chr	4	16	3chr_4_16	36	34	-32	1.998
	3chr	4	16	3chr_4_16	37	35	-31	2.432
	3chr	4	16	3chr_4_16	38	36	-30	2.374
	3chr	4	16	3chr_4_16	39	37	-29	2.801
	3chr	4	16	3chr_4_16	40	38	-28	2.472
	3chr	4	16	3chr_4_16	41	39	-27	2.186
	3chr	4	16	3chr_4_16	42	40	-26	2.576
	3chr	4	16	3chr_4_16	43	41	-25	2.75
	3chr	4	16	3chr_4_16	44	42	-24	2.684
	3chr	4	16	3chr_4_16	45	43	-23	3.055
	3chr	4	16	3chr_4_16	46	44	-22	2.873
	3chr	4	16	3chr_4_16	47	45	-21	2.758
	3chr	4	16	3chr_4_16	48	46	-20	2.66
	3chr	4	16	3chr_4_16	49	47	-19	3.184
	3chr	4	16	3chr_4_16	50	48	-18	3.341
	3chr	4	16	3chr_4_16	51	49	-17	3.586
	3chr	4	16	3chr_4_16	52	50	-16	3.563
	3chr	4	16	3chr_4_16	53	51	-15	3.661
	3chr	4	16	3chr_4_16	54	52	-14	3.481
	3chr	4	16	3chr_4_16	55	53	-13	3.933
	3chr	4	16	3chr_4_16	56	54	-12	4.506
	3chr	4	16	3chr_4_16	57	55	-11	4.821
	3chr	4	16	3chr_4_16	58	56	-10	4.908
	3chr	4	16	3chr_4_16	59	57	-9	6.075
	3chr	4	16	3chr_4_16	60	58	-8	6.895
	3chr	4	16	3chr_4_16	61	59	-7	6.134
	3chr	4	16	3chr_4_16	62	60	-6	6.565
	3chr	4	16	3chr_4_16	63	61	-5	6.983
	3chr	4	16	3chr_4_16	64	62	-4	7.102
	3chr	4	16	3chr_4_16	65	63	-3	7.628
	3chr	4	16	3chr_4_16	66	64	-2	8.011
	3chr	4	16	3chr_4_16	67	65	-1	8.356
	3chr	4	16	3chr_4_16	68	66	0	8.564
	3chr	4	16	3chr_4_16	69	67	1	8.41
	3chr	4	17	3chr_4_17	3	0	-65	0
	3chr	4	17	3chr_4_17	4	1	-64	1.011
	3chr	4	17	3chr_4_17	5	2	-63	0.63
	3chr	4	17	3chr_4_17	6	3	-62	1.084
	3chr	4	17	3chr_4_17	7	4	-61	1.355
	3chr	4	17	3chr_4_17	8	5	-60	1.747
	3chr	4	17	3chr_4_17	9	6	-59	1.72
	3chr	4	17	3chr_4_17	10	7	-58	1.793
	3chr	4	17	3chr_4_17	11	8	-57	1.886
	3chr	4	17	3chr_4_17	12	9	-56	1.826
	3chr	4	17	3chr_4_17	13	10	-55	1.858
	3chr	4	17	3chr_4_17	14	11	-54	1.886
	3chr	4	17	3chr_4_17	15	12	-53	1.679
	3chr	4	17	3chr_4_17	16	13	-52	1.962
	3chr	4	17	3chr_4_17	17	14	-51	2.007
	3chr	4	17	3chr_4_17	18	15	-50	2.251
	3chr	4	17	3chr_4_17	19	16	-49	2.173
	3chr	4	17	3chr_4_17	20	17	-48	2.022
	3chr	4	17	3chr_4_17	21	18	-47	1.827
	3chr	4	17	3chr_4_17	22	19	-46	2.013
	3chr	4	17	3chr_4_17	23	20	-45	2.248
	3chr	4	17	3chr_4_17	24	21	-44	2.189
	3chr	4	17	3chr_4_17	25	22	-43	1.827
	3chr	4	17	3chr_4_17	26	23	-42	2.184
	3chr	4	17	3chr_4_17	27	24	-41	1.816
	3chr	4	17	3chr_4_17	28	25	-40	2.083
	3chr	4	17	3chr_4_17	29	26	-39	2.474
	3chr	4	17	3chr_4_17	30	27	-38	2.285
	3chr	4	17	3chr_4_17	31	28	-37	2.582
	3chr	4	17	3chr_4_17	32	29	-36	2.553
	3chr	4	17	3chr_4_17	33	30	-35	2.251
	3chr	4	17	3chr_4_17	34	31	-34	2.223
	3chr	4	17	3chr_4_17	35	32	-33	2.47
	3chr	4	17	3chr_4_17	36	33	-32	2.275
	3chr	4	17	3chr_4_17	37	34	-31	2.231
	3chr	4	17	3chr_4_17	38	35	-30	2.393
	3chr	4	17	3chr_4_17	39	36	-29	2.42
	3chr	4	17	3chr_4_17	40	37	-28	2.499
	3chr	4	17	3chr_4_17	41	38	-27	2.624
	3chr	4	17	3chr_4_17	42	39	-26	2.407
	3chr	4	17	3chr_4_17	43	40	-25	2.269
	3chr	4	17	3chr_4_17	44	41	-24	2.265
	3chr	4	17	3chr_4_17	45	42	-23	2.374
	3chr	4	17	3chr_4_17	46	43	-22	2.504
	3chr	4	17	3chr_4_17	47	44	-21	2.306
	3chr	4	17	3chr_4_17	48	45	-20	1.892
	3chr	4	17	3chr_4_17	49	46	-19	2.049
	3chr	4	17	3chr_4_17	50	47	-18	1.843
	3chr	4	17	3chr_4_17	51	48	-17	2.194
	3chr	4	17	3chr_4_17	52	49	-16	2.963
	3chr	4	17	3chr_4_17	53	50	-15	2.58
	3chr	4	17	3chr_4_17	54	51	-14	2.838
	3chr	4	17	3chr_4_17	55	52	-13	2.631
	3chr	4	17	3chr_4_17	56	53	-12	2.839
	3chr	4	17	3chr_4_17	57	54	-11	2.984
	3chr	4	17	3chr_4_17	58	55	-10	3.103
	3chr	4	17	3chr_4_17	59	56	-9	3.315
	3chr	4	17	3chr_4_17	60	57	-8	2.878
	3chr	4	17	3chr_4_17	61	58	-7	2.544
	3chr	4	17	3chr_4_17	62	59	-6	3.801
	3chr	4	17	3chr_4_17	63	60	-5	4.525
	3chr	4	17	3chr_4_17	64	61	-4	5.125
	3chr	4	17	3chr_4_17	65	62	-3	5.552
	3chr	4	17	3chr_4_17	66	63	-2	6.03
	3chr	4	17	3chr_4_17	67	64	-1	6.609
	3chr	4	17	3chr_4_17	68	65	0	6.746
	3chr	4	17	3chr_4_17	69	66	1	6.374
	3chr	4	18	3chr_4_18	11	0	-48	0
	3chr	4	18	3chr_4_18	12	1	-47	0.815
	3chr	4	18	3chr_4_18	13	2	-46	0.523
	3chr	4	18	3chr_4_18	14	3	-45	0.223
	3chr	4	18	3chr_4_18	15	4	-44	0.438
	3chr	4	18	3chr_4_18	16	5	-43	0.585
	3chr	4	18	3chr_4_18	17	6	-42	0.655
	3chr	4	18	3chr_4_18	18	7	-41	0.444
	3chr	4	18	3chr_4_18	19	8	-40	0.652
	3chr	4	18	3chr_4_18	20	9	-39	1.157
	3chr	4	18	3chr_4_18	21	10	-38	0.8
	3chr	4	18	3chr_4_18	22	11	-37	1.336
	3chr	4	18	3chr_4_18	23	12	-36	1.172
	3chr	4	18	3chr_4_18	24	13	-35	1.789
	3chr	4	18	3chr_4_18	25	14	-34	1.897
	3chr	4	18	3chr_4_18	26	15	-33	1.952
	3chr	4	18	3chr_4_18	27	16	-32	1.788
	3chr	4	18	3chr_4_18	28	17	-31	2.055
	3chr	4	18	3chr_4_18	29	18	-30	1.833
	3chr	4	18	3chr_4_18	30	19	-29	1.977
	3chr	4	18	3chr_4_18	31	20	-28	2.202
	3chr	4	18	3chr_4_18	32	21	-27	2.146
	3chr	4	18	3chr_4_18	33	22	-26	1.886
	3chr	4	18	3chr_4_18	34	23	-25	1.851
	3chr	4	18	3chr_4_18	35	24	-24	2.214
	3chr	4	18	3chr_4_18	36	25	-23	1.637
	3chr	4	18	3chr_4_18	37	26	-22	1.977
	3chr	4	18	3chr_4_18	38	27	-21	2.434
	3chr	4	18	3chr_4_18	39	28	-20	2.33
	3chr	4	18	3chr_4_18	40	29	-19	2.571
	3chr	4	18	3chr_4_18	41	30	-18	2.542
	3chr	4	18	3chr_4_18	42	31	-17	2.362
	3chr	4	18	3chr_4_18	43	32	-16	2.842
	3chr	4	18	3chr_4_18	44	33	-15	2.605
	3chr	4	18	3chr_4_18	45	34	-14	2.576
	3chr	4	18	3chr_4_18	46	35	-13	3.256
	3chr	4	18	3chr_4_18	47	36	-12	3.685
	3chr	4	18	3chr_4_18	48	37	-11	4.267
	3chr	4	18	3chr_4_18	49	38	-10	4.685
	3chr	4	18	3chr_4_18	50	39	-9	4.83
	3chr	4	18	3chr_4_18	51	40	-8	5.211
	3chr	4	18	3chr_4_18	52	41	-7	5.763
	3chr	4	18	3chr_4_18	53	42	-6	5.949
	3chr	4	18	3chr_4_18	54	43	-5	6.479
	3chr	4	18	3chr_4_18	55	44	-4	6.715
	3chr	4	18	3chr_4_18	56	45	-3	7.071
	3chr	4	18	3chr_4_18	57	46	-2	7.378
	3chr	4	18	3chr_4_18	58	47	-1	7.604
	3chr	4	18	3chr_4_18	59	48	0	7.638
	3chr	4	18	3chr_4_18	60	49	1	7.247
	3chr	4	19	3chr_4_19	48	0	-41	0
	3chr	4	19	3chr_4_19	49	1	-40	0.363
	3chr	4	19	3chr_4_19	50	2	-39	0.624
	3chr	4	19	3chr_4_19	51	3	-38	0.815
	3chr	4	19	3chr_4_19	52	4	-37	0.855
	3chr	4	19	3chr_4_19	53	5	-36	1.478
	3chr	4	19	3chr_4_19	54	6	-35	1.701
	3chr	4	19	3chr_4_19	55	7	-34	1.415
	3chr	4	19	3chr_4_19	56	8	-33	1.463
	3chr	4	19	3chr_4_19	57	9	-32	1.529
	3chr	4	19	3chr_4_19	58	10	-31	1.36
	3chr	4	19	3chr_4_19	59	11	-30	1.559
	3chr	4	19	3chr_4_19	60	12	-29	1.774
	3chr	4	19	3chr_4_19	61	13	-28	1.867
	3chr	4	19	3chr_4_19	62	14	-27	1.97
	3chr	4	19	3chr_4_19	63	15	-26	1.807
	3chr	4	19	3chr_4_19	64	16	-25	1.651
	3chr	4	19	3chr_4_19	65	17	-24	1.866
	3chr	4	19	3chr_4_19	66	18	-23	2.03
	3chr	4	19	3chr_4_19	67	19	-22	1.737
	3chr	4	19	3chr_4_19	68	20	-21	2.162
	3chr	4	19	3chr_4_19	69	21	-20	2.169
	3chr	4	19	3chr_4_19	70	22	-19	2.248
	3chr	4	19	3chr_4_19	71	23	-18	2.411
	3chr	4	19	3chr_4_19	72	24	-17	2.506
	3chr	4	19	3chr_4_19	73	25	-16	2.169
	3chr	4	19	3chr_4_19	74	26	-15	2.694
	3chr	4	19	3chr_4_19	75	27	-14	2.412
	3chr	4	19	3chr_4_19	76	28	-13	2.798
	3chr	4	19	3chr_4_19	77	29	-12	2.986
	3chr	4	19	3chr_4_19	78	30	-11	3.528
	3chr	4	19	3chr_4_19	79	31	-10	4.095
	3chr	4	19	3chr_4_19	80	32	-9	5.165
	3chr	4	19	3chr_4_19	81	33	-8	4.963
	3chr	4	19	3chr_4_19	82	34	-7	5.518
	3chr	4	19	3chr_4_19	83	35	-6	5.844
	3chr	4	19	3chr_4_19	84	36	-5	6.408
	3chr	4	19	3chr_4_19	85	37	-4	6.638
	3chr	4	19	3chr_4_19	86	38	-3	7.037
	3chr	4	19	3chr_4_19	87	39	-2	7.394
	3chr	4	19	3chr_4_19	88	40	-1	7.764
	3chr	4	19	3chr_4_19	89	41	0	7.78
	3chr	4	19	3chr_4_19	90	42	1	7.715
	3chr	4	19	3chr_4_19	91	43	2	7.352
	3chr	4	20	3chr_4_20	9	0	-61	0
	3chr	4	20	3chr_4_20	10	1	-60	0.335
	3chr	4	20	3chr_4_20	11	2	-59	0.84
	3chr	4	20	3chr_4_20	12	3	-58	1.303
	3chr	4	20	3chr_4_20	13	4	-57	1.103
	3chr	4	20	3chr_4_20	14	5	-56	1.2
	3chr	4	20	3chr_4_20	15	6	-55	1.381
	3chr	4	20	3chr_4_20	16	7	-54	1.354
	3chr	4	20	3chr_4_20	17	8	-53	1.328
	3chr	4	20	3chr_4_20	18	9	-52	0.986
	3chr	4	20	3chr_4_20	19	10	-51	1.324
	3chr	4	20	3chr_4_20	20	11	-50	1.288
	3chr	4	20	3chr_4_20	21	12	-49	1.252
	3chr	4	20	3chr_4_20	22	13	-48	1.11
	3chr	4	20	3chr_4_20	23	14	-47	1.283
	3chr	4	20	3chr_4_20	24	15	-46	1.105
	3chr	4	20	3chr_4_20	25	16	-45	1.167
	3chr	4	20	3chr_4_20	26	17	-44	0.977
	3chr	4	20	3chr_4_20	27	18	-43	1.565
	3chr	4	20	3chr_4_20	28	19	-42	1.117
	3chr	4	20	3chr_4_20	29	20	-41	0.939
	3chr	4	20	3chr_4_20	30	21	-40	1.111
	3chr	4	20	3chr_4_20	31	22	-39	1.03
	3chr	4	20	3chr_4_20	32	23	-38	1.276
	3chr	4	20	3chr_4_20	33	24	-37	1.381
	3chr	4	20	3chr_4_20	34	25	-36	1.422
	3chr	4	20	3chr_4_20	35	26	-35	1.293
	3chr	4	20	3chr_4_20	36	27	-34	1.295
	3chr	4	20	3chr_4_20	37	28	-33	0.86
	3chr	4	20	3chr_4_20	38	29	-32	1.028
	3chr	4	20	3chr_4_20	39	30	-31	1.623
	3chr	4	20	3chr_4_20	40	31	-30	1.774
	3chr	4	20	3chr_4_20	41	32	-29	1.373
	3chr	4	20	3chr_4_20	42	33	-28	1.585
	3chr	4	20	3chr_4_20	43	34	-27	1.373
	3chr	4	20	3chr_4_20	44	35	-26	1.728
	3chr	4	20	3chr_4_20	45	36	-25	1.967
	3chr	4	20	3chr_4_20	46	37	-24	2.261
	3chr	4	20	3chr_4_20	47	38	-23	1.878
	3chr	4	20	3chr_4_20	48	39	-22	1.603
	3chr	4	20	3chr_4_20	49	40	-21	2.06
	3chr	4	20	3chr_4_20	50	41	-20	1.88
	3chr	4	20	3chr_4_20	51	42	-19	2.568
	3chr	4	20	3chr_4_20	52	43	-18	2.452
	3chr	4	20	3chr_4_20	53	44	-17	2.362
	3chr	4	20	3chr_4_20	54	45	-16	2.195
	3chr	4	20	3chr_4_20	55	46	-15	2.471
	3chr	4	20	3chr_4_20	56	47	-14	2.874
	3chr	4	20	3chr_4_20	57	48	-13	3.772
	3chr	4	20	3chr_4_20	58	49	-12	4.022
	3chr	4	20	3chr_4_20	59	50	-11	4.264
	3chr	4	20	3chr_4_20	60	51	-10	4.087
	3chr	4	20	3chr_4_20	61	52	-9	4.225
	3chr	4	20	3chr_4_20	62	53	-8	5.286
	3chr	4	20	3chr_4_20	63	54	-7	5.319
	3chr	4	20	3chr_4_20	64	55	-6	5.482
	3chr	4	20	3chr_4_20	65	56	-5	5.858
	3chr	4	20	3chr_4_20	66	57	-4	5.482
	3chr	4	20	3chr_4_20	67	58	-3	6.34
	3chr	4	20	3chr_4_20	68	59	-2	6.711
	3chr	4	20	3chr_4_20	69	60	-1	7.047
	3chr	4	20	3chr_4_20	70	61	0	7.203
	3chr	4	20	3chr_4_20	71	62	1	6.325
	3chrBen	4	1	3chrBen_4_1	31	0	-42	0
	3chrBen	4	1	3chrBen_4_1	32	1	-41	0.703
	3chrBen	4	1	3chrBen_4_1	33	2	-40	0.946
	3chrBen	4	1	3chrBen_4_1	34	3	-39	1.139
	3chrBen	4	1	3chrBen_4_1	35	4	-38	0.999
	3chrBen	4	1	3chrBen_4_1	36	5	-37	1.248
	3chrBen	4	1	3chrBen_4_1	37	6	-36	1.066
	3chrBen	4	1	3chrBen_4_1	38	7	-35	1.475
	3chrBen	4	1	3chrBen_4_1	39	8	-34	0.962
	3chrBen	4	1	3chrBen_4_1	40	9	-33	1.442
	3chrBen	4	1	3chrBen_4_1	41	10	-32	1.482
	3chrBen	4	1	3chrBen_4_1	42	11	-31	1.609
	3chrBen	4	1	3chrBen_4_1	43	12	-30	1.781
	3chrBen	4	1	3chrBen_4_1	44	13	-29	1.707
	3chrBen	4	1	3chrBen_4_1	45	14	-28	1.815
	3chrBen	4	1	3chrBen_4_1	46	15	-27	1.879
	3chrBen	4	1	3chrBen_4_1	47	16	-26	1.741
	3chrBen	4	1	3chrBen_4_1	48	17	-25	2.013
	3chrBen	4	1	3chrBen_4_1	49	18	-24	1.739
	3chrBen	4	1	3chrBen_4_1	50	19	-23	1.786
	3chrBen	4	1	3chrBen_4_1	51	20	-22	1.76
	3chrBen	4	1	3chrBen_4_1	52	21	-21	1.63
	3chrBen	4	1	3chrBen_4_1	53	22	-20	1.728
	3chrBen	4	1	3chrBen_4_1	54	23	-19	1.911
	3chrBen	4	1	3chrBen_4_1	55	24	-18	1.899
	3chrBen	4	1	3chrBen_4_1	56	25	-17	2.53
	3chrBen	4	1	3chrBen_4_1	57	26	-16	2.387
	3chrBen	4	1	3chrBen_4_1	58	27	-15	2.52
	3chrBen	4	1	3chrBen_4_1	59	28	-14	2.825
	3chrBen	4	1	3chrBen_4_1	60	29	-13	3.758
	3chrBen	4	1	3chrBen_4_1	61	30	-12	4.355
	3chrBen	4	1	3chrBen_4_1	62	31	-11	4.896
	3chrBen	4	1	3chrBen_4_1	63	32	-10	5.623
	3chrBen	4	1	3chrBen_4_1	64	33	-9	5.938
	3chrBen	4	1	3chrBen_4_1	65	34	-8	6.047
	3chrBen	4	1	3chrBen_4_1	66	35	-7	6.057
	3chrBen	4	1	3chrBen_4_1	67	36	-6	6.14
	3chrBen	4	1	3chrBen_4_1	68	37	-5	6.653
	3chrBen	4	1	3chrBen_4_1	69	38	-4	7.313
	3chrBen	4	1	3chrBen_4_1	70	39	-3	7.941
	3chrBen	4	1	3chrBen_4_1	71	40	-2	8.434
	3chrBen	4	1	3chrBen_4_1	72	41	-1	8.464
	3chrBen	4	1	3chrBen_4_1	73	42	0	8.543
	3chrBen	4	1	3chrBen_4_1	74	43	1	7.3
	3chrBen	4	2	3chrBen_4_2	8	0	-41	0
	3chrBen	4	2	3chrBen_4_2	9	1	-40	0.926
	3chrBen	4	2	3chrBen_4_2	10	2	-39	1.126
	3chrBen	4	2	3chrBen_4_2	11	3	-38	1.466
	3chrBen	4	2	3chrBen_4_2	12	4	-37	1.452
	3chrBen	4	2	3chrBen_4_2	13	5	-36	1.62
	3chrBen	4	2	3chrBen_4_2	14	6	-35	1.491
	3chrBen	4	2	3chrBen_4_2	15	7	-34	1.788
	3chrBen	4	2	3chrBen_4_2	16	8	-33	1.679
	3chrBen	4	2	3chrBen_4_2	17	9	-32	1.058
	3chrBen	4	2	3chrBen_4_2	18	10	-31	1.014
	3chrBen	4	2	3chrBen_4_2	19	11	-30	1.48
	3chrBen	4	2	3chrBen_4_2	20	12	-29	1.445
	3chrBen	4	2	3chrBen_4_2	21	13	-28	1.255
	3chrBen	4	2	3chrBen_4_2	22	14	-27	1.735
	3chrBen	4	2	3chrBen_4_2	23	15	-26	1.324
	3chrBen	4	2	3chrBen_4_2	24	16	-25	1.439
	3chrBen	4	2	3chrBen_4_2	25	17	-24	1.686
	3chrBen	4	2	3chrBen_4_2	26	18	-23	1.769
	3chrBen	4	2	3chrBen_4_2	27	19	-22	1.877
	3chrBen	4	2	3chrBen_4_2	28	20	-21	0.916
	3chrBen	4	2	3chrBen_4_2	29	21	-20	1.228
	3chrBen	4	2	3chrBen_4_2	30	22	-19	0.953
	3chrBen	4	2	3chrBen_4_2	31	23	-18	2.287
	3chrBen	4	2	3chrBen_4_2	32	24	-17	2.188
	3chrBen	4	2	3chrBen_4_2	33	25	-16	2.501
	3chrBen	4	2	3chrBen_4_2	34	26	-15	2.907
	3chrBen	4	2	3chrBen_4_2	35	27	-14	3.088
	3chrBen	4	2	3chrBen_4_2	36	28	-13	3.617
	3chrBen	4	2	3chrBen_4_2	37	29	-12	4.025
	3chrBen	4	2	3chrBen_4_2	38	30	-11	4.603
	3chrBen	4	2	3chrBen_4_2	39	31	-10	4.08
	3chrBen	4	2	3chrBen_4_2	40	32	-9	4.719
	3chrBen	4	2	3chrBen_4_2	41	33	-8	4.222
	3chrBen	4	2	3chrBen_4_2	42	34	-7	4.506
	3chrBen	4	2	3chrBen_4_2	43	35	-6	4.995
	3chrBen	4	2	3chrBen_4_2	44	36	-5	5.476
	3chrBen	4	2	3chrBen_4_2	45	37	-4	5.597
	3chrBen	4	2	3chrBen_4_2	46	38	-3	5.798
	3chrBen	4	2	3chrBen_4_2	47	39	-2	6.384
	3chrBen	4	2	3chrBen_4_2	48	40	-1	6.696
	3chrBen	4	2	3chrBen_4_2	49	41	0	6.722
	3chrBen	4	2	3chrBen_4_2	50	42	1	5.91
	3chrBen	4	3	3chrBen_4_3	9	0	-39	0
	3chrBen	4	3	3chrBen_4_3	10	1	-38	0.975
	3chrBen	4	3	3chrBen_4_3	11	2	-37	0.905
	3chrBen	4	3	3chrBen_4_3	12	3	-36	1.075
	3chrBen	4	3	3chrBen_4_3	13	4	-35	1.228
	3chrBen	4	3	3chrBen_4_3	14	5	-34	1.002
	3chrBen	4	3	3chrBen_4_3	15	6	-33	1.434
	3chrBen	4	3	3chrBen_4_3	16	7	-32	1.475
	3chrBen	4	3	3chrBen_4_3	17	8	-31	1.509
	3chrBen	4	3	3chrBen_4_3	18	9	-30	1.801
	3chrBen	4	3	3chrBen_4_3	19	10	-29	1.685
	3chrBen	4	3	3chrBen_4_3	20	11	-28	1.63
	3chrBen	4	3	3chrBen_4_3	21	12	-27	1.892
	3chrBen	4	3	3chrBen_4_3	22	13	-26	1.687
	3chrBen	4	3	3chrBen_4_3	23	14	-25	1.586
	3chrBen	4	3	3chrBen_4_3	24	15	-24	1.907
	3chrBen	4	3	3chrBen_4_3	25	16	-23	2.045
	3chrBen	4	3	3chrBen_4_3	26	17	-22	2.384
	3chrBen	4	3	3chrBen_4_3	27	18	-21	2.2
	3chrBen	4	3	3chrBen_4_3	28	19	-20	2.162
	3chrBen	4	3	3chrBen_4_3	29	20	-19	2.44
	3chrBen	4	3	3chrBen_4_3	30	21	-18	2.692
	3chrBen	4	3	3chrBen_4_3	31	22	-17	2.605
	3chrBen	4	3	3chrBen_4_3	32	23	-16	2.545
	3chrBen	4	3	3chrBen_4_3	33	24	-15	2.98
	3chrBen	4	3	3chrBen_4_3	34	25	-14	3.462
	3chrBen	4	3	3chrBen_4_3	35	26	-13	3.76
	3chrBen	4	3	3chrBen_4_3	36	27	-12	4.325
	3chrBen	4	3	3chrBen_4_3	37	28	-11	4.827
	3chrBen	4	3	3chrBen_4_3	38	29	-10	5.072
	3chrBen	4	3	3chrBen_4_3	39	30	-9	5.374
	3chrBen	4	3	3chrBen_4_3	40	31	-8	5.815
	3chrBen	4	3	3chrBen_4_3	41	32	-7	5.993
	3chrBen	4	3	3chrBen_4_3	42	33	-6	6.412
	3chrBen	4	3	3chrBen_4_3	43	34	-5	6.789
	3chrBen	4	3	3chrBen_4_3	44	35	-4	7.421
	3chrBen	4	3	3chrBen_4_3	45	36	-3	7.65
	3chrBen	4	3	3chrBen_4_3	46	37	-2	7.664
	3chrBen	4	3	3chrBen_4_3	47	38	-1	7.624
	3chrBen	4	3	3chrBen_4_3	48	39	0	7.648
	3chrBen	4	3	3chrBen_4_3	49	40	1	5.397
	3chrBen	4	4	3chrBen_4_4	18	0	-34	0
	3chrBen	4	4	3chrBen_4_4	19	1	-33	0.873
	3chrBen	4	4	3chrBen_4_4	20	2	-32	0.908
	3chrBen	4	4	3chrBen_4_4	21	3	-31	1.127
	3chrBen	4	4	3chrBen_4_4	22	4	-30	0.9
	3chrBen	4	4	3chrBen_4_4	23	5	-29	0.862
	3chrBen	4	4	3chrBen_4_4	24	6	-28	1.456
	3chrBen	4	4	3chrBen_4_4	25	7	-27	0.766
	3chrBen	4	4	3chrBen_4_4	26	8	-26	1.341
	3chrBen	4	4	3chrBen_4_4	27	9	-25	1.536
	3chrBen	4	4	3chrBen_4_4	28	10	-24	1.984
	3chrBen	4	4	3chrBen_4_4	29	11	-23	1.915
	3chrBen	4	4	3chrBen_4_4	30	12	-22	0.872
	3chrBen	4	4	3chrBen_4_4	31	13	-21	2.024
	3chrBen	4	4	3chrBen_4_4	32	14	-20	2.088
	3chrBen	4	4	3chrBen_4_4	33	15	-19	2.465
	3chrBen	4	4	3chrBen_4_4	34	16	-18	2.476
	3chrBen	4	4	3chrBen_4_4	35	17	-17	2.582
	3chrBen	4	4	3chrBen_4_4	36	18	-16	2.666
	3chrBen	4	4	3chrBen_4_4	37	19	-15	2.786
	3chrBen	4	4	3chrBen_4_4	38	20	-14	3.141
	3chrBen	4	4	3chrBen_4_4	39	21	-13	2.802
	3chrBen	4	4	3chrBen_4_4	40	22	-12	3.609
	3chrBen	4	4	3chrBen_4_4	41	23	-11	3.962
	3chrBen	4	4	3chrBen_4_4	42	24	-10	4.555
	3chrBen	4	4	3chrBen_4_4	43	25	-9	4.815
	3chrBen	4	4	3chrBen_4_4	44	26	-8	5.208
	3chrBen	4	4	3chrBen_4_4	45	27	-7	5.632
	3chrBen	4	4	3chrBen_4_4	46	28	-6	5.495
	3chrBen	4	4	3chrBen_4_4	47	29	-5	6.184
	3chrBen	4	4	3chrBen_4_4	48	30	-4	6.19
	3chrBen	4	4	3chrBen_4_4	49	31	-3	6.988
	3chrBen	4	4	3chrBen_4_4	50	32	-2	7.286
	3chrBen	4	4	3chrBen_4_4	51	33	-1	7.615
	3chrBen	4	4	3chrBen_4_4	52	34	0	7.809
	3chrBen	4	4	3chrBen_4_4	53	35	1	6.535
	3chrBen	4	5	3chrBen_4_5	35	0	-46	0
	3chrBen	4	5	3chrBen_4_5	36	1	-45	0.644
	3chrBen	4	5	3chrBen_4_5	37	2	-44	0.623
	3chrBen	4	5	3chrBen_4_5	38	3	-43	1.465
	3chrBen	4	5	3chrBen_4_5	39	4	-42	1.777
	3chrBen	4	5	3chrBen_4_5	40	5	-41	1.766
	3chrBen	4	5	3chrBen_4_5	41	6	-40	1.675
	3chrBen	4	5	3chrBen_4_5	42	7	-39	1.96
	3chrBen	4	5	3chrBen_4_5	43	8	-38	2.066
	3chrBen	4	5	3chrBen_4_5	44	9	-37	1.976
	3chrBen	4	5	3chrBen_4_5	45	10	-36	2.157
	3chrBen	4	5	3chrBen_4_5	46	11	-35	0.844
	3chrBen	4	5	3chrBen_4_5	47	12	-34	1.182
	3chrBen	4	5	3chrBen_4_5	48	13	-33	2.022
	3chrBen	4	5	3chrBen_4_5	49	14	-32	2.113
	3chrBen	4	5	3chrBen_4_5	50	15	-31	2.156
	3chrBen	4	5	3chrBen_4_5	51	16	-30	2.243
	3chrBen	4	5	3chrBen_4_5	52	17	-29	2.624
	3chrBen	4	5	3chrBen_4_5	53	18	-28	2.377
	3chrBen	4	5	3chrBen_4_5	54	19	-27	2.528
	3chrBen	4	5	3chrBen_4_5	55	20	-26	2.725
	3chrBen	4	5	3chrBen_4_5	56	21	-25	3.001
	3chrBen	4	5	3chrBen_4_5	57	22	-24	2.518
	3chrBen	4	5	3chrBen_4_5	58	23	-23	2.99
	3chrBen	4	5	3chrBen_4_5	59	24	-22	2.625
	3chrBen	4	5	3chrBen_4_5	60	25	-21	2.069
	3chrBen	4	5	3chrBen_4_5	61	26	-20	2.398
	3chrBen	4	5	3chrBen_4_5	62	27	-19	2.763
	3chrBen	4	5	3chrBen_4_5	63	28	-18	2.973
	3chrBen	4	5	3chrBen_4_5	64	29	-17	3.095
	3chrBen	4	5	3chrBen_4_5	65	30	-16	3.367
	3chrBen	4	5	3chrBen_4_5	66	31	-15	3.538
	3chrBen	4	5	3chrBen_4_5	67	32	-14	4.708
	3chrBen	4	5	3chrBen_4_5	68	33	-13	4.509
	3chrBen	4	5	3chrBen_4_5	69	34	-12	5.578
	3chrBen	4	5	3chrBen_4_5	70	35	-11	5.105
	3chrBen	4	5	3chrBen_4_5	71	36	-10	5.876
	3chrBen	4	5	3chrBen_4_5	72	37	-9	6.161
	3chrBen	4	5	3chrBen_4_5	73	38	-8	6.106
	3chrBen	4	5	3chrBen_4_5	74	39	-7	6.273
	3chrBen	4	5	3chrBen_4_5	75	40	-6	6.722
	3chrBen	4	5	3chrBen_4_5	76	41	-5	6.282
	3chrBen	4	5	3chrBen_4_5	77	42	-4	7.107
	3chrBen	4	5	3chrBen_4_5	78	43	-3	7.728
	3chrBen	4	5	3chrBen_4_5	79	44	-2	7.956
	3chrBen	4	5	3chrBen_4_5	80	45	-1	7.967
	3chrBen	4	5	3chrBen_4_5	81	46	0	8.025
	3chrBen	4	5	3chrBen_4_5	82	47	1	7.528
	3chrBen	4	7	3chrBen_4_7	6	0	-43	0
	3chrBen	4	7	3chrBen_4_7	7	1	-42	0.765
	3chrBen	4	7	3chrBen_4_7	8	2	-41	1.311
	3chrBen	4	7	3chrBen_4_7	9	3	-40	1.927
	3chrBen	4	7	3chrBen_4_7	10	4	-39	1.382
	3chrBen	4	7	3chrBen_4_7	11	5	-38	0.747
	3chrBen	4	7	3chrBen_4_7	12	6	-37	0.812
	3chrBen	4	7	3chrBen_4_7	13	7	-36	1.032
	3chrBen	4	7	3chrBen_4_7	14	8	-35	1.193
	3chrBen	4	7	3chrBen_4_7	15	9	-34	1.097
	3chrBen	4	7	3chrBen_4_7	16	10	-33	1.499
	3chrBen	4	7	3chrBen_4_7	17	11	-32	1.899
	3chrBen	4	7	3chrBen_4_7	18	12	-31	1.815
	3chrBen	4	7	3chrBen_4_7	19	13	-30	1.773
	3chrBen	4	7	3chrBen_4_7	20	14	-29	2.1
	3chrBen	4	7	3chrBen_4_7	21	15	-28	1.938
	3chrBen	4	7	3chrBen_4_7	22	16	-27	1.31
	3chrBen	4	7	3chrBen_4_7	23	17	-26	1.793
	3chrBen	4	7	3chrBen_4_7	24	18	-25	1.687
	3chrBen	4	7	3chrBen_4_7	25	19	-24	1.804
	3chrBen	4	7	3chrBen_4_7	26	20	-23	2.14
	3chrBen	4	7	3chrBen_4_7	27	21	-22	2.146
	3chrBen	4	7	3chrBen_4_7	28	22	-21	1.953
	3chrBen	4	7	3chrBen_4_7	29	23	-20	2.413
	3chrBen	4	7	3chrBen_4_7	30	24	-19	2.509
	3chrBen	4	7	3chrBen_4_7	31	25	-18	2.286
	3chrBen	4	7	3chrBen_4_7	32	26	-17	2.244
	3chrBen	4	7	3chrBen_4_7	33	27	-16	2.498
	3chrBen	4	7	3chrBen_4_7	34	28	-15	2.497
	3chrBen	4	7	3chrBen_4_7	35	29	-14	2.436
	3chrBen	4	7	3chrBen_4_7	36	30	-13	2.501
	3chrBen	4	7	3chrBen_4_7	37	31	-12	3.091
	3chrBen	4	7	3chrBen_4_7	38	32	-11	3.326
	3chrBen	4	7	3chrBen_4_7	39	33	-10	3.803
	3chrBen	4	7	3chrBen_4_7	40	34	-9	3.825
	3chrBen	4	7	3chrBen_4_7	41	35	-8	4.445
	3chrBen	4	7	3chrBen_4_7	42	36	-7	4.608
	3chrBen	4	7	3chrBen_4_7	43	37	-6	4.844
	3chrBen	4	7	3chrBen_4_7	44	38	-5	5.157
	3chrBen	4	7	3chrBen_4_7	45	39	-4	5.464
	3chrBen	4	7	3chrBen_4_7	46	40	-3	5.191
	3chrBen	4	7	3chrBen_4_7	47	41	-2	5.285
	3chrBen	4	7	3chrBen_4_7	48	42	-1	5.902
	3chrBen	4	7	3chrBen_4_7	49	43	0	5.969
	3chrBen	4	7	3chrBen_4_7	50	44	1	5.186
	3chrBen	4	8	3chrBen_4_8	48	0	-51	0
	3chrBen	4	8	3chrBen_4_8	49	1	-50	0.586
	3chrBen	4	8	3chrBen_4_8	50	2	-49	0.978
	3chrBen	4	8	3chrBen_4_8	51	3	-48	1.213
	3chrBen	4	8	3chrBen_4_8	52	4	-47	1.192
	3chrBen	4	8	3chrBen_4_8	53	5	-46	1.563
	3chrBen	4	8	3chrBen_4_8	54	6	-45	1.458
	3chrBen	4	8	3chrBen_4_8	55	7	-44	1.455
	3chrBen	4	8	3chrBen_4_8	56	8	-43	1.625
	3chrBen	4	8	3chrBen_4_8	57	9	-42	1.787
	3chrBen	4	8	3chrBen_4_8	58	10	-41	2.03
	3chrBen	4	8	3chrBen_4_8	59	11	-40	1.681
	3chrBen	4	8	3chrBen_4_8	60	12	-39	1.175
	3chrBen	4	8	3chrBen_4_8	61	13	-38	1.827
	3chrBen	4	8	3chrBen_4_8	62	14	-37	1.444
	3chrBen	4	8	3chrBen_4_8	63	15	-36	1.143
	3chrBen	4	8	3chrBen_4_8	64	16	-35	1.487
	3chrBen	4	8	3chrBen_4_8	65	17	-34	1.569
	3chrBen	4	8	3chrBen_4_8	66	18	-33	1.117
	3chrBen	4	8	3chrBen_4_8	67	19	-32	1.42
	3chrBen	4	8	3chrBen_4_8	68	20	-31	1.409
	3chrBen	4	8	3chrBen_4_8	69	21	-30	1.409
	3chrBen	4	8	3chrBen_4_8	70	22	-29	1.211
	3chrBen	4	8	3chrBen_4_8	71	23	-28	1.354
	3chrBen	4	8	3chrBen_4_8	72	24	-27	1.297
	3chrBen	4	8	3chrBen_4_8	73	25	-26	1.876
	3chrBen	4	8	3chrBen_4_8	74	26	-25	2.088
	3chrBen	4	8	3chrBen_4_8	75	27	-24	2.204
	3chrBen	4	8	3chrBen_4_8	76	28	-23	2.402
	3chrBen	4	8	3chrBen_4_8	77	29	-22	2.231
	3chrBen	4	8	3chrBen_4_8	78	30	-21	2.349
	3chrBen	4	8	3chrBen_4_8	79	31	-20	2.45
	3chrBen	4	8	3chrBen_4_8	80	32	-19	2.751
	3chrBen	4	8	3chrBen_4_8	81	33	-18	2.416
	3chrBen	4	8	3chrBen_4_8	82	34	-17	2.432
	3chrBen	4	8	3chrBen_4_8	83	35	-16	2.819
	3chrBen	4	8	3chrBen_4_8	84	36	-15	2.868
	3chrBen	4	8	3chrBen_4_8	85	37	-14	3.164
	3chrBen	4	8	3chrBen_4_8	86	38	-13	3.622
	3chrBen	4	8	3chrBen_4_8	87	39	-12	4.514
	3chrBen	4	8	3chrBen_4_8	88	40	-11	4.924
	3chrBen	4	8	3chrBen_4_8	89	41	-10	5.129
	3chrBen	4	8	3chrBen_4_8	90	42	-9	5.341
	3chrBen	4	8	3chrBen_4_8	91	43	-8	5.443
	3chrBen	4	8	3chrBen_4_8	92	44	-7	5.557
	3chrBen	4	8	3chrBen_4_8	93	45	-6	5.868
	3chrBen	4	8	3chrBen_4_8	94	46	-5	6.254
	3chrBen	4	8	3chrBen_4_8	95	47	-4	6.577
	3chrBen	4	8	3chrBen_4_8	96	48	-3	6.892
	3chrBen	4	8	3chrBen_4_8	97	49	-2	7.169
	3chrBen	4	8	3chrBen_4_8	98	50	-1	7.334
	3chrBen	4	8	3chrBen_4_8	99	51	0	7.486
	3chrBen	4	8	3chrBen_4_8	100	52	1	5.9
	3chrBen	4	9	3chrBen_4_9	4	0	-51	0
	3chrBen	4	9	3chrBen_4_9	5	1	-50	0.916
	3chrBen	4	9	3chrBen_4_9	6	2	-49	0.744
	3chrBen	4	9	3chrBen_4_9	7	3	-48	0.497
	3chrBen	4	9	3chrBen_4_9	8	4	-47	0.488
	3chrBen	4	9	3chrBen_4_9	9	5	-46	0.586
	3chrBen	4	9	3chrBen_4_9	10	6	-45	0.705
	3chrBen	4	9	3chrBen_4_9	11	7	-44	1.042
	3chrBen	4	9	3chrBen_4_9	12	8	-43	1.173
	3chrBen	4	9	3chrBen_4_9	13	9	-42	1.233
	3chrBen	4	9	3chrBen_4_9	14	10	-41	1.228
	3chrBen	4	9	3chrBen_4_9	15	11	-40	1.167
	3chrBen	4	9	3chrBen_4_9	16	12	-39	1.213
	3chrBen	4	9	3chrBen_4_9	17	13	-38	1.455
	3chrBen	4	9	3chrBen_4_9	18	14	-37	1.425
	3chrBen	4	9	3chrBen_4_9	19	15	-36	1.272
	3chrBen	4	9	3chrBen_4_9	20	16	-35	1.211
	3chrBen	4	9	3chrBen_4_9	21	17	-34	0.9
	3chrBen	4	9	3chrBen_4_9	22	18	-33	0.994
	3chrBen	4	9	3chrBen_4_9	23	19	-32	1.157
	3chrBen	4	9	3chrBen_4_9	24	20	-31	1.031
	3chrBen	4	9	3chrBen_4_9	25	21	-30	1.394
	3chrBen	4	9	3chrBen_4_9	26	22	-29	1.444
	3chrBen	4	9	3chrBen_4_9	27	23	-28	1.583
	3chrBen	4	9	3chrBen_4_9	28	24	-27	1.638
	3chrBen	4	9	3chrBen_4_9	29	25	-26	1.464
	3chrBen	4	9	3chrBen_4_9	30	26	-25	1.492
	3chrBen	4	9	3chrBen_4_9	31	27	-24	1.915
	3chrBen	4	9	3chrBen_4_9	32	28	-23	1.542
	3chrBen	4	9	3chrBen_4_9	33	29	-22	1.767
	3chrBen	4	9	3chrBen_4_9	34	30	-21	2.06
	3chrBen	4	9	3chrBen_4_9	35	31	-20	0.544
	3chrBen	4	9	3chrBen_4_9	36	32	-19	1.139
	3chrBen	4	9	3chrBen_4_9	37	33	-18	1.831
	3chrBen	4	9	3chrBen_4_9	38	34	-17	2.05
	3chrBen	4	9	3chrBen_4_9	39	35	-16	1.571
	3chrBen	4	9	3chrBen_4_9	40	36	-15	2.314
	3chrBen	4	9	3chrBen_4_9	41	37	-14	2.736
	3chrBen	4	9	3chrBen_4_9	42	38	-13	3.165
	3chrBen	4	9	3chrBen_4_9	43	39	-12	3.543
	3chrBen	4	9	3chrBen_4_9	44	40	-11	3.883
	3chrBen	4	9	3chrBen_4_9	45	41	-10	4.057
	3chrBen	4	9	3chrBen_4_9	46	42	-9	4.562
	3chrBen	4	9	3chrBen_4_9	47	43	-8	4.653
	3chrBen	4	9	3chrBen_4_9	48	44	-7	4.827
	3chrBen	4	9	3chrBen_4_9	49	45	-6	4.729
	3chrBen	4	9	3chrBen_4_9	50	46	-5	4.956
	3chrBen	4	9	3chrBen_4_9	51	47	-4	5.981
	3chrBen	4	9	3chrBen_4_9	52	48	-3	6.3
	3chrBen	4	9	3chrBen_4_9	53	49	-2	6.728
	3chrBen	4	9	3chrBen_4_9	54	50	-1	7.301
	3chrBen	4	9	3chrBen_4_9	55	51	0	7.542
	3chrBen	4	9	3chrBen_4_9	56	52	1	6.155
	3chrBen	4	10	3chrBen_4_10	43	0	-43	0
	3chrBen	4	10	3chrBen_4_10	44	1	-42	0.846
	3chrBen	4	10	3chrBen_4_10	45	2	-41	0.916
	3chrBen	4	10	3chrBen_4_10	46	3	-40	1.083
	3chrBen	4	10	3chrBen_4_10	47	4	-39	1.002
	3chrBen	4	10	3chrBen_4_10	48	5	-38	1.62
	3chrBen	4	10	3chrBen_4_10	49	6	-37	0.873
	3chrBen	4	10	3chrBen_4_10	50	7	-36	0.902
	3chrBen	4	10	3chrBen_4_10	51	8	-35	1.163
	3chrBen	4	10	3chrBen_4_10	52	9	-34	0.819
	3chrBen	4	10	3chrBen_4_10	53	10	-33	1.055
	3chrBen	4	10	3chrBen_4_10	54	11	-32	1.024
	3chrBen	4	10	3chrBen_4_10	55	12	-31	1.705
	3chrBen	4	10	3chrBen_4_10	56	13	-30	1.496
	3chrBen	4	10	3chrBen_4_10	57	14	-29	1.376
	3chrBen	4	10	3chrBen_4_10	58	15	-28	1.572
	3chrBen	4	10	3chrBen_4_10	59	16	-27	1.328
	3chrBen	4	10	3chrBen_4_10	60	17	-26	1.134
	3chrBen	4	10	3chrBen_4_10	61	18	-25	1.384
	3chrBen	4	10	3chrBen_4_10	62	19	-24	1.444
	3chrBen	4	10	3chrBen_4_10	63	20	-23	1.769
	3chrBen	4	10	3chrBen_4_10	64	21	-22	1.708
	3chrBen	4	10	3chrBen_4_10	65	22	-21	1.433
	3chrBen	4	10	3chrBen_4_10	66	23	-20	1.926
	3chrBen	4	10	3chrBen_4_10	67	24	-19	2.332
	3chrBen	4	10	3chrBen_4_10	68	25	-18	2.114
	3chrBen	4	10	3chrBen_4_10	69	26	-17	1.818
	3chrBen	4	10	3chrBen_4_10	70	27	-16	1.984
	3chrBen	4	10	3chrBen_4_10	71	28	-15	2.302
	3chrBen	4	10	3chrBen_4_10	72	29	-14	2.127
	3chrBen	4	10	3chrBen_4_10	73	30	-13	1.734
	3chrBen	4	10	3chrBen_4_10	74	31	-12	2.494
	3chrBen	4	10	3chrBen_4_10	75	32	-11	3.42
	3chrBen	4	10	3chrBen_4_10	76	33	-10	4.142
	3chrBen	4	10	3chrBen_4_10	77	34	-9	4.409
	3chrBen	4	10	3chrBen_4_10	78	35	-8	4.772
	3chrBen	4	10	3chrBen_4_10	79	36	-7	4.648
	3chrBen	4	10	3chrBen_4_10	80	37	-6	5.634
	3chrBen	4	10	3chrBen_4_10	81	38	-5	6.287
	3chrBen	4	10	3chrBen_4_10	82	39	-4	6.449
	3chrBen	4	10	3chrBen_4_10	83	40	-3	7.078
	3chrBen	4	10	3chrBen_4_10	84	41	-2	7.112
	3chrBen	4	10	3chrBen_4_10	85	42	-1	7.285
	3chrBen	4	10	3chrBen_4_10	86	43	0	7.623
	3chrBen	4	10	3chrBen_4_10	87	44	1	7.583
	3chrBen	4	11	3chrBen_4_11	7	0	-36	0
	3chrBen	4	11	3chrBen_4_11	8	1	-35	0.926
	3chrBen	4	11	3chrBen_4_11	9	2	-34	0.961
	3chrBen	4	11	3chrBen_4_11	10	3	-33	1.187
	3chrBen	4	11	3chrBen_4_11	11	4	-32	0.988
	3chrBen	4	11	3chrBen_4_11	12	5	-31	0.897
	3chrBen	4	11	3chrBen_4_11	13	6	-30	1.502
	3chrBen	4	11	3chrBen_4_11	14	7	-29	1.288
	3chrBen	4	11	3chrBen_4_11	15	8	-28	1.134
	3chrBen	4	11	3chrBen_4_11	16	9	-27	1.687
	3chrBen	4	11	3chrBen_4_11	17	10	-26	1.131
	3chrBen	4	11	3chrBen_4_11	18	11	-25	1.571
	3chrBen	4	11	3chrBen_4_11	19	12	-24	1.866
	3chrBen	4	11	3chrBen_4_11	20	13	-23	1.78
	3chrBen	4	11	3chrBen_4_11	21	14	-22	2.14
	3chrBen	4	11	3chrBen_4_11	22	15	-21	2.151
	3chrBen	4	11	3chrBen_4_11	23	16	-20	1.616
	3chrBen	4	11	3chrBen_4_11	24	17	-19	1.656
	3chrBen	4	11	3chrBen_4_11	25	18	-18	1.071
	3chrBen	4	11	3chrBen_4_11	26	19	-17	1.466
	3chrBen	4	11	3chrBen_4_11	27	20	-16	1.816
	3chrBen	4	11	3chrBen_4_11	28	21	-15	2.386
	3chrBen	4	11	3chrBen_4_11	29	22	-14	2.571
	3chrBen	4	11	3chrBen_4_11	30	23	-13	2.732
	3chrBen	4	11	3chrBen_4_11	31	24	-12	2.335
	3chrBen	4	11	3chrBen_4_11	32	25	-11	2.391
	3chrBen	4	11	3chrBen_4_11	33	26	-10	2.418
	3chrBen	4	11	3chrBen_4_11	34	27	-9	2.801
	3chrBen	4	11	3chrBen_4_11	35	28	-8	2.955
	3chrBen	4	11	3chrBen_4_11	36	29	-7	2.886
	3chrBen	4	11	3chrBen_4_11	37	30	-6	3.122
	3chrBen	4	11	3chrBen_4_11	38	31	-5	3.522
	3chrBen	4	11	3chrBen_4_11	39	32	-4	5.114
	3chrBen	4	11	3chrBen_4_11	40	33	-3	6.182
	3chrBen	4	11	3chrBen_4_11	41	34	-2	6.504
	3chrBen	4	11	3chrBen_4_11	42	35	-1	7.74
	3chrBen	4	11	3chrBen_4_11	43	36	0	8.444
	3chrBen	4	11	3chrBen_4_11	44	37	1	7.992
	3chrBen	4	12	3chrBen_4_12	42	0	-51	0
	3chrBen	4	12	3chrBen_4_12	43	1	-50	1.105
	3chrBen	4	12	3chrBen_4_12	44	2	-49	1.025
	3chrBen	4	12	3chrBen_4_12	45	3	-48	0.954
	3chrBen	4	12	3chrBen_4_12	46	4	-47	1.097
	3chrBen	4	12	3chrBen_4_12	47	5	-46	1.327
	3chrBen	4	12	3chrBen_4_12	48	6	-45	1.354
	3chrBen	4	12	3chrBen_4_12	49	7	-44	1.373
	3chrBen	4	12	3chrBen_4_12	50	8	-43	1.472
	3chrBen	4	12	3chrBen_4_12	51	9	-42	1.467
	3chrBen	4	12	3chrBen_4_12	52	10	-41	1.469
	3chrBen	4	12	3chrBen_4_12	53	11	-40	0.962
	3chrBen	4	12	3chrBen_4_12	54	12	-39	0.92
	3chrBen	4	12	3chrBen_4_12	55	13	-38	1.031
	3chrBen	4	12	3chrBen_4_12	56	14	-37	1.183
	3chrBen	4	12	3chrBen_4_12	57	15	-36	1.544
	3chrBen	4	12	3chrBen_4_12	58	16	-35	0.744
	3chrBen	4	12	3chrBen_4_12	59	17	-34	1.456
	3chrBen	4	12	3chrBen_4_12	60	18	-33	0.678
	3chrBen	4	12	3chrBen_4_12	61	19	-32	1.137
	3chrBen	4	12	3chrBen_4_12	62	20	-31	0.978
	3chrBen	4	12	3chrBen_4_12	63	21	-30	1.055
	3chrBen	4	12	3chrBen_4_12	64	22	-29	1.146
	3chrBen	4	12	3chrBen_4_12	65	23	-28	1.745
	3chrBen	4	12	3chrBen_4_12	66	24	-27	1.534
	3chrBen	4	12	3chrBen_4_12	67	25	-26	1.728
	3chrBen	4	12	3chrBen_4_12	68	26	-25	2.47
	3chrBen	4	12	3chrBen_4_12	69	27	-24	1.827
	3chrBen	4	12	3chrBen_4_12	70	28	-23	1.766
	3chrBen	4	12	3chrBen_4_12	71	29	-22	1.88
	3chrBen	4	12	3chrBen_4_12	72	30	-21	2.324
	3chrBen	4	12	3chrBen_4_12	73	31	-20	2.464
	3chrBen	4	12	3chrBen_4_12	74	32	-19	2.221
	3chrBen	4	12	3chrBen_4_12	75	33	-18	2.654
	3chrBen	4	12	3chrBen_4_12	76	34	-17	2.527
	3chrBen	4	12	3chrBen_4_12	77	35	-16	2.788
	3chrBen	4	12	3chrBen_4_12	78	36	-15	2.802
	3chrBen	4	12	3chrBen_4_12	79	37	-14	3.191
	3chrBen	4	12	3chrBen_4_12	80	38	-13	4.023
	3chrBen	4	12	3chrBen_4_12	81	39	-12	4.608
	3chrBen	4	12	3chrBen_4_12	82	40	-11	5.11
	3chrBen	4	12	3chrBen_4_12	83	41	-10	5.596
	3chrBen	4	12	3chrBen_4_12	84	42	-9	5.937
	3chrBen	4	12	3chrBen_4_12	85	43	-8	5.657
	3chrBen	4	12	3chrBen_4_12	86	44	-7	6.427
	3chrBen	4	12	3chrBen_4_12	87	45	-6	6.481
	3chrBen	4	12	3chrBen_4_12	88	46	-5	6.785
	3chrBen	4	12	3chrBen_4_12	89	47	-4	6.977
	3chrBen	4	12	3chrBen_4_12	90	48	-3	7.286
	3chrBen	4	12	3chrBen_4_12	91	49	-2	7.302
	3chrBen	4	12	3chrBen_4_12	92	50	-1	7.237
	3chrBen	4	12	3chrBen_4_12	93	51	0	7.406
	3chrBen	4	12	3chrBen_4_12	94	52	1	6.776
	3chrBen	4	13	3chrBen_4_13	64	0	-41	0
	3chrBen	4	13	3chrBen_4_13	65	1	-40	1.065
	3chrBen	4	13	3chrBen_4_13	66	2	-39	1.334
	3chrBen	4	13	3chrBen_4_13	67	3	-38	1.461
	3chrBen	4	13	3chrBen_4_13	68	4	-37	1.654
	3chrBen	4	13	3chrBen_4_13	69	5	-36	1.073
	3chrBen	4	13	3chrBen_4_13	70	6	-35	1.139
	3chrBen	4	13	3chrBen_4_13	71	7	-34	1.328
	3chrBen	4	13	3chrBen_4_13	72	8	-33	1.485
	3chrBen	4	13	3chrBen_4_13	73	9	-32	1.714
	3chrBen	4	13	3chrBen_4_13	74	10	-31	1.449
	3chrBen	4	13	3chrBen_4_13	75	11	-30	1.492
	3chrBen	4	13	3chrBen_4_13	76	12	-29	1.606
	3chrBen	4	13	3chrBen_4_13	77	13	-28	1.789
	3chrBen	4	13	3chrBen_4_13	78	14	-27	1.756
	3chrBen	4	13	3chrBen_4_13	79	15	-26	1.793
	3chrBen	4	13	3chrBen_4_13	80	16	-25	1.988
	3chrBen	4	13	3chrBen_4_13	81	17	-24	2.044
	3chrBen	4	13	3chrBen_4_13	82	18	-23	2.039
	3chrBen	4	13	3chrBen_4_13	83	19	-22	1.884
	3chrBen	4	13	3chrBen_4_13	84	20	-21	1.812
	3chrBen	4	13	3chrBen_4_13	85	21	-20	2.026
	3chrBen	4	13	3chrBen_4_13	86	22	-19	2.051
	3chrBen	4	13	3chrBen_4_13	87	23	-18	2.227
	3chrBen	4	13	3chrBen_4_13	88	24	-17	2.454
	3chrBen	4	13	3chrBen_4_13	89	25	-16	2.545
	3chrBen	4	13	3chrBen_4_13	90	26	-15	2.443
	3chrBen	4	13	3chrBen_4_13	91	27	-14	2.201
	3chrBen	4	13	3chrBen_4_13	92	28	-13	2.992
	3chrBen	4	13	3chrBen_4_13	93	29	-12	3.842
	3chrBen	4	13	3chrBen_4_13	94	30	-11	4.304
	3chrBen	4	13	3chrBen_4_13	95	31	-10	4.267
	3chrBen	4	13	3chrBen_4_13	96	32	-9	4.673
	3chrBen	4	13	3chrBen_4_13	97	33	-8	4.68
	3chrBen	4	13	3chrBen_4_13	98	34	-7	4.87
	3chrBen	4	13	3chrBen_4_13	99	35	-6	4.952
	3chrBen	4	13	3chrBen_4_13	100	36	-5	4.831
	3chrBen	4	13	3chrBen_4_13	101	37	-4	5.272
	3chrBen	4	13	3chrBen_4_13	102	38	-3	5.345
	3chrBen	4	13	3chrBen_4_13	103	39	-2	5.778
	3chrBen	4	13	3chrBen_4_13	104	40	-1	6.096
	3chrBen	4	13	3chrBen_4_13	105	41	0	6.273
	3chrBen	4	13	3chrBen_4_13	106	42	1	6.205
	3chrBen	4	14	3chrBen_4_14	11	0	-40	0
	3chrBen	4	14	3chrBen_4_14	12	1	-39	1.393
	3chrBen	4	14	3chrBen_4_14	13	2	-38	1.816
	3chrBen	4	14	3chrBen_4_14	14	3	-37	1.221
	3chrBen	4	14	3chrBen_4_14	15	4	-36	1.666
	3chrBen	4	14	3chrBen_4_14	16	5	-35	2.035
	3chrBen	4	14	3chrBen_4_14	17	6	-34	1.877
	3chrBen	4	14	3chrBen_4_14	18	7	-33	2.175
	3chrBen	4	14	3chrBen_4_14	19	8	-32	2.382
	3chrBen	4	14	3chrBen_4_14	20	9	-31	2.605
	3chrBen	4	14	3chrBen_4_14	21	10	-30	2.715
	3chrBen	4	14	3chrBen_4_14	22	11	-29	2.609
	3chrBen	4	14	3chrBen_4_14	23	12	-28	2.033
	3chrBen	4	14	3chrBen_4_14	24	13	-27	2.16
	3chrBen	4	14	3chrBen_4_14	25	14	-26	2.46
	3chrBen	4	14	3chrBen_4_14	26	15	-25	2.314
	3chrBen	4	14	3chrBen_4_14	27	16	-24	2.085
	3chrBen	4	14	3chrBen_4_14	28	17	-23	2.399
	3chrBen	4	14	3chrBen_4_14	29	18	-22	1.781
	3chrBen	4	14	3chrBen_4_14	30	19	-21	1.419
	3chrBen	4	14	3chrBen_4_14	31	20	-20	2.18
	3chrBen	4	14	3chrBen_4_14	32	21	-19	2.102
	3chrBen	4	14	3chrBen_4_14	33	22	-18	2.843
	3chrBen	4	14	3chrBen_4_14	34	23	-17	3.15
	3chrBen	4	14	3chrBen_4_14	35	24	-16	2.476
	3chrBen	4	14	3chrBen_4_14	36	25	-15	1.75
	3chrBen	4	14	3chrBen_4_14	37	26	-14	2.08
	3chrBen	4	14	3chrBen_4_14	38	27	-13	2.34
	3chrBen	4	14	3chrBen_4_14	39	28	-12	2.736
	3chrBen	4	14	3chrBen_4_14	40	29	-11	2.911
	3chrBen	4	14	3chrBen_4_14	41	30	-10	3.208
	3chrBen	4	14	3chrBen_4_14	42	31	-9	3.097
	3chrBen	4	14	3chrBen_4_14	43	32	-8	3.048
	3chrBen	4	14	3chrBen_4_14	44	33	-7	4.172
	3chrBen	4	14	3chrBen_4_14	45	34	-6	4.765
	3chrBen	4	14	3chrBen_4_14	46	35	-5	5.241
	3chrBen	4	14	3chrBen_4_14	47	36	-4	5.78
	3chrBen	4	14	3chrBen_4_14	48	37	-3	6.011
	3chrBen	4	14	3chrBen_4_14	49	38	-2	7.081
	3chrBen	4	14	3chrBen_4_14	50	39	-1	7.473
	3chrBen	4	14	3chrBen_4_14	51	40	0	8.079
	3chrBen	4	14	3chrBen_4_14	52	41	1	7.945
	3chrBen	4	15	3chrBen_4_15	32	0	-44	0
	3chrBen	4	15	3chrBen_4_15	33	1	-43	0.583
	3chrBen	4	15	3chrBen_4_15	34	2	-42	0.661
	3chrBen	4	15	3chrBen_4_15	35	3	-41	0.438
	3chrBen	4	15	3chrBen_4_15	36	4	-40	1.183
	3chrBen	4	15	3chrBen_4_15	37	5	-39	0.942
	3chrBen	4	15	3chrBen_4_15	38	6	-38	0.582
	3chrBen	4	15	3chrBen_4_15	39	7	-37	0.733
	3chrBen	4	15	3chrBen_4_15	40	8	-36	1.187
	3chrBen	4	15	3chrBen_4_15	41	9	-35	0.972
	3chrBen	4	15	3chrBen_4_15	42	10	-34	0.797
	3chrBen	4	15	3chrBen_4_15	43	11	-33	0.815
	3chrBen	4	15	3chrBen_4_15	44	12	-32	0.728
	3chrBen	4	15	3chrBen_4_15	45	13	-31	1.129
	3chrBen	4	15	3chrBen_4_15	46	14	-30	1.319
	3chrBen	4	15	3chrBen_4_15	47	15	-29	1.387
	3chrBen	4	15	3chrBen_4_15	48	16	-28	1.519
	3chrBen	4	15	3chrBen_4_15	49	17	-27	1.577
	3chrBen	4	15	3chrBen_4_15	50	18	-26	1.952
	3chrBen	4	15	3chrBen_4_15	51	19	-25	2.201
	3chrBen	4	15	3chrBen_4_15	52	20	-24	1.269
	3chrBen	4	15	3chrBen_4_15	53	21	-23	1.789
	3chrBen	4	15	3chrBen_4_15	54	22	-22	2.092
	3chrBen	4	15	3chrBen_4_15	55	23	-21	2.306
	3chrBen	4	15	3chrBen_4_15	56	24	-20	2.462
	3chrBen	4	15	3chrBen_4_15	57	25	-19	2.403
	3chrBen	4	15	3chrBen_4_15	58	26	-18	2.643
	3chrBen	4	15	3chrBen_4_15	59	27	-17	2.65
	3chrBen	4	15	3chrBen_4_15	60	28	-16	2.796
	3chrBen	4	15	3chrBen_4_15	61	29	-15	2.702
	3chrBen	4	15	3chrBen_4_15	62	30	-14	2.817
	3chrBen	4	15	3chrBen_4_15	63	31	-13	1.565
	3chrBen	4	15	3chrBen_4_15	64	32	-12	2.512
	3chrBen	4	15	3chrBen_4_15	65	33	-11	3.3
	3chrBen	4	15	3chrBen_4_15	66	34	-10	3.486
	3chrBen	4	15	3chrBen_4_15	67	35	-9	3.819
	3chrBen	4	15	3chrBen_4_15	68	36	-8	3.735
	3chrBen	4	15	3chrBen_4_15	69	37	-7	4.286
	3chrBen	4	15	3chrBen_4_15	70	38	-6	NA
	3chrBen	4	15	3chrBen_4_15	71	39	-5	5.217
	3chrBen	4	15	3chrBen_4_15	72	40	-4	4.899
	3chrBen	4	15	3chrBen_4_15	73	41	-3	6.192
	3chrBen	4	15	3chrBen_4_15	74	42	-2	6.568
	3chrBen	4	15	3chrBen_4_15	75	43	-1	6.86
	3chrBen	4	15	3chrBen_4_15	76	44	0	7.2
	3chrBen	4	15	3chrBen_4_15	77	45	1	6.419
	3chrBen	4	16	3chrBen_4_16	45	0	-40	0
	3chrBen	4	16	3chrBen_4_16	46	1	-39	0.677
	3chrBen	4	16	3chrBen_4_16	47	2	-38	0.376
	3chrBen	4	16	3chrBen_4_16	48	3	-37	0.548
	3chrBen	4	16	3chrBen_4_16	49	4	-36	0.569
	3chrBen	4	16	3chrBen_4_16	50	5	-35	0.85
	3chrBen	4	16	3chrBen_4_16	51	6	-34	0.753
	3chrBen	4	16	3chrBen_4_16	52	7	-33	1.37
	3chrBen	4	16	3chrBen_4_16	53	8	-32	1.166
	3chrBen	4	16	3chrBen_4_16	54	9	-31	1.053
	3chrBen	4	16	3chrBen_4_16	55	10	-30	1.226
	3chrBen	4	16	3chrBen_4_16	56	11	-29	1.519
	3chrBen	4	16	3chrBen_4_16	57	12	-28	1.571
	3chrBen	4	16	3chrBen_4_16	58	13	-27	1.728
	3chrBen	4	16	3chrBen_4_16	59	14	-26	1.685
	3chrBen	4	16	3chrBen_4_16	60	15	-25	2.043
	3chrBen	4	16	3chrBen_4_16	61	16	-24	2.128
	3chrBen	4	16	3chrBen_4_16	62	17	-23	2.042
	3chrBen	4	16	3chrBen_4_16	63	18	-22	2.352
	3chrBen	4	16	3chrBen_4_16	64	19	-21	2.394
	3chrBen	4	16	3chrBen_4_16	65	20	-20	2.135
	3chrBen	4	16	3chrBen_4_16	66	21	-19	2.141
	3chrBen	4	16	3chrBen_4_16	67	22	-18	2.356
	3chrBen	4	16	3chrBen_4_16	68	23	-17	2.419
	3chrBen	4	16	3chrBen_4_16	69	24	-16	2.788
	3chrBen	4	16	3chrBen_4_16	70	25	-15	3.216
	3chrBen	4	16	3chrBen_4_16	71	26	-14	3.703
	3chrBen	4	16	3chrBen_4_16	72	27	-13	4.102
	3chrBen	4	16	3chrBen_4_16	73	28	-12	4.485
	3chrBen	4	16	3chrBen_4_16	74	29	-11	4.81
	3chrBen	4	16	3chrBen_4_16	75	30	-10	5.26
	3chrBen	4	16	3chrBen_4_16	76	31	-9	5.343
	3chrBen	4	16	3chrBen_4_16	77	32	-8	5.493
	3chrBen	4	16	3chrBen_4_16	78	33	-7	5.65
	3chrBen	4	16	3chrBen_4_16	79	34	-6	5.993
	3chrBen	4	16	3chrBen_4_16	80	35	-5	6.308
	3chrBen	4	16	3chrBen_4_16	81	36	-4	6.455
	3chrBen	4	16	3chrBen_4_16	82	37	-3	7.05
	3chrBen	4	16	3chrBen_4_16	83	38	-2	7.243
	3chrBen	4	16	3chrBen_4_16	84	39	-1	7.436
	3chrBen	4	16	3chrBen_4_16	85	40	0	7.611
	3chrBen	4	16	3chrBen_4_16	86	41	1	7.28
	3chrBen	4	17	3chrBen_4_17	27	0	-46	0
	3chrBen	4	17	3chrBen_4_17	28	1	-45	0.813
	3chrBen	4	17	3chrBen_4_17	29	2	-44	1.252
	3chrBen	4	17	3chrBen_4_17	30	3	-43	1.188
	3chrBen	4	17	3chrBen_4_17	31	4	-42	1.055
	3chrBen	4	17	3chrBen_4_17	32	5	-41	1.561
	3chrBen	4	17	3chrBen_4_17	33	6	-40	1.782
	3chrBen	4	17	3chrBen_4_17	34	7	-39	1.592
	3chrBen	4	17	3chrBen_4_17	35	8	-38	1.556
	3chrBen	4	17	3chrBen_4_17	36	9	-37	1.301
	3chrBen	4	17	3chrBen_4_17	37	10	-36	1.519
	3chrBen	4	17	3chrBen_4_17	38	11	-35	1.577
	3chrBen	4	17	3chrBen_4_17	39	12	-34	1.854
	3chrBen	4	17	3chrBen_4_17	40	13	-33	1.886
	3chrBen	4	17	3chrBen_4_17	41	14	-32	1.846
	3chrBen	4	17	3chrBen_4_17	42	15	-31	1.862
	3chrBen	4	17	3chrBen_4_17	43	16	-30	2.178
	3chrBen	4	17	3chrBen_4_17	44	17	-29	2.048
	3chrBen	4	17	3chrBen_4_17	45	18	-28	1.988
	3chrBen	4	17	3chrBen_4_17	46	19	-27	2.076
	3chrBen	4	17	3chrBen_4_17	47	20	-26	2.254
	3chrBen	4	17	3chrBen_4_17	48	21	-25	2.486
	3chrBen	4	17	3chrBen_4_17	49	22	-24	2.385
	3chrBen	4	17	3chrBen_4_17	50	23	-23	2.548
	3chrBen	4	17	3chrBen_4_17	51	24	-22	2.755
	3chrBen	4	17	3chrBen_4_17	52	25	-21	2.79
	3chrBen	4	17	3chrBen_4_17	53	26	-20	2.89
	3chrBen	4	17	3chrBen_4_17	54	27	-19	2.984
	3chrBen	4	17	3chrBen_4_17	55	28	-18	3.097
	3chrBen	4	17	3chrBen_4_17	56	29	-17	2.641
	3chrBen	4	17	3chrBen_4_17	57	30	-16	3.21
	3chrBen	4	17	3chrBen_4_17	58	31	-15	3.579
	3chrBen	4	17	3chrBen_4_17	59	32	-14	3.135
	3chrBen	4	17	3chrBen_4_17	60	33	-13	3.923
	3chrBen	4	17	3chrBen_4_17	61	34	-12	4.363
	3chrBen	4	17	3chrBen_4_17	62	35	-11	4.86
	3chrBen	4	17	3chrBen_4_17	63	36	-10	5.317
	3chrBen	4	17	3chrBen_4_17	64	37	-9	5.552
	3chrBen	4	17	3chrBen_4_17	65	38	-8	5.853
	3chrBen	4	17	3chrBen_4_17	66	39	-7	6.455
	3chrBen	4	17	3chrBen_4_17	67	40	-6	6.42
	3chrBen	4	17	3chrBen_4_17	68	41	-5	6.5
	3chrBen	4	17	3chrBen_4_17	69	42	-4	7.123
	3chrBen	4	17	3chrBen_4_17	70	43	-3	7.454
	3chrBen	4	17	3chrBen_4_17	71	44	-2	7.859
	3chrBen	4	17	3chrBen_4_17	72	45	-1	8.007
	3chrBen	4	17	3chrBen_4_17	73	46	0	8.136
	3chrBen	4	17	3chrBen_4_17	74	47	1	8.126
	3chrBen	4	18	3chrBen_4_18	1	0	-50	0
	3chrBen	4	18	3chrBen_4_18	2	1	-49	0.709
	3chrBen	4	18	3chrBen_4_18	3	2	-48	0.85
	3chrBen	4	18	3chrBen_4_18	4	3	-47	0.992
	3chrBen	4	18	3chrBen_4_18	5	4	-46	0.994
	3chrBen	4	18	3chrBen_4_18	6	5	-45	1.062
	3chrBen	4	18	3chrBen_4_18	7	6	-44	1.345
	3chrBen	4	18	3chrBen_4_18	8	7	-43	1.131
	3chrBen	4	18	3chrBen_4_18	9	8	-42	1.163
	3chrBen	4	18	3chrBen_4_18	10	9	-41	1.288
	3chrBen	4	18	3chrBen_4_18	11	10	-40	0.585
	3chrBen	4	18	3chrBen_4_18	12	11	-39	1.502
	3chrBen	4	18	3chrBen_4_18	13	12	-38	1.307
	3chrBen	4	18	3chrBen_4_18	14	13	-37	1.323
	3chrBen	4	18	3chrBen_4_18	15	14	-36	1.747
	3chrBen	4	18	3chrBen_4_18	16	15	-35	1.425
	3chrBen	4	18	3chrBen_4_18	17	16	-34	1.357
	3chrBen	4	18	3chrBen_4_18	18	17	-33	1.818
	3chrBen	4	18	3chrBen_4_18	19	18	-32	1.533
	3chrBen	4	18	3chrBen_4_18	20	19	-31	1.348
	3chrBen	4	18	3chrBen_4_18	21	20	-30	1.653
	3chrBen	4	18	3chrBen_4_18	22	21	-29	1.867
	3chrBen	4	18	3chrBen_4_18	23	22	-28	0.569
	3chrBen	4	18	3chrBen_4_18	24	23	-27	1.938
	3chrBen	4	18	3chrBen_4_18	25	24	-26	2.03
	3chrBen	4	18	3chrBen_4_18	26	25	-25	2.356
	3chrBen	4	18	3chrBen_4_18	27	26	-24	1.774
	3chrBen	4	18	3chrBen_4_18	28	27	-23	2.109
	3chrBen	4	18	3chrBen_4_18	29	28	-22	2.1
	3chrBen	4	18	3chrBen_4_18	30	29	-21	2.68
	3chrBen	4	18	3chrBen_4_18	31	30	-20	2.698
	3chrBen	4	18	3chrBen_4_18	32	31	-19	2.818
	3chrBen	4	18	3chrBen_4_18	33	32	-18	3.041
	3chrBen	4	18	3chrBen_4_18	34	33	-17	3.019
	3chrBen	4	18	3chrBen_4_18	35	34	-16	3.016
	3chrBen	4	18	3chrBen_4_18	36	35	-15	3.135
	3chrBen	4	18	3chrBen_4_18	37	36	-14	3.266
	3chrBen	4	18	3chrBen_4_18	38	37	-13	3.78
	3chrBen	4	18	3chrBen_4_18	39	38	-12	4.051
	3chrBen	4	18	3chrBen_4_18	40	39	-11	5.164
	3chrBen	4	18	3chrBen_4_18	41	40	-10	5.566
	3chrBen	4	18	3chrBen_4_18	42	41	-9	5.849
	3chrBen	4	18	3chrBen_4_18	43	42	-8	6.101
	3chrBen	4	18	3chrBen_4_18	44	43	-7	6.523
	3chrBen	4	18	3chrBen_4_18	45	44	-6	6.623
	3chrBen	4	18	3chrBen_4_18	46	45	-5	6.997
	3chrBen	4	18	3chrBen_4_18	47	46	-4	7.167
	3chrBen	4	18	3chrBen_4_18	48	47	-3	7.224
	3chrBen	4	18	3chrBen_4_18	49	48	-2	7.512
	3chrBen	4	18	3chrBen_4_18	50	49	-1	8.029
	3chrBen	4	18	3chrBen_4_18	51	50	0	8.193
	3chrBen	4	18	3chrBen_4_18	52	51	1	8.176
	3chrBen	4	20	3chrBen_4_20	1	0	-41	0
	3chrBen	4	20	3chrBen_4_20	2	1	-40	0.421
	3chrBen	4	20	3chrBen_4_20	3	2	-39	0.288
	3chrBen	4	20	3chrBen_4_20	4	3	-38	0.926
	3chrBen	4	20	3chrBen_4_20	5	4	-37	0.444
	3chrBen	4	20	3chrBen_4_20	6	5	-36	0.978
	3chrBen	4	20	3chrBen_4_20	7	6	-35	0.729
	3chrBen	4	20	3chrBen_4_20	8	7	-34	1.064
	3chrBen	4	20	3chrBen_4_20	9	8	-33	1.191
	3chrBen	4	20	3chrBen_4_20	10	9	-32	0.897
	3chrBen	4	20	3chrBen_4_20	11	10	-31	1.696
	3chrBen	4	20	3chrBen_4_20	12	11	-30	1.053
	3chrBen	4	20	3chrBen_4_20	13	12	-29	1.788
	3chrBen	4	20	3chrBen_4_20	14	13	-28	1.819
	3chrBen	4	20	3chrBen_4_20	15	14	-27	1.793
	3chrBen	4	20	3chrBen_4_20	16	15	-26	1.59
	3chrBen	4	20	3chrBen_4_20	17	16	-25	1.841
	3chrBen	4	20	3chrBen_4_20	18	17	-24	2.283
	3chrBen	4	20	3chrBen_4_20	19	18	-23	1.698
	3chrBen	4	20	3chrBen_4_20	20	19	-22	2.03
	3chrBen	4	20	3chrBen_4_20	21	20	-21	1.975
	3chrBen	4	20	3chrBen_4_20	22	21	-20	2.198
	3chrBen	4	20	3chrBen_4_20	23	22	-19	2.217
	3chrBen	4	20	3chrBen_4_20	24	23	-18	1.391
	3chrBen	4	20	3chrBen_4_20	25	24	-17	1.715
	3chrBen	4	20	3chrBen_4_20	26	25	-16	2.571
	3chrBen	4	20	3chrBen_4_20	27	26	-15	2.399
	3chrBen	4	20	3chrBen_4_20	28	27	-14	2.221
	3chrBen	4	20	3chrBen_4_20	29	28	-13	2.661
	3chrBen	4	20	3chrBen_4_20	30	29	-12	2.805
	3chrBen	4	20	3chrBen_4_20	31	30	-11	3.314
	3chrBen	4	20	3chrBen_4_20	32	31	-10	3.839
	3chrBen	4	20	3chrBen_4_20	33	32	-9	4.236
	3chrBen	4	20	3chrBen_4_20	34	33	-8	5.053
	3chrBen	4	20	3chrBen_4_20	35	34	-7	4.496
	3chrBen	4	20	3chrBen_4_20	36	35	-6	4.81
	3chrBen	4	20	3chrBen_4_20	37	36	-5	5.671
	3chrBen	4	20	3chrBen_4_20	38	37	-4	5.899
	3chrBen	4	20	3chrBen_4_20	39	38	-3	6.214
	3chrBen	4	20	3chrBen_4_20	40	39	-2	6.693
	3chrBen	4	20	3chrBen_4_20	41	40	-1	7.03
	3chrBen	4	20	3chrBen_4_20	42	41	0	7.131
	3chrBen	4	20	3chrBen_4_20	43	42	1	6.629
