# Supplementary material for: Spindle architecture constrains karyotype evolution
Source: Nat Cell Biol. 2024 Aug 8;26(9):1496–503. doi: 10.1038/s41556-024-01485-w (PMC11392806; doi:10.1038/s41556-024-01485-w)
Supplement: Supplementary file 15 — Statistical source data. [file 41556_2024_1485_MOESM15_ESM.xlsx]

## Sheet: ED Fig. 5a
	Effect	Epistasis
	3chr	-0.04675
	3chr	-0.06975
	3chr	-0.04075
	3chr	-0.06675
	3chr	-0.03675
	3chr	-0.03375
	3chr	-0.02975
	3chr	-0.03875
	3chr	-0.01775
	3chr	-0.02675
	3chr	-0.01075
	3chr	-0.02375
	3chr	-0.01275
	3chr	0.01025
	3chr	-0.02575
	3chr	-0.00175
	3chr	-0.0470625
	3chr	-0.0580625
	3chr	-0.0390625
	3chr	-0.0590625
	3chr	-0.0120625
	3chr	-0.0420625
	3chr	-0.0330625
	3chr	-0.0400625
	3chr	-0.0190625
	3chr	-0.0220625
	3chr	-0.0040625
	3chr	-0.0220625
	3chr	0.0159375
	3chr	-0.0280625
	3chr	-0.0120625
	3chr	-0.0230625
	3chr	-0.0394375
	3chr	-0.0534375
	3chr	-0.0254375
	3chr	-0.0804375
	3chr	-0.0584375
	3chr	-0.0304375
	3chr	-0.0394375
	3chr	-0.0634375
	3chr	-0.0554375
	3chr	-0.0454375
	3chr	-0.0334375
	3chr	-0.0504375
	3chr	-0.0284375
	3chr	-0.0144375
	3chr	-0.0034375
	3chr	-0.0034375
	3chr	-0.076875
	3chr	-0.037875
	3chr	-0.039875
	3chr	-0.061875
	3chr	-0.037875
	3chr	0.000125
	3chr	-0.046875
	3chr	-0.032875
	3chr	-0.031875
	3chr	-0.004875
	3chr	-0.024875
	3chr	-0.003875
	3chr	-0.009875
	3chr	-0.010875
	3chr	-0.024875
	3chr	-0.009875
	3chr	-0.0424375
	3chr	-0.0204375
	3chr	-0.0214375
	3chr	-0.0504375
	3chr	-0.0034375
	3chr	-0.0494375
	3chr	-0.0044375
	3chr	0.0005625
	3chr	-0.0434375
	3chr	-0.0364375
	3chr	-0.0244375
	3chr	-0.0314375
	3chr	-0.0254375
	3chr	-0.0304375
	3chr	-0.0364375
	MAD2	0.0374498
	MAD2	0.0704498
	MAD2	0.0314498
	MAD2	0.00644982
	MAD2	0.0624498
	MAD2	0.0634498
	MAD2	0.00944982
	MAD2	0.0104498
	MAD2	0.0294498
	MAD2	0.0544498
	MAD2	0.0174498
	MAD2	0.0164498
	MAD2	0.0374498
	MAD2	0.0474498
	MAD2	0.0224498
	MAD2	0.0164498

## Sheet: ED Fig. 5b
	Experiment	Figure	Chromosomes	Ploidy	Extra	Genotype	Growth_rate
	11	S5b	16chr	1n	-	16chr_1n_-	0.424
	11	S5b	16chr	1n	-	16chr_1n_-	0.448
	11	S5b	16chr	1n	-	16chr_1n_-	0.448
	11	S5b	16chr	1n	-	16chr_1n_-	0.393
	11	S5b	16chr	1n	-	16chr_1n_-	0.419
	11	S5b	16chr	1n	-	16chr_1n_-	0.467
	11	S5b	16chr	1n	-	16chr_1n_-	0.465
	11	S5b	16chr	1n	-	16chr_1n_-	0.48
	11	S5b	16chr	1n	-	16chr_1n_-	0.444
	11	S5b	16chr	1n	-	16chr_1n_-	0.494
	11	S5b	16chr	1n	-	16chr_1n_-	0.497
	11	S5b	16chr	1n	-	16chr_1n_-	0.458
	11	S5b	16chr	1n	-	16chr_1n_-	0.446
	11	S5b	16chr	1n	-	16chr_1n_-	0.516
	11	S5b	16chr	1n	-	16chr_1n_-	0.457
	11	S5b	16chr	1n	-	16chr_1n_-	0.431
	11	S5b	3chr	1n	-	3chr_1n_-	0.376
	11	S5b	3chr	1n	-	3chr_1n_-	0.376
	11	S5b	3chr	1n	-	3chr_1n_-	0.416
	11	S5b	3chr	1n	-	3chr_1n_-	0.409
	11	S5b	3chr	1n	-	3chr_1n_-	0.412
	11	S5b	3chr	1n	-	3chr_1n_-	0.413
	11	S5b	3chr	1n	-	3chr_1n_-	0.431
	11	S5b	3chr	1n	-	3chr_1n_-	0.456
	11	S5b	3chr	1n	-	3chr_1n_-	0.423
	11	S5b	3chr	1n	-	3chr_1n_-	0.424
	11	S5b	3chr	1n	-	3chr_1n_-	0.425
	11	S5b	3chr	1n	-	3chr_1n_-	0.463
	11	S5b	3chr	1n	-	3chr_1n_-	0.437
	11	S5b	3chr	1n	-	3chr_1n_-	0.446
	11	S5b	3chr	1n	-	3chr_1n_-	0.446
	11	S5b	3chr	1n	-	3chr_1n_-	0.421
	11	S5b	16chr	1n	RAD9∆	16chr_1n_RAD9∆	0.395
	11	S5b	16chr	1n	RAD9∆	16chr_1n_RAD9∆	0.441
	11	S5b	16chr	1n	RAD9∆	16chr_1n_RAD9∆	0.44
	11	S5b	16chr	1n	RAD9∆	16chr_1n_RAD9∆	0.4
	11	S5b	16chr	1n	RAD9∆	16chr_1n_RAD9∆	0.501
	11	S5b	16chr	1n	RAD9∆	16chr_1n_RAD9∆	0.492
	11	S5b	16chr	1n	RAD9∆	16chr_1n_RAD9∆	0.454
	11	S5b	16chr	1n	RAD9∆	16chr_1n_RAD9∆	0.419
	11	S5b	16chr	1n	RAD9∆	16chr_1n_RAD9∆	0.45
	11	S5b	16chr	1n	RAD9∆	16chr_1n_RAD9∆	0.448
	11	S5b	16chr	1n	RAD9∆	16chr_1n_RAD9∆	0.467
	11	S5b	16chr	1n	RAD9∆	16chr_1n_RAD9∆	0.456
	11	S5b	16chr	1n	RAD9∆	16chr_1n_RAD9∆	0.445
	11	S5b	16chr	1n	RAD9∆	16chr_1n_RAD9∆	0.462
	11	S5b	16chr	1n	RAD9∆	16chr_1n_RAD9∆	0.449
	11	S5b	16chr	1n	RAD9∆	16chr_1n_RAD9∆	0.46
	11	S5b	3chr	1n	RAD9∆	3chr_1n_RAD9∆	0.394
	11	S5b	3chr	1n	RAD9∆	3chr_1n_RAD9∆	0.366
	11	S5b	3chr	1n	RAD9∆	3chr_1n_RAD9∆	0.391
	11	S5b	3chr	1n	RAD9∆	3chr_1n_RAD9∆	0.411
	11	S5b	3chr	1n	RAD9∆	3chr_1n_RAD9∆	0.402
	11	S5b	3chr	1n	RAD9∆	3chr_1n_RAD9∆	0.449
	11	S5b	3chr	1n	RAD9∆	3chr_1n_RAD9∆	0.407
	11	S5b	3chr	1n	RAD9∆	3chr_1n_RAD9∆	0.43
	11	S5b	3chr	1n	RAD9∆	3chr_1n_RAD9∆	0.453
	11	S5b	3chr	1n	RAD9∆	3chr_1n_RAD9∆	0.441
	11	S5b	3chr	1n	RAD9∆	3chr_1n_RAD9∆	0.421
	11	S5b	3chr	1n	RAD9∆	3chr_1n_RAD9∆	0.425
	11	S5b	3chr	1n	RAD9∆	3chr_1n_RAD9∆	0.45
	11	S5b	3chr	1n	RAD9∆	3chr_1n_RAD9∆	0.433
	11	S5b	3chr	1n	RAD9∆	3chr_1n_RAD9∆	0.433
	11	S5b	3chr	1n	RAD9∆	3chr_1n_RAD9∆	0.426

## Sheet: ED Fig. 5c
	Experiment	Figure	Chromosomes	Ploidy	Extra	Genotype	Growth_rate
	12	S5c	16chr	1n		16chr_1n_	0.446
	12	S5c	16chr	1n		16chr_1n_	0.452
	12	S5c	16chr	1n		16chr_1n_	0.452
	12	S5c	16chr	1n		16chr_1n_	0.479
	12	S5c	16chr	1n		16chr_1n_	0.473
	12	S5c	16chr	1n		16chr_1n_	0.473
	12	S5c	16chr	1n		16chr_1n_	0.467
	12	S5c	16chr	1n		16chr_1n_	0.482
	12	S5c	16chr	1n		16chr_1n_	0.492
	12	S5c	16chr	1n		16chr_1n_	0.481
	12	S5c	16chr	1n		16chr_1n_	0.491
	12	S5c	16chr	1n		16chr_1n_	0.482
	12	S5c	16chr	1n		16chr_1n_	0.487
	12	S5c	16chr	1n	10mMHU	16chr_1n_10mMHU	0.396
	12	S5c	16chr	1n	10mMHU	16chr_1n_10mMHU	0.433
	12	S5c	16chr	1n	10mMHU	16chr_1n_10mMHU	0.407
	12	S5c	16chr	1n	10mMHU	16chr_1n_10mMHU	0.449
	12	S5c	16chr	1n	10mMHU	16chr_1n_10mMHU	0.427
	12	S5c	16chr	1n	10mMHU	16chr_1n_10mMHU	0.453
	12	S5c	16chr	1n	10mMHU	16chr_1n_10mMHU	0.432
	12	S5c	16chr	1n	10mMHU	16chr_1n_10mMHU	0.417
	12	S5c	16chr	1n	10mMHU	16chr_1n_10mMHU	0.411
	12	S5c	16chr	1n	10mMHU	16chr_1n_10mMHU	0.424
	12	S5c	16chr	1n	10mMHU	16chr_1n_10mMHU	0.417
	12	S5c	16chr	1n	10mMHU	16chr_1n_10mMHU	0.445
	12	S5c	16chr	1n	10mMHU	16chr_1n_10mMHU	0.411
	12	S5c	16chr	1n	10mMHU	16chr_1n_10mMHU	0.434
	12	S5c	16chr	1n	10mMHU	16chr_1n_10mMHU	0.388
	12	S5c	16chr	1n	10mMHU	16chr_1n_10mMHU	0.394
	12	S5c	3chr	1n		3chr_1n_	0.406
	12	S5c	3chr	1n		3chr_1n_	0.415
	12	S5c	3chr	1n		3chr_1n_	0.414
	12	S5c	3chr	1n		3chr_1n_	0.424
	12	S5c	3chr	1n		3chr_1n_	0.458
	12	S5c	3chr	1n		3chr_1n_	0.421
	12	S5c	3chr	1n		3chr_1n_	0.463
	12	S5c	3chr	1n		3chr_1n_	0.432
	12	S5c	3chr	1n		3chr_1n_	0.443
	12	S5c	3chr	1n		3chr_1n_	0.471
	12	S5c	3chr	1n		3chr_1n_	0.458
	12	S5c	3chr	1n		3chr_1n_	0.466
	12	S5c	3chr	1n		3chr_1n_	0.468
	12	S5c	3chr	1n		3chr_1n_	0.457
	12	S5c	3chr	1n		3chr_1n_	0.462
	12	S5c	3chr	1n		3chr_1n_	0.462
	12	S5c	3chr	1n	10mMHU	3chr_1n_10mMHU	0.363
	12	S5c	3chr	1n	10mMHU	3chr_1n_10mMHU	0.368
	12	S5c	3chr	1n	10mMHU	3chr_1n_10mMHU	0.362
	12	S5c	3chr	1n	10mMHU	3chr_1n_10mMHU	0.441
	12	S5c	3chr	1n	10mMHU	3chr_1n_10mMHU	0.412
	12	S5c	3chr	1n	10mMHU	3chr_1n_10mMHU	0.378
	12	S5c	3chr	1n	10mMHU	3chr_1n_10mMHU	0.361
	12	S5c	3chr	1n	10mMHU	3chr_1n_10mMHU	0.385
	12	S5c	3chr	1n	10mMHU	3chr_1n_10mMHU	0.385
	12	S5c	3chr	1n	10mMHU	3chr_1n_10mMHU	0.37
	12	S5c	3chr	1n	10mMHU	3chr_1n_10mMHU	0.392
	12	S5c	3chr	1n	10mMHU	3chr_1n_10mMHU	0.374
	12	S5c	3chr	1n	10mMHU	3chr_1n_10mMHU	0.412
	12	S5c	3chr	1n	10mMHU	3chr_1n_10mMHU	0.387
	12	S5c	3chr	1n	10mMHU	3chr_1n_10mMHU	0.401

## Sheet: ED Fig. 5d
	Experiment	Figure	Chromosomes	Ploidy	Extra	Genotype	Growth_rate
	13	S5d	16chr	1n		16chr_1n_	0.389
	13	S5d	16chr	1n		16chr_1n_	0.433
	13	S5d	16chr	1n		16chr_1n_	0.425
	13	S5d	16chr	1n		16chr_1n_	0.425
	13	S5d	16chr	1n		16chr_1n_	0.422
	13	S5d	16chr	1n		16chr_1n_	0.443
	13	S5d	16chr	1n		16chr_1n_	0.452
	13	S5d	16chr	1n		16chr_1n_	0.434
	13	S5d	16chr	1n		16chr_1n_	0.455
	13	S5d	16chr	1n		16chr_1n_	0.451
	13	S5d	16chr	1n		16chr_1n_	0.441
	13	S5d	16chr	1n		16chr_1n_	0.47
	13	S5d	16chr	1n		16chr_1n_	0.477
	13	S5d	16chr	1n		16chr_1n_	0.446
	13	S5d	16chr	1n		16chr_1n_	0.441
	13	S5d	16chr	1n		16chr_1n_	0.429
	13	S5d	16chr	1n		16chr_1n_	0.455
	13	S5d	16chr	1n		16chr_1n_	0.449
	13	S5d	16chr	1n		16chr_1n_	0.413
	13	S5d	16chr	1n	BUB2∆	16chr_1n_BUB2∆	0.407
	13	S5d	16chr	1n	BUB2∆	16chr_1n_BUB2∆	0.414
	13	S5d	16chr	1n	BUB2∆	16chr_1n_BUB2∆	0.427
	13	S5d	16chr	1n	BUB2∆	16chr_1n_BUB2∆	0.438
	13	S5d	16chr	1n	BUB2∆	16chr_1n_BUB2∆	0.419
	13	S5d	16chr	1n	BUB2∆	16chr_1n_BUB2∆	0.409
	13	S5d	16chr	1n	BUB2∆	16chr_1n_BUB2∆	0.417
	13	S5d	16chr	1n	BUB2∆	16chr_1n_BUB2∆	0.414
	13	S5d	16chr	1n	BUB2∆	16chr_1n_BUB2∆	0.401
	13	S5d	16chr	1n	BUB2∆	16chr_1n_BUB2∆	0.435
	13	S5d	16chr	1n	BUB2∆	16chr_1n_BUB2∆	0.418
	13	S5d	16chr	1n	BUB2∆	16chr_1n_BUB2∆	0.423
	13	S5d	16chr	1n	BUB2∆	16chr_1n_BUB2∆	0.432
	13	S5d	16chr	1n	BUB2∆	16chr_1n_BUB2∆	0.438
	13	S5d	16chr	1n	BUB2∆	16chr_1n_BUB2∆	0.427
	13	S5d	16chr	1n	BUB2∆	16chr_1n_BUB2∆	0.432
	13	S5d	16chr	1n	BUB2∆	16chr_1n_BUB2∆	0.434
	13	S5d	16chr	1n	BUB2∆	16chr_1n_BUB2∆	0.429
	13	S5d	16chr	1n	BUB2∆	16chr_1n_BUB2∆	0.419
	13	S5d	16chr	1n	BUB2∆	16chr_1n_BUB2∆	0.435
	13	S5d	16chr	1n	BUB2∆	16chr_1n_BUB2∆	0.438
	13	S5d	3chr	1n		3chr_1n_	0.377
	13	S5d	3chr	1n		3chr_1n_	0.355
	13	S5d	3chr	1n		3chr_1n_	0.404
	13	S5d	3chr	1n		3chr_1n_	0.39
	13	S5d	3chr	1n		3chr_1n_	0.381
	13	S5d	3chr	1n		3chr_1n_	0.372
	13	S5d	3chr	1n		3chr_1n_	0.411
	13	S5d	3chr	1n		3chr_1n_	0.432
	13	S5d	3chr	1n		3chr_1n_	0.408
	13	S5d	3chr	1n		3chr_1n_	0.404
	13	S5d	3chr	1n		3chr_1n_	0.398
	13	S5d	3chr	1n		3chr_1n_	0.398
	13	S5d	3chr	1n		3chr_1n_	0.415
	13	S5d	3chr	1n		3chr_1n_	0.397
	13	S5d	3chr	1n		3chr_1n_	0.418
	13	S5d	3chr	1n		3chr_1n_	0.408
	13	S5d	3chr	1n		3chr_1n_	0.414
	13	S5d	3chr	1n		3chr_1n_	0.399
	13	S5d	3chr	1n		3chr_1n_	0.383
	13	S5d	3chr	1n		3chr_1n_	0.419
	13	S5d	3chr	1n		3chr_1n_	0.372
	13	S5d	3chr	1n	BUB2∆	3chr_1n_BUB2∆	0.386
	13	S5d	3chr	1n	BUB2∆	3chr_1n_BUB2∆	0.399
	13	S5d	3chr	1n	BUB2∆	3chr_1n_BUB2∆	0.347
	13	S5d	3chr	1n	BUB2∆	3chr_1n_BUB2∆	0.396
	13	S5d	3chr	1n	BUB2∆	3chr_1n_BUB2∆	0.415
	13	S5d	3chr	1n	BUB2∆	3chr_1n_BUB2∆	0.369
	13	S5d	3chr	1n	BUB2∆	3chr_1n_BUB2∆	0.41
	13	S5d	3chr	1n	BUB2∆	3chr_1n_BUB2∆	0.391
	13	S5d	3chr	1n	BUB2∆	3chr_1n_BUB2∆	0.332
	13	S5d	3chr	1n	BUB2∆	3chr_1n_BUB2∆	0.432
	13	S5d	3chr	1n	BUB2∆	3chr_1n_BUB2∆	0.378
	13	S5d	3chr	1n	BUB2∆	3chr_1n_BUB2∆	0.43
	13	S5d	3chr	1n	BUB2∆	3chr_1n_BUB2∆	0.402
	13	S5d	3chr	1n	BUB2∆	3chr_1n_BUB2∆	0.42
	13	S5d	3chr	1n	BUB2∆	3chr_1n_BUB2∆	0.336
	13	S5d	3chr	1n	BUB2∆	3chr_1n_BUB2∆	0.412
	13	S5d	3chr	1n	BUB2∆	3chr_1n_BUB2∆	0.479
	13	S5d	3chr	1n	BUB2∆	3chr_1n_BUB2∆	0.398
	13	S5d	3chr	1n	BUB2∆	3chr_1n_BUB2∆	0.41
	13	S5d	3chr	1n	BUB2∆	3chr_1n_BUB2∆	0.409
	13	S5d	3chr	1n	BUB2∆	3chr_1n_BUB2∆	0.37

## Sheet: ED Fig. 5e
	Genotype	Experiment	ROI	ID	t	t_abs	t_anaMax	SPBdist
	16chr	1	1	16chr_1_1	18	0	-52	0
	16chr	1	1	16chr_1_1	19	1	-51	0.685
	16chr	1	1	16chr_1_1	20	2	-50	0.654
	16chr	1	1	16chr_1_1	21	3	-49	0.55
	16chr	1	1	16chr_1_1	22	4	-48	0.391
	16chr	1	1	16chr_1_1	23	5	-47	0.643
	16chr	1	1	16chr_1_1	24	6	-46	0.663
	16chr	1	1	16chr_1_1	25	7	-45	0.778
	16chr	1	1	16chr_1_1	26	8	-44	0.731
	16chr	1	1	16chr_1_1	27	9	-43	0.789
	16chr	1	1	16chr_1_1	28	10	-42	0.962
	16chr	1	1	16chr_1_1	29	11	-41	0.858
	16chr	1	1	16chr_1_1	30	12	-40	0.834
	16chr	1	1	16chr_1_1	31	13	-39	0.681
	16chr	1	1	16chr_1_1	32	14	-38	0.723
	16chr	1	1	16chr_1_1	33	15	-37	1.021
	16chr	1	1	16chr_1_1	34	16	-36	1.134
	16chr	1	1	16chr_1_1	35	17	-35	1.185
	16chr	1	1	16chr_1_1	36	18	-34	1.2
	16chr	1	1	16chr_1_1	37	19	-33	0.959
	16chr	1	1	16chr_1_1	38	20	-32	1.207
	16chr	1	1	16chr_1_1	39	21	-31	1.021
	16chr	1	1	16chr_1_1	40	22	-30	1.23
	16chr	1	1	16chr_1_1	41	23	-29	1.389
	16chr	1	1	16chr_1_1	42	24	-28	1.213
	16chr	1	1	16chr_1_1	43	25	-27	1.355
	16chr	1	1	16chr_1_1	44	26	-26	1.432
	16chr	1	1	16chr_1_1	45	27	-25	1.412
	16chr	1	1	16chr_1_1	46	28	-24	1.461
	16chr	1	1	16chr_1_1	47	29	-23	1.551
	16chr	1	1	16chr_1_1	48	30	-22	1.803
	16chr	1	1	16chr_1_1	49	31	-21	1.745
	16chr	1	1	16chr_1_1	50	32	-20	1.251
	16chr	1	1	16chr_1_1	51	33	-19	1.482
	16chr	1	1	16chr_1_1	52	34	-18	1.357
	16chr	1	1	16chr_1_1	53	35	-17	1.438
	16chr	1	1	16chr_1_1	54	36	-16	0.972
	16chr	1	1	16chr_1_1	55	37	-15	1.318
	16chr	1	1	16chr_1_1	56	38	-14	1.373
	16chr	1	1	16chr_1_1	57	39	-13	1.811
	16chr	1	1	16chr_1_1	58	40	-12	0.986
	16chr	1	1	16chr_1_1	59	41	-11	2.409
	16chr	1	1	16chr_1_1	60	42	-10	3.402
	16chr	1	1	16chr_1_1	61	43	-9	4.416
	16chr	1	1	16chr_1_1	62	44	-8	4.137
	16chr	1	1	16chr_1_1	63	45	-7	5.289
	16chr	1	1	16chr_1_1	64	46	-6	5.77
	16chr	1	1	16chr_1_1	65	47	-5	5.837
	16chr	1	1	16chr_1_1	66	48	-4	4.818
	16chr	1	1	16chr_1_1	67	49	-3	5.265
	16chr	1	1	16chr_1_1	68	50	-2	5.245
	16chr	1	1	16chr_1_1	69	51	-1	6.028
	16chr	1	1	16chr_1_1	70	52	0	5.959
	16chr	1	1	16chr_1_1	71	53	1	4.255
	16chr	1	2	16chr_1_2	9	0	-52	0
	16chr	1	2	16chr_1_2	10	1	-51	1.026
	16chr	1	2	16chr_1_2	11	2	-50	0.766
	16chr	1	2	16chr_1_2	12	3	-49	1.033
	16chr	1	2	16chr_1_2	13	4	-48	1.042
	16chr	1	2	16chr_1_2	14	5	-47	1.365
	16chr	1	2	16chr_1_2	15	6	-46	1.205
	16chr	1	2	16chr_1_2	16	7	-45	0.65
	16chr	1	2	16chr_1_2	17	8	-44	0.621
	16chr	1	2	16chr_1_2	18	9	-43	0.327
	16chr	1	2	16chr_1_2	19	10	-42	0.903
	16chr	1	2	16chr_1_2	20	11	-41	0.948
	16chr	1	2	16chr_1_2	21	12	-40	0.824
	16chr	1	2	16chr_1_2	22	13	-39	1.165
	16chr	1	2	16chr_1_2	23	14	-38	0.507
	16chr	1	2	16chr_1_2	24	15	-37	0.969
	16chr	1	2	16chr_1_2	25	16	-36	0.825
	16chr	1	2	16chr_1_2	26	17	-35	1.072
	16chr	1	2	16chr_1_2	27	18	-34	1.134
	16chr	1	2	16chr_1_2	28	19	-33	1.256
	16chr	1	2	16chr_1_2	29	20	-32	1.27
	16chr	1	2	16chr_1_2	30	21	-31	1.247
	16chr	1	2	16chr_1_2	31	22	-30	1.277
	16chr	1	2	16chr_1_2	32	23	-29	1.416
	16chr	1	2	16chr_1_2	33	24	-28	1.568
	16chr	1	2	16chr_1_2	34	25	-27	1.305
	16chr	1	2	16chr_1_2	35	26	-26	1.375
	16chr	1	2	16chr_1_2	36	27	-25	1.716
	16chr	1	2	16chr_1_2	37	28	-24	1.429
	16chr	1	2	16chr_1_2	38	29	-23	1.713
	16chr	1	2	16chr_1_2	39	30	-22	1.635
	16chr	1	2	16chr_1_2	40	31	-21	1.968
	16chr	1	2	16chr_1_2	41	32	-20	1.866
	16chr	1	2	16chr_1_2	42	33	-19	1.861
	16chr	1	2	16chr_1_2	43	34	-18	1.908
	16chr	1	2	16chr_1_2	44	35	-17	1.784
	16chr	1	2	16chr_1_2	45	36	-16	1.773
	16chr	1	2	16chr_1_2	46	37	-15	2.053
	16chr	1	2	16chr_1_2	47	38	-14	1.914
	16chr	1	2	16chr_1_2	48	39	-13	2.038
	16chr	1	2	16chr_1_2	49	40	-12	2.788
	16chr	1	2	16chr_1_2	50	41	-11	3.737
	16chr	1	2	16chr_1_2	51	42	-10	4.767
	16chr	1	2	16chr_1_2	52	43	-9	5.57
	16chr	1	2	16chr_1_2	53	44	-8	5.945
	16chr	1	2	16chr_1_2	54	45	-7	6.431
	16chr	1	2	16chr_1_2	55	46	-6	6.553
	16chr	1	2	16chr_1_2	56	47	-5	7.028
	16chr	1	2	16chr_1_2	57	48	-4	7.244
	16chr	1	2	16chr_1_2	58	49	-3	7.623
	16chr	1	2	16chr_1_2	59	50	-2	7.898
	16chr	1	2	16chr_1_2	60	51	-1	8.195
	16chr	1	2	16chr_1_2	61	52	0	8.255
	16chr	1	2	16chr_1_2	62	53	1	7.296
	16chr	1	2	16chr_1_2	63	54	2	6.256
	16chr	1	3	16chr_1_3	50	0	-49	0
	16chr	1	3	16chr_1_3	51	1	-48	0.537
	16chr	1	3	16chr_1_3	52	2	-47	0.484
	16chr	1	3	16chr_1_3	53	3	-46	0.663
	16chr	1	3	16chr_1_3	54	4	-45	0.255
	16chr	1	3	16chr_1_3	55	5	-44	0.564
	16chr	1	3	16chr_1_3	56	6	-43	0.897
	16chr	1	3	16chr_1_3	57	7	-42	0.94
	16chr	1	3	16chr_1_3	58	8	-41	0.592
	16chr	1	3	16chr_1_3	59	9	-40	0.799
	16chr	1	3	16chr_1_3	60	10	-39	0.972
	16chr	1	3	16chr_1_3	61	11	-38	0.982
	16chr	1	3	16chr_1_3	62	12	-37	0.697
	16chr	1	3	16chr_1_3	63	13	-36	0.874
	16chr	1	3	16chr_1_3	64	14	-35	1.026
	16chr	1	3	16chr_1_3	65	15	-34	1.303
	16chr	1	3	16chr_1_3	66	16	-33	1.322
	16chr	1	3	16chr_1_3	67	17	-32	1.278
	16chr	1	3	16chr_1_3	68	18	-31	1.213
	16chr	1	3	16chr_1_3	69	19	-30	1.017
	16chr	1	3	16chr_1_3	70	20	-29	0.681
	16chr	1	3	16chr_1_3	71	21	-28	0.741
	16chr	1	3	16chr_1_3	72	22	-27	0.831
	16chr	1	3	16chr_1_3	73	23	-26	1.112
	16chr	1	3	16chr_1_3	74	24	-25	1.134
	16chr	1	3	16chr_1_3	75	25	-24	1.456
	16chr	1	3	16chr_1_3	76	26	-23	0.945
	16chr	1	3	16chr_1_3	77	27	-22	1.546
	16chr	1	3	16chr_1_3	78	28	-21	1.683
	16chr	1	3	16chr_1_3	79	29	-20	0.69
	16chr	1	3	16chr_1_3	80	30	-19	1.222
	16chr	1	3	16chr_1_3	81	31	-18	2.044
	16chr	1	3	16chr_1_3	82	32	-17	1.896
	16chr	1	3	16chr_1_3	83	33	-16	1.914
	16chr	1	3	16chr_1_3	84	34	-15	2.485
	16chr	1	3	16chr_1_3	85	35	-14	3.27
	16chr	1	3	16chr_1_3	86	36	-13	4.073
	16chr	1	3	16chr_1_3	87	37	-12	4.57
	16chr	1	3	16chr_1_3	88	38	-11	4.705
	16chr	1	3	16chr_1_3	89	39	-10	5.254
	16chr	1	3	16chr_1_3	90	40	-9	4.9
	16chr	1	3	16chr_1_3	91	41	-8	4.974
	16chr	1	3	16chr_1_3	92	42	-7	5.365
	16chr	1	3	16chr_1_3	93	43	-6	5.937
	16chr	1	3	16chr_1_3	94	44	-5	5.881
	16chr	1	3	16chr_1_3	95	45	-4	6.178
	16chr	1	3	16chr_1_3	96	46	-3	6.532
	16chr	1	3	16chr_1_3	97	47	-2	6.586
	16chr	1	3	16chr_1_3	98	48	-1	6.604
	16chr	1	3	16chr_1_3	99	49	0	6.613
	16chr	1	3	16chr_1_3	100	50	1	5.904
	16chr	1	3	16chr_1_3	101	51	2	5.701
	16chr	1	4	16chr_1_4	82	0	-56	0.632
	16chr	1	4	16chr_1_4	83	1	-55	0.394
	16chr	1	4	16chr_1_4	84	2	-54	0.488
	16chr	1	4	16chr_1_4	85	3	-53	0.383
	16chr	1	4	16chr_1_4	86	4	-52	0.596
	16chr	1	4	16chr_1_4	87	5	-51	0.908
	16chr	1	4	16chr_1_4	88	6	-50	0.893
	16chr	1	4	16chr_1_4	89	7	-49	1.068
	16chr	1	4	16chr_1_4	90	8	-48	1.167
	16chr	1	4	16chr_1_4	91	9	-47	1.079
	16chr	1	4	16chr_1_4	92	10	-46	1.031
	16chr	1	4	16chr_1_4	93	11	-45	1.046
	16chr	1	4	16chr_1_4	94	12	-44	0.977
	16chr	1	4	16chr_1_4	95	13	-43	1.115
	16chr	1	4	16chr_1_4	96	14	-42	1.012
	16chr	1	4	16chr_1_4	97	15	-41	1.319
	16chr	1	4	16chr_1_4	98	16	-40	1.139
	16chr	1	4	16chr_1_4	99	17	-39	1.097
	16chr	1	4	16chr_1_4	100	18	-38	0.999
	16chr	1	4	16chr_1_4	101	19	-37	1.09
	16chr	1	4	16chr_1_4	102	20	-36	1.158
	16chr	1	4	16chr_1_4	103	21	-35	1.046
	16chr	1	4	16chr_1_4	104	22	-34	1.163
	16chr	1	4	16chr_1_4	105	23	-33	0.994
	16chr	1	4	16chr_1_4	106	24	-32	0.981
	16chr	1	4	16chr_1_4	107	25	-31	1.035
	16chr	1	4	16chr_1_4	108	26	-30	0.994
	16chr	1	4	16chr_1_4	109	27	-29	0.922
	16chr	1	4	16chr_1_4	110	28	-28	0.704
	16chr	1	4	16chr_1_4	111	29	-27	1.143
	16chr	1	4	16chr_1_4	112	30	-26	0.948
	16chr	1	4	16chr_1_4	113	31	-25	0.606
	16chr	1	4	16chr_1_4	114	32	-24	0.841
	16chr	1	4	16chr_1_4	115	33	-23	1.035
	16chr	1	4	16chr_1_4	116	34	-22	1.328
	16chr	1	4	16chr_1_4	117	35	-21	0.977
	16chr	1	4	16chr_1_4	118	36	-20	1.354
	16chr	1	4	16chr_1_4	119	37	-19	1.439
	16chr	1	4	16chr_1_4	120	38	-18	1.479
	16chr	1	4	16chr_1_4	121	39	-17	1.696
	16chr	1	4	16chr_1_4	122	40	-16	2.873
	16chr	1	4	16chr_1_4	123	41	-15	3.435
	16chr	1	4	16chr_1_4	124	42	-14	3.368
	16chr	1	4	16chr_1_4	125	43	-13	3.768
	16chr	1	4	16chr_1_4	126	44	-12	4.562
	16chr	1	4	16chr_1_4	127	45	-11	3.891
	16chr	1	4	16chr_1_4	128	46	-10	4.182
	16chr	1	4	16chr_1_4	129	47	-9	4.877
	16chr	1	4	16chr_1_4	130	48	-8	4.799
	16chr	1	4	16chr_1_4	131	49	-7	5.456
	16chr	1	4	16chr_1_4	132	50	-6	5.564
	16chr	1	4	16chr_1_4	133	51	-5	5.778
	16chr	1	4	16chr_1_4	134	52	-4	6.235
	16chr	1	4	16chr_1_4	135	53	-3	7.008
	16chr	1	4	16chr_1_4	136	54	-2	6.977
	16chr	1	4	16chr_1_4	137	55	-1	7.311
	16chr	1	4	16chr_1_4	138	56	0	7.692
	16chr	1	4	16chr_1_4	139	57	1	7.59
	16chr	1	4	16chr_1_4	140	58	2	7.074
	16chr	1	4	16chr_1_4	141	59	3	5.819
	16chr	1	5	16chr_1_5	8	0	-61	0
	16chr	1	5	16chr_1_5	9	1	-60	0.77
	16chr	1	5	16chr_1_5	10	2	-59	0.893
	16chr	1	5	16chr_1_5	11	3	-58	0.875
	16chr	1	5	16chr_1_5	12	4	-57	0.921
	16chr	1	5	16chr_1_5	13	5	-56	0.781
	16chr	1	5	16chr_1_5	14	6	-55	0.922
	16chr	1	5	16chr_1_5	15	7	-54	0.994
	16chr	1	5	16chr_1_5	16	8	-53	1.167
	16chr	1	5	16chr_1_5	17	9	-52	1.097
	16chr	1	5	16chr_1_5	18	10	-51	1.075
	16chr	1	5	16chr_1_5	19	11	-50	0.921
	16chr	1	5	16chr_1_5	20	12	-49	1.115
	16chr	1	5	16chr_1_5	21	13	-48	0.948
	16chr	1	5	16chr_1_5	22	14	-47	1.235
	16chr	1	5	16chr_1_5	23	15	-46	1.022
	16chr	1	5	16chr_1_5	24	16	-45	1.222
	16chr	1	5	16chr_1_5	25	17	-44	0.873
	16chr	1	5	16chr_1_5	26	18	-43	0.856
	16chr	1	5	16chr_1_5	27	19	-42	0.994
	16chr	1	5	16chr_1_5	28	20	-41	0.729
	16chr	1	5	16chr_1_5	29	21	-40	0.694
	16chr	1	5	16chr_1_5	30	22	-39	0.723
	16chr	1	5	16chr_1_5	31	23	-38	1.127
	16chr	1	5	16chr_1_5	32	24	-37	1.089
	16chr	1	5	16chr_1_5	33	25	-36	1.097
	16chr	1	5	16chr_1_5	34	26	-35	1.189
	16chr	1	5	16chr_1_5	35	27	-34	1.097
	16chr	1	5	16chr_1_5	36	28	-33	1.083
	16chr	1	5	16chr_1_5	37	29	-32	1.111
	16chr	1	5	16chr_1_5	38	30	-31	1.149
	16chr	1	5	16chr_1_5	39	31	-30	1.228
	16chr	1	5	16chr_1_5	40	32	-29	1.211
	16chr	1	5	16chr_1_5	41	33	-28	1.189
	16chr	1	5	16chr_1_5	42	34	-27	1.384
	16chr	1	5	16chr_1_5	43	35	-26	1.345
	16chr	1	5	16chr_1_5	44	36	-25	1.341
	16chr	1	5	16chr_1_5	45	37	-24	1.278
	16chr	1	5	16chr_1_5	46	38	-23	1.172
	16chr	1	5	16chr_1_5	47	39	-22	0.994
	16chr	1	5	16chr_1_5	48	40	-21	1.309
	16chr	1	5	16chr_1_5	49	41	-20	1.26
	16chr	1	5	16chr_1_5	50	42	-19	1.097
	16chr	1	5	16chr_1_5	51	43	-18	1.305
	16chr	1	5	16chr_1_5	52	44	-17	2.165
	16chr	1	5	16chr_1_5	53	45	-16	3.045
	16chr	1	5	16chr_1_5	54	46	-15	3.467
	16chr	1	5	16chr_1_5	55	47	-14	4.08
	16chr	1	5	16chr_1_5	56	48	-13	4.281
	16chr	1	5	16chr_1_5	57	49	-12	4.769
	16chr	1	5	16chr_1_5	58	50	-11	5.126
	16chr	1	5	16chr_1_5	59	51	-10	5.355
	16chr	1	5	16chr_1_5	60	52	-9	5.504
	16chr	1	5	16chr_1_5	61	53	-8	5.684
	16chr	1	5	16chr_1_5	62	54	-7	5.994
	16chr	1	5	16chr_1_5	63	55	-6	6.119
	16chr	1	5	16chr_1_5	64	56	-5	6.527
	16chr	1	5	16chr_1_5	65	57	-4	6.587
	16chr	1	5	16chr_1_5	66	58	-3	6.757
	16chr	1	5	16chr_1_5	67	59	-2	6.622
	16chr	1	5	16chr_1_5	68	60	-1	6.648
	16chr	1	5	16chr_1_5	69	61	0	6.741
	16chr	1	5	16chr_1_5	70	62	1	6.11
	16chr	1	6	16chr_1_6	13	0	-38	0
	16chr	1	6	16chr_1_6	14	1	-37	0.437
	16chr	1	6	16chr_1_6	15	2	-36	0.927
	16chr	1	6	16chr_1_6	16	3	-35	1.028
	16chr	1	6	16chr_1_6	17	4	-34	0.868
	16chr	1	6	16chr_1_6	18	5	-33	0.754
	16chr	1	6	16chr_1_6	19	6	-32	1.042
	16chr	1	6	16chr_1_6	20	7	-31	0.981
	16chr	1	6	16chr_1_6	21	8	-30	0.867
	16chr	1	6	16chr_1_6	22	9	-29	1.008
	16chr	1	6	16chr_1_6	23	10	-28	0.948
	16chr	1	6	16chr_1_6	24	11	-27	0.999
	16chr	1	6	16chr_1_6	25	12	-26	1.046
	16chr	1	6	16chr_1_6	26	13	-25	0.996
	16chr	1	6	16chr_1_6	27	14	-24	1.067
	16chr	1	6	16chr_1_6	28	15	-23	1.197
	16chr	1	6	16chr_1_6	29	16	-22	1.143
	16chr	1	6	16chr_1_6	30	17	-21	1.236
	16chr	1	6	16chr_1_6	31	18	-20	1.067
	16chr	1	6	16chr_1_6	32	19	-19	1.189
	16chr	1	6	16chr_1_6	33	20	-18	0.958
	16chr	1	6	16chr_1_6	34	21	-17	1.193
	16chr	1	6	16chr_1_6	35	22	-16	1.26
	16chr	1	6	16chr_1_6	36	23	-15	1.193
	16chr	1	6	16chr_1_6	37	24	-14	1.487
	16chr	1	6	16chr_1_6	38	25	-13	1.7
	16chr	1	6	16chr_1_6	39	26	-12	2.609
	16chr	1	6	16chr_1_6	40	27	-11	3.527
	16chr	1	6	16chr_1_6	41	28	-10	4.182
	16chr	1	6	16chr_1_6	42	29	-9	4.405
	16chr	1	6	16chr_1_6	43	30	-8	4.072
	16chr	1	6	16chr_1_6	44	31	-7	4.446
	16chr	1	6	16chr_1_6	45	32	-6	5.056
	16chr	1	6	16chr_1_6	46	33	-5	5.07
	16chr	1	6	16chr_1_6	47	34	-4	6.115
	16chr	1	6	16chr_1_6	48	35	-3	6.224
	16chr	1	6	16chr_1_6	49	36	-2	6.55
	16chr	1	6	16chr_1_6	50	37	-1	6.512
	16chr	1	6	16chr_1_6	51	38	0	6.67
	16chr	1	6	16chr_1_6	52	39	1	6.645
	16chr	1	6	16chr_1_6	53	40	2	5.704
	16chr	1	7	16chr_1_7	1	0	-51	0
	16chr	1	7	16chr_1_7	2	1	-50	0.685
	16chr	1	7	16chr_1_7	3	2	-49	0.511
	16chr	1	7	16chr_1_7	4	3	-48	0.926
	16chr	1	7	16chr_1_7	5	4	-47	0.999
	16chr	1	7	16chr_1_7	6	5	-46	0.813
	16chr	1	7	16chr_1_7	7	6	-45	1.089
	16chr	1	7	16chr_1_7	8	7	-44	0.882
	16chr	1	7	16chr_1_7	9	8	-43	0.846
	16chr	1	7	16chr_1_7	10	9	-42	0.634
	16chr	1	7	16chr_1_7	11	10	-41	0.499
	16chr	1	7	16chr_1_7	12	11	-40	1.042
	16chr	1	7	16chr_1_7	13	12	-39	1.09
	16chr	1	7	16chr_1_7	14	13	-38	0.946
	16chr	1	7	16chr_1_7	15	14	-37	0.77
	16chr	1	7	16chr_1_7	16	15	-36	1.247
	16chr	1	7	16chr_1_7	17	16	-35	1.247
	16chr	1	7	16chr_1_7	18	17	-34	1.332
	16chr	1	7	16chr_1_7	19	18	-33	1.148
	16chr	1	7	16chr_1_7	20	19	-32	1.199
	16chr	1	7	16chr_1_7	21	20	-31	1.288
	16chr	1	7	16chr_1_7	22	21	-30	1.085
	16chr	1	7	16chr_1_7	23	22	-29	1.579
	16chr	1	7	16chr_1_7	24	23	-28	1.358
	16chr	1	7	16chr_1_7	25	24	-27	1.355
	16chr	1	7	16chr_1_7	26	25	-26	1.089
	16chr	1	7	16chr_1_7	27	26	-25	1.354
	16chr	1	7	16chr_1_7	28	27	-24	1.541
	16chr	1	7	16chr_1_7	29	28	-23	1.408
	16chr	1	7	16chr_1_7	30	29	-22	1.031
	16chr	1	7	16chr_1_7	31	30	-21	1.292
	16chr	1	7	16chr_1_7	32	31	-20	1.355
	16chr	1	7	16chr_1_7	33	32	-19	1.801
	16chr	1	7	16chr_1_7	34	33	-18	1.358
	16chr	1	7	16chr_1_7	35	34	-17	1.472
	16chr	1	7	16chr_1_7	36	35	-16	1.764
	16chr	1	7	16chr_1_7	37	36	-15	1.795
	16chr	1	7	16chr_1_7	38	37	-14	2.486
	16chr	1	7	16chr_1_7	39	38	-13	3.426
	16chr	1	7	16chr_1_7	40	39	-12	3.994
	16chr	1	7	16chr_1_7	41	40	-11	4.231
	16chr	1	7	16chr_1_7	42	41	-10	4.642
	16chr	1	7	16chr_1_7	43	42	-9	4.933
	16chr	1	7	16chr_1_7	44	43	-8	4.988
	16chr	1	7	16chr_1_7	45	44	-7	5.12
	16chr	1	7	16chr_1_7	46	45	-6	5.722
	16chr	1	7	16chr_1_7	47	46	-5	5.621
	16chr	1	7	16chr_1_7	48	47	-4	6.03
	16chr	1	7	16chr_1_7	49	48	-3	6.182
	16chr	1	7	16chr_1_7	50	49	-2	6.648
	16chr	1	7	16chr_1_7	51	50	-1	7.055
	16chr	1	7	16chr_1_7	52	51	0	7.307
	16chr	1	7	16chr_1_7	53	52	1	7.24
	16chr	1	7	16chr_1_7	54	53	2	4.69
	16chr	1	8	16chr_1_8	82	0	-46	0
	16chr	1	8	16chr_1_8	83	1	-45	0.65
	16chr	1	8	16chr_1_8	84	2	-44	0.704
	16chr	1	8	16chr_1_8	85	3	-43	0.829
	16chr	1	8	16chr_1_8	86	4	-42	0.758
	16chr	1	8	16chr_1_8	87	5	-41	1.029
	16chr	1	8	16chr_1_8	88	6	-40	0.921
	16chr	1	8	16chr_1_8	89	7	-39	1.138
	16chr	1	8	16chr_1_8	90	8	-38	1.031
	16chr	1	8	16chr_1_8	91	9	-37	1.031
	16chr	1	8	16chr_1_8	92	10	-36	1.268
	16chr	1	8	16chr_1_8	93	11	-35	0.805
	16chr	1	8	16chr_1_8	94	12	-34	1.193
	16chr	1	8	16chr_1_8	95	13	-33	1.197
	16chr	1	8	16chr_1_8	96	14	-32	1.139
	16chr	1	8	16chr_1_8	97	15	-31	1.301
	16chr	1	8	16chr_1_8	98	16	-30	1.189
	16chr	1	8	16chr_1_8	99	17	-29	1.268
	16chr	1	8	16chr_1_8	100	18	-28	1.305
	16chr	1	8	16chr_1_8	101	19	-27	0.829
	16chr	1	8	16chr_1_8	102	20	-26	1.028
	16chr	1	8	16chr_1_8	103	21	-25	0.737
	16chr	1	8	16chr_1_8	104	22	-24	0.964
	16chr	1	8	16chr_1_8	105	23	-23	1.188
	16chr	1	8	16chr_1_8	106	24	-22	0.8
	16chr	1	8	16chr_1_8	107	25	-21	0.846
	16chr	1	8	16chr_1_8	108	26	-20	0.888
	16chr	1	8	16chr_1_8	109	27	-19	0.825
	16chr	1	8	16chr_1_8	110	28	-18	0.8
	16chr	1	8	16chr_1_8	111	29	-17	1.117
	16chr	1	8	16chr_1_8	112	30	-16	1.111
	16chr	1	8	16chr_1_8	113	31	-15	1.604
	16chr	1	8	16chr_1_8	114	32	-14	3.508
	16chr	1	8	16chr_1_8	115	33	-13	3.856
	16chr	1	8	16chr_1_8	116	34	-12	3.763
	16chr	1	8	16chr_1_8	117	35	-11	4.253
	16chr	1	8	16chr_1_8	118	36	-10	4.665
	16chr	1	8	16chr_1_8	119	37	-9	5.223
	16chr	1	8	16chr_1_8	120	38	-8	5.242
	16chr	1	8	16chr_1_8	121	39	-7	5.536
	16chr	1	8	16chr_1_8	122	40	-6	5.915
	16chr	1	8	16chr_1_8	123	41	-5	5.94
	16chr	1	8	16chr_1_8	124	42	-4	6.175
	16chr	1	8	16chr_1_8	125	43	-3	6.24
	16chr	1	8	16chr_1_8	126	44	-2	6.319
	16chr	1	8	16chr_1_8	127	45	-1	6.595
	16chr	1	8	16chr_1_8	128	46	0	6.637
	16chr	1	8	16chr_1_8	129	47	1	5.493
	16chr	1	9	16chr_1_9	44	0	-43	0
	16chr	1	9	16chr_1_9	45	1	-42	0.977
	16chr	1	9	16chr_1_9	46	2	-41	0.922
	16chr	1	9	16chr_1_9	47	3	-40	0.897
	16chr	1	9	16chr_1_9	48	4	-39	1.028
	16chr	1	9	16chr_1_9	49	5	-38	1.041
	16chr	1	9	16chr_1_9	50	6	-37	0.926
	16chr	1	9	16chr_1_9	51	7	-36	0.776
	16chr	1	9	16chr_1_9	52	8	-35	0.969
	16chr	1	9	16chr_1_9	53	9	-34	0.935
	16chr	1	9	16chr_1_9	54	10	-33	1.008
	16chr	1	9	16chr_1_9	55	11	-32	0.712
	16chr	1	9	16chr_1_9	56	12	-31	0.994
	16chr	1	9	16chr_1_9	57	13	-30	1.075
	16chr	1	9	16chr_1_9	58	14	-29	1.338
	16chr	1	9	16chr_1_9	59	15	-28	0.873
	16chr	1	9	16chr_1_9	60	16	-27	1.028
	16chr	1	9	16chr_1_9	61	17	-26	0.576
	16chr	1	9	16chr_1_9	62	18	-25	0.875
	16chr	1	9	16chr_1_9	63	19	-24	1.046
	16chr	1	9	16chr_1_9	64	20	-23	1.117
	16chr	1	9	16chr_1_9	65	21	-22	1.217
	16chr	1	9	16chr_1_9	66	22	-21	1.148
	16chr	1	9	16chr_1_9	67	23	-20	1.246
	16chr	1	9	16chr_1_9	68	24	-19	1.593
	16chr	1	9	16chr_1_9	69	25	-18	1.821
	16chr	1	9	16chr_1_9	70	26	-17	2.728
	16chr	1	9	16chr_1_9	71	27	-16	3.501
	16chr	1	9	16chr_1_9	72	28	-15	4.032
	16chr	1	9	16chr_1_9	73	29	-14	4.496
	16chr	1	9	16chr_1_9	74	30	-13	4.66
	16chr	1	9	16chr_1_9	75	31	-12	4.687
	16chr	1	9	16chr_1_9	76	32	-11	5.313
	16chr	1	9	16chr_1_9	77	33	-10	5.281
	16chr	1	9	16chr_1_9	78	34	-9	5.435
	16chr	1	9	16chr_1_9	79	35	-8	5.838
	16chr	1	9	16chr_1_9	80	36	-7	6.013
	16chr	1	9	16chr_1_9	81	37	-6	6.156
	16chr	1	9	16chr_1_9	82	38	-5	6.438
	16chr	1	9	16chr_1_9	83	39	-4	6.589
	16chr	1	9	16chr_1_9	84	40	-3	6.792
	16chr	1	9	16chr_1_9	85	41	-2	7.051
	16chr	1	9	16chr_1_9	86	42	-1	7.171
	16chr	1	9	16chr_1_9	87	43	0	7.326
	16chr	1	9	16chr_1_9	88	44	1	6.303
	16chr	1	10	16chr_1_10	5	0	-35	0
	16chr	1	10	16chr_1_10	6	1	-34	1.149
	16chr	1	10	16chr_1_10	7	2	-33	0.437
	16chr	1	10	16chr_1_10	8	3	-32	0.704
	16chr	1	10	16chr_1_10	9	4	-31	0.343
	16chr	1	10	16chr_1_10	10	5	-30	0.82
	16chr	1	10	16chr_1_10	11	6	-29	1.143
	16chr	1	10	16chr_1_10	12	7	-28	1.301
	16chr	1	10	16chr_1_10	13	8	-27	1.256
	16chr	1	10	16chr_1_10	14	9	-26	1.422
	16chr	1	10	16chr_1_10	15	10	-25	1.579
	16chr	1	10	16chr_1_10	16	11	-24	1.457
	16chr	1	10	16chr_1_10	17	12	-23	1.322
	16chr	1	10	16chr_1_10	18	13	-22	1.579
	16chr	1	10	16chr_1_10	19	14	-21	1.302
	16chr	1	10	16chr_1_10	20	15	-20	1.49
	16chr	1	10	16chr_1_10	21	16	-19	1.563
	16chr	1	10	16chr_1_10	22	17	-18	1.782
	16chr	1	10	16chr_1_10	23	18	-17	1.68
	16chr	1	10	16chr_1_10	24	19	-16	1.728
	16chr	1	10	16chr_1_10	25	20	-15	1.877
	16chr	1	10	16chr_1_10	26	21	-14	1.899
	16chr	1	10	16chr_1_10	27	22	-13	1.749
	16chr	1	10	16chr_1_10	28	23	-12	2.485
	16chr	1	10	16chr_1_10	29	24	-11	3.35
	16chr	1	10	16chr_1_10	30	25	-10	4.273
	16chr	1	10	16chr_1_10	31	26	-9	4.883
	16chr	1	10	16chr_1_10	32	27	-8	5.214
	16chr	1	10	16chr_1_10	33	28	-7	5.97
	16chr	1	10	16chr_1_10	34	29	-6	6.396
	16chr	1	10	16chr_1_10	35	30	-5	6.776
	16chr	1	10	16chr_1_10	36	31	-4	7.278
	16chr	1	10	16chr_1_10	37	32	-3	7.59
	16chr	1	10	16chr_1_10	38	33	-2	7.817
	16chr	1	10	16chr_1_10	39	34	-1	8.104
	16chr	1	10	16chr_1_10	40	35	0	8.28
	16chr	1	10	16chr_1_10	41	36	1	7.437
	16chr	1	10	16chr_1_10	42	37	2	5.259
	16chr	1	11	16chr_1_11	1	0	-39	0
	16chr	1	11	16chr_1_11	2	1	-38	0.722
	16chr	1	11	16chr_1_11	3	2	-37	1.023
	16chr	1	11	16chr_1_11	4	3	-36	0.868
	16chr	1	11	16chr_1_11	5	4	-35	0.701
	16chr	1	11	16chr_1_11	6	5	-34	0.972
	16chr	1	11	16chr_1_11	7	6	-33	1.115
	16chr	1	11	16chr_1_11	8	7	-32	1.047
	16chr	1	11	16chr_1_11	9	8	-31	0.923
	16chr	1	11	16chr_1_11	10	9	-30	1.096
	16chr	1	11	16chr_1_11	11	10	-29	0.831
	16chr	1	11	16chr_1_11	12	11	-28	1.042
	16chr	1	11	16chr_1_11	13	12	-27	1.086
	16chr	1	11	16chr_1_11	14	13	-26	0.868
	16chr	1	11	16chr_1_11	15	14	-25	1.067
	16chr	1	11	16chr_1_11	16	15	-24	1.047
	16chr	1	11	16chr_1_11	17	16	-23	1.122
	16chr	1	11	16chr_1_11	18	17	-22	0.999
	16chr	1	11	16chr_1_11	19	18	-21	1.324
	16chr	1	11	16chr_1_11	20	19	-20	1.247
	16chr	1	11	16chr_1_11	21	20	-19	0.921
	16chr	1	11	16chr_1_11	22	21	-18	0.945
	16chr	1	11	16chr_1_11	23	22	-17	0.925
	16chr	1	11	16chr_1_11	24	23	-16	1.128
	16chr	1	11	16chr_1_11	25	24	-15	1.322
	16chr	1	11	16chr_1_11	26	25	-14	1.355
	16chr	1	11	16chr_1_11	27	26	-13	1.755
	16chr	1	11	16chr_1_11	28	27	-12	3.023
	16chr	1	11	16chr_1_11	29	28	-11	4.069
	16chr	1	11	16chr_1_11	30	29	-10	4.41
	16chr	1	11	16chr_1_11	31	30	-9	4.96
	16chr	1	11	16chr_1_11	32	31	-8	5.365
	16chr	1	11	16chr_1_11	33	32	-7	5.723
	16chr	1	11	16chr_1_11	34	33	-6	5.933
	16chr	1	11	16chr_1_11	35	34	-5	6.379
	16chr	1	11	16chr_1_11	36	35	-4	6.695
	16chr	1	11	16chr_1_11	37	36	-3	6.949
	16chr	1	11	16chr_1_11	38	37	-2	7.208
	16chr	1	11	16chr_1_11	39	38	-1	7.503
	16chr	1	11	16chr_1_11	40	39	0	7.537
	16chr	1	11	16chr_1_11	41	40	1	6.857
	16chr	1	11	16chr_1_11	42	41	2	6.379
	16chr	1	12	16chr_1_12	4	0	-55	0
	16chr	1	12	16chr_1_12	5	1	-54	0.526
	16chr	1	12	16chr_1_12	6	2	-53	0.722
	16chr	1	12	16chr_1_12	7	3	-52	0.618
	16chr	1	12	16chr_1_12	8	4	-51	0.795
	16chr	1	12	16chr_1_12	9	5	-50	0.845
	16chr	1	12	16chr_1_12	10	6	-49	0.831
	16chr	1	12	16chr_1_12	11	7	-48	0.711
	16chr	1	12	16chr_1_12	12	8	-47	0.834
	16chr	1	12	16chr_1_12	13	9	-46	0.819
	16chr	1	12	16chr_1_12	14	10	-45	0.795
	16chr	1	12	16chr_1_12	15	11	-44	0.768
	16chr	1	12	16chr_1_12	16	12	-43	0.78
	16chr	1	12	16chr_1_12	17	13	-42	0.874
	16chr	1	12	16chr_1_12	18	14	-41	0.741
	16chr	1	12	16chr_1_12	19	15	-40	0.894
	16chr	1	12	16chr_1_12	20	16	-39	0.942
	16chr	1	12	16chr_1_12	21	17	-38	1.084
	16chr	1	12	16chr_1_12	22	18	-37	0.923
	16chr	1	12	16chr_1_12	23	19	-36	0.945
	16chr	1	12	16chr_1_12	24	20	-35	0.885
	16chr	1	12	16chr_1_12	25	21	-34	0.794
	16chr	1	12	16chr_1_12	26	22	-33	0.867
	16chr	1	12	16chr_1_12	27	23	-32	0.868
	16chr	1	12	16chr_1_12	28	24	-31	0.879
	16chr	1	12	16chr_1_12	29	25	-30	0.982
	16chr	1	12	16chr_1_12	30	26	-29	0.937
	16chr	1	12	16chr_1_12	31	27	-28	0.982
	16chr	1	12	16chr_1_12	32	28	-27	1.012
	16chr	1	12	16chr_1_12	33	29	-26	0.685
	16chr	1	12	16chr_1_12	34	30	-25	0.903
	16chr	1	12	16chr_1_12	35	31	-24	0.996
	16chr	1	12	16chr_1_12	36	32	-23	1.057
	16chr	1	12	16chr_1_12	37	33	-22	1.121
	16chr	1	12	16chr_1_12	38	34	-21	1.096
	16chr	1	12	16chr_1_12	39	35	-20	1.183
	16chr	1	12	16chr_1_12	40	36	-19	1.158
	16chr	1	12	16chr_1_12	41	37	-18	1.105
	16chr	1	12	16chr_1_12	42	38	-17	1.192
	16chr	1	12	16chr_1_12	43	39	-16	1.134
	16chr	1	12	16chr_1_12	44	40	-15	1.41
	16chr	1	12	16chr_1_12	45	41	-14	1.282
	16chr	1	12	16chr_1_12	46	42	-13	2.334
	16chr	1	12	16chr_1_12	47	43	-12	3.23
	16chr	1	12	16chr_1_12	48	44	-11	3.574
	16chr	1	12	16chr_1_12	49	45	-10	4.123
	16chr	1	12	16chr_1_12	50	46	-9	4.057
	16chr	1	12	16chr_1_12	51	47	-8	4.465
	16chr	1	12	16chr_1_12	52	48	-7	4.218
	16chr	1	12	16chr_1_12	53	49	-6	4.102
	16chr	1	12	16chr_1_12	54	50	-5	4.167
	16chr	1	12	16chr_1_12	55	51	-4	5.352
	16chr	1	12	16chr_1_12	56	52	-3	5.555
	16chr	1	12	16chr_1_12	57	53	-2	5.841
	16chr	1	12	16chr_1_12	58	54	-1	5.984
	16chr	1	12	16chr_1_12	59	55	0	6.153
	16chr	1	12	16chr_1_12	60	56	1	5.65
	16chr	1	12	16chr_1_12	61	57	2	4.112
	16chr	1	13	16chr_1_13	56	0	-49	0
	16chr	1	13	16chr_1_13	57	1	-48	0.999
	16chr	1	13	16chr_1_13	58	2	-47	0.977
	16chr	1	13	16chr_1_13	59	3	-46	1.097
	16chr	1	13	16chr_1_13	60	4	-45	1.092
	16chr	1	13	16chr_1_13	61	5	-44	1.408
	16chr	1	13	16chr_1_13	62	6	-43	1.195
	16chr	1	13	16chr_1_13	63	7	-42	1.115
	16chr	1	13	16chr_1_13	64	8	-41	0.843
	16chr	1	13	16chr_1_13	65	9	-40	1.098
	16chr	1	13	16chr_1_13	66	10	-39	1.077
	16chr	1	13	16chr_1_13	67	11	-38	1.134
	16chr	1	13	16chr_1_13	68	12	-37	1.148
	16chr	1	13	16chr_1_13	69	13	-36	0.969
	16chr	1	13	16chr_1_13	70	14	-35	1.2
	16chr	1	13	16chr_1_13	71	15	-34	1.342
	16chr	1	13	16chr_1_13	72	16	-33	1.282
	16chr	1	13	16chr_1_13	73	17	-32	1.289
	16chr	1	13	16chr_1_13	74	18	-31	1.269
	16chr	1	13	16chr_1_13	75	19	-30	1.416
	16chr	1	13	16chr_1_13	76	20	-29	1.394
	16chr	1	13	16chr_1_13	77	21	-28	1.37
	16chr	1	13	16chr_1_13	78	22	-27	1.456
	16chr	1	13	16chr_1_13	79	23	-26	1.338
	16chr	1	13	16chr_1_13	80	24	-25	1.41
	16chr	1	13	16chr_1_13	81	25	-24	1.376
	16chr	1	13	16chr_1_13	82	26	-23	1.466
	16chr	1	13	16chr_1_13	83	27	-22	1.533
	16chr	1	13	16chr_1_13	84	28	-21	1.667
	16chr	1	13	16chr_1_13	85	29	-20	1.771
	16chr	1	13	16chr_1_13	86	30	-19	1.842
	16chr	1	13	16chr_1_13	87	31	-18	2.465
	16chr	1	13	16chr_1_13	88	32	-17	3.927
	16chr	1	13	16chr_1_13	89	33	-16	4.206
	16chr	1	13	16chr_1_13	90	34	-15	4.833
	16chr	1	13	16chr_1_13	91	35	-14	4.822
	16chr	1	13	16chr_1_13	92	36	-13	5.368
	16chr	1	13	16chr_1_13	93	37	-12	5.733
	16chr	1	13	16chr_1_13	94	38	-11	NA
	16chr	1	13	16chr_1_13	95	39	-10	6.218
	16chr	1	13	16chr_1_13	96	40	-9	6.521
	16chr	1	13	16chr_1_13	97	41	-8	6.476
	16chr	1	13	16chr_1_13	98	42	-7	6.455
	16chr	1	13	16chr_1_13	99	43	-6	6.516
	16chr	1	13	16chr_1_13	100	44	-5	6.679
	16chr	1	13	16chr_1_13	101	45	-4	6.665
	16chr	1	13	16chr_1_13	102	46	-3	6.941
	16chr	1	13	16chr_1_13	103	47	-2	7.23
	16chr	1	13	16chr_1_13	104	48	-1	7.596
	16chr	1	13	16chr_1_13	105	49	0	7.839
	16chr	1	13	16chr_1_13	106	50	1	NA
	16chr	1	15	16chr_1_15	19	0	-46	0
	16chr	1	15	16chr_1_15	20	1	-45	0.632
	16chr	1	15	16chr_1_15	21	2	-44	0.817
	16chr	1	15	16chr_1_15	22	3	-43	0.686
	16chr	1	15	16chr_1_15	23	4	-42	0.439
	16chr	1	15	16chr_1_15	24	5	-41	0.404
	16chr	1	15	16chr_1_15	25	6	-40	0.114
	16chr	1	15	16chr_1_15	26	7	-39	0.439
	16chr	1	15	16chr_1_15	27	8	-38	0.598
	16chr	1	15	16chr_1_15	28	9	-37	0.789
	16chr	1	15	16chr_1_15	29	10	-36	0.867
	16chr	1	15	16chr_1_15	30	11	-35	0.423
	16chr	1	15	16chr_1_15	31	12	-34	0.513
	16chr	1	15	16chr_1_15	32	13	-33	0.874
	16chr	1	15	16chr_1_15	33	14	-32	0.817
	16chr	1	15	16chr_1_15	34	15	-31	0.651
	16chr	1	15	16chr_1_15	35	16	-30	0.439
	16chr	1	15	16chr_1_15	36	17	-29	0.511
	16chr	1	15	16chr_1_15	37	18	-28	0.537
	16chr	1	15	16chr_1_15	38	19	-27	0.982
	16chr	1	15	16chr_1_15	39	20	-26	0.726
	16chr	1	15	16chr_1_15	40	21	-25	0.981
	16chr	1	15	16chr_1_15	41	22	-24	1.066
	16chr	1	15	16chr_1_15	42	23	-23	0.511
	16chr	1	15	16chr_1_15	43	24	-22	0.687
	16chr	1	15	16chr_1_15	44	25	-21	0.762
	16chr	1	15	16chr_1_15	45	26	-20	0.906
	16chr	1	15	16chr_1_15	46	27	-19	1.042
	16chr	1	15	16chr_1_15	47	28	-18	0.972
	16chr	1	15	16chr_1_15	48	29	-17	0.778
	16chr	1	15	16chr_1_15	49	30	-16	1.384
	16chr	1	15	16chr_1_15	50	31	-15	2.261
	16chr	1	15	16chr_1_15	51	32	-14	3.396
	16chr	1	15	16chr_1_15	52	33	-13	3.878
	16chr	1	15	16chr_1_15	53	34	-12	4.272
	16chr	1	15	16chr_1_15	54	35	-11	4.596
	16chr	1	15	16chr_1_15	55	36	-10	4.444
	16chr	1	15	16chr_1_15	56	37	-9	4.245
	16chr	1	15	16chr_1_15	57	38	-8	4.896
	16chr	1	15	16chr_1_15	58	39	-7	4.97
	16chr	1	15	16chr_1_15	59	40	-6	5.298
	16chr	1	15	16chr_1_15	60	41	-5	5.359
	16chr	1	15	16chr_1_15	61	42	-4	5.626
	16chr	1	15	16chr_1_15	62	43	-3	5.238
	16chr	1	15	16chr_1_15	63	44	-2	5.905
	16chr	1	15	16chr_1_15	64	45	-1	6.056
	16chr	1	15	16chr_1_15	65	46	0	6.217
	16chr	1	15	16chr_1_15	66	47	1	6.034
	16chr	1	15	16chr_1_15	67	48	2	5.776
	16chr	1	15	16chr_1_15	68	49	3	4.979
	16chr	1	16	16chr_1_16	85	0	-47	0
	16chr	1	16	16chr_1_16	86	1	-46	1.048
	16chr	1	16	16chr_1_16	87	2	-45	1.305
	16chr	1	16	16chr_1_16	88	3	-44	0.759
	16chr	1	16	16chr_1_16	89	4	-43	1.128
	16chr	1	16	16chr_1_16	90	5	-42	0.712
	16chr	1	16	16chr_1_16	91	6	-41	0.722
	16chr	1	16	16chr_1_16	92	7	-40	0.507
	16chr	1	16	16chr_1_16	93	8	-39	0.546
	16chr	1	16	16chr_1_16	94	9	-38	0.579
	16chr	1	16	16chr_1_16	95	10	-37	0.592
	16chr	1	16	16chr_1_16	96	11	-36	0.926
	16chr	1	16	16chr_1_16	97	12	-35	0.562
	16chr	1	16	16chr_1_16	98	13	-34	0.823
	16chr	1	16	16chr_1_16	99	14	-33	0.762
	16chr	1	16	16chr_1_16	100	15	-32	0.723
	16chr	1	16	16chr_1_16	101	16	-31	0.46
	16chr	1	16	16chr_1_16	102	17	-30	0.666
	16chr	1	16	16chr_1_16	103	18	-29	0.69
	16chr	1	16	16chr_1_16	104	19	-28	0.772
	16chr	1	16	16chr_1_16	105	20	-27	0.701
	16chr	1	16	16chr_1_16	106	21	-26	0.621
	16chr	1	16	16chr_1_16	107	22	-25	0.94
	16chr	1	16	16chr_1_16	108	23	-24	1.077
	16chr	1	16	16chr_1_16	109	24	-23	0.975
	16chr	1	16	16chr_1_16	110	25	-22	1.13
	16chr	1	16	16chr_1_16	111	26	-21	1.129
	16chr	1	16	16chr_1_16	112	27	-20	1.05
	16chr	1	16	16chr_1_16	113	28	-19	1.096
	16chr	1	16	16chr_1_16	114	29	-18	1.083
	16chr	1	16	16chr_1_16	115	30	-17	1.226
	16chr	1	16	16chr_1_16	116	31	-16	1.129
	16chr	1	16	16chr_1_16	117	32	-15	1.277
	16chr	1	16	16chr_1_16	118	33	-14	1.384
	16chr	1	16	16chr_1_16	119	34	-13	2.374
	16chr	1	16	16chr_1_16	120	35	-12	3.034
	16chr	1	16	16chr_1_16	121	36	-11	3.76
	16chr	1	16	16chr_1_16	122	37	-10	3.741
	16chr	1	16	16chr_1_16	123	38	-9	3.918
	16chr	1	16	16chr_1_16	124	39	-8	NA
	16chr	1	16	16chr_1_16	125	40	-7	4.739
	16chr	1	16	16chr_1_16	126	41	-6	NA
	16chr	1	16	16chr_1_16	127	42	-5	NA
	16chr	1	16	16chr_1_16	128	43	-4	5.402
	16chr	1	16	16chr_1_16	129	44	-3	5.655
	16chr	1	16	16chr_1_16	130	45	-2	5.942
	16chr	1	16	16chr_1_16	131	46	-1	6.213
	16chr	1	16	16chr_1_16	132	47	0	6.51
	16chr	1	16	16chr_1_16	133	48	1	6.348
	16chr	1	16	16chr_1_16	134	49	2	5.026
	16chr	1	17	16chr_1_17	55	0	-56	0
	16chr	1	17	16chr_1_17	56	1	-55	0.695
	16chr	1	17	16chr_1_17	57	2	-54	1.062
	16chr	1	17	16chr_1_17	58	3	-53	0.85
	16chr	1	17	16chr_1_17	59	4	-52	1.012
	16chr	1	17	16chr_1_17	60	5	-51	0.992
	16chr	1	17	16chr_1_17	61	6	-50	1.042
	16chr	1	17	16chr_1_17	62	7	-49	0.811
	16chr	1	17	16chr_1_17	63	8	-48	0.903
	16chr	1	17	16chr_1_17	64	9	-47	0.894
	16chr	1	17	16chr_1_17	65	10	-46	0.882
	16chr	1	17	16chr_1_17	66	11	-45	0.982
	16chr	1	17	16chr_1_17	67	12	-44	0.678
	16chr	1	17	16chr_1_17	68	13	-43	1.101
	16chr	1	17	16chr_1_17	69	14	-42	0.897
	16chr	1	17	16chr_1_17	70	15	-41	0.954
	16chr	1	17	16chr_1_17	71	16	-40	1.074
	16chr	1	17	16chr_1_17	72	17	-39	0.981
	16chr	1	17	16chr_1_17	73	18	-38	1.121
	16chr	1	17	16chr_1_17	74	19	-37	1.324
	16chr	1	17	16chr_1_17	75	20	-36	1.365
	16chr	1	17	16chr_1_17	76	21	-35	1.235
	16chr	1	17	16chr_1_17	77	22	-34	1.134
	16chr	1	17	16chr_1_17	78	23	-33	1.373
	16chr	1	17	16chr_1_17	79	24	-32	1.163
	16chr	1	17	16chr_1_17	80	25	-31	1.2
	16chr	1	17	16chr_1_17	81	26	-30	1.348
	16chr	1	17	16chr_1_17	82	27	-29	0.775
	16chr	1	17	16chr_1_17	83	28	-28	1.405
	16chr	1	17	16chr_1_17	84	29	-27	1.332
	16chr	1	17	16chr_1_17	85	30	-26	1.355
	16chr	1	17	16chr_1_17	86	31	-25	1.402
	16chr	1	17	16chr_1_17	87	32	-24	1.583
	16chr	1	17	16chr_1_17	88	33	-23	1.387
	16chr	1	17	16chr_1_17	89	34	-22	1.524
	16chr	1	17	16chr_1_17	90	35	-21	1.474
	16chr	1	17	16chr_1_17	91	36	-20	1.577
	16chr	1	17	16chr_1_17	92	37	-19	1.493
	16chr	1	17	16chr_1_17	93	38	-18	1.66
	16chr	1	17	16chr_1_17	94	39	-17	1.623
	16chr	1	17	16chr_1_17	95	40	-16	1.793
	16chr	1	17	16chr_1_17	96	41	-15	2.204
	16chr	1	17	16chr_1_17	97	42	-14	3.171
	16chr	1	17	16chr_1_17	98	43	-13	3.86
	16chr	1	17	16chr_1_17	99	44	-12	4.391
	16chr	1	17	16chr_1_17	100	45	-11	4.808
	16chr	1	17	16chr_1_17	101	46	-10	4.936
	16chr	1	17	16chr_1_17	102	47	-9	5.491
	16chr	1	17	16chr_1_17	103	48	-8	5.764
	16chr	1	17	16chr_1_17	104	49	-7	5.83
	16chr	1	17	16chr_1_17	105	50	-6	5.929
	16chr	1	17	16chr_1_17	106	51	-5	6.217
	16chr	1	17	16chr_1_17	107	52	-4	6.499
	16chr	1	17	16chr_1_17	108	53	-3	6.635
	16chr	1	17	16chr_1_17	109	54	-2	6.763
	16chr	1	17	16chr_1_17	110	55	-1	6.834
	16chr	1	17	16chr_1_17	111	56	0	7.024
	16chr	1	17	16chr_1_17	112	57	1	6.795
	16chr	1	17	16chr_1_17	113	58	2	5.806
	16chr	1	18	16chr_1_18	32	0	-38	0
	16chr	1	18	16chr_1_18	33	1	-37	0.511
	16chr	1	18	16chr_1_18	34	2	-36	0.397
	16chr	1	18	16chr_1_18	35	3	-35	0.666
	16chr	1	18	16chr_1_18	36	4	-34	0.817
	16chr	1	18	16chr_1_18	37	5	-33	0.919
	16chr	1	18	16chr_1_18	38	6	-32	1.083
	16chr	1	18	16chr_1_18	39	7	-31	1.066
	16chr	1	18	16chr_1_18	40	8	-30	1.213
	16chr	1	18	16chr_1_18	41	9	-29	1.235
	16chr	1	18	16chr_1_18	42	10	-28	1.102
	16chr	1	18	16chr_1_18	43	11	-27	0.992
	16chr	1	18	16chr_1_18	44	12	-26	1.179
	16chr	1	18	16chr_1_18	45	13	-25	1.161
	16chr	1	18	16chr_1_18	46	14	-24	1.166
	16chr	1	18	16chr_1_18	47	15	-23	1.281
	16chr	1	18	16chr_1_18	48	16	-22	1.324
	16chr	1	18	16chr_1_18	49	17	-21	1.176
	16chr	1	18	16chr_1_18	50	18	-20	1.38
	16chr	1	18	16chr_1_18	51	19	-19	1.269
	16chr	1	18	16chr_1_18	52	20	-18	1.639
	16chr	1	18	16chr_1_18	53	21	-17	1.665
	16chr	1	18	16chr_1_18	54	22	-16	1.524
	16chr	1	18	16chr_1_18	55	23	-15	2.39
	16chr	1	18	16chr_1_18	56	24	-14	3.544
	16chr	1	18	16chr_1_18	57	25	-13	3.826
	16chr	1	18	16chr_1_18	58	26	-12	4.306
	16chr	1	18	16chr_1_18	59	27	-11	4.601
	16chr	1	18	16chr_1_18	60	28	-10	4.967
	16chr	1	18	16chr_1_18	61	29	-9	5.116
	16chr	1	18	16chr_1_18	62	30	-8	5.544
	16chr	1	18	16chr_1_18	63	31	-7	5.87
	16chr	1	18	16chr_1_18	64	32	-6	NA
	16chr	1	18	16chr_1_18	65	33	-5	6.637
	16chr	1	18	16chr_1_18	66	34	-4	6.739
	16chr	1	18	16chr_1_18	67	35	-3	7.025
	16chr	1	18	16chr_1_18	68	36	-2	7.335
	16chr	1	18	16chr_1_18	69	37	-1	7.316
	16chr	1	18	16chr_1_18	70	38	0	7.43
	16chr	1	18	16chr_1_18	71	39	1	7.136
	16chr	1	18	16chr_1_18	72	40	2	6.316
	16chr	1	19	16chr_1_19	51	0	-49	0
	16chr	1	19	16chr_1_19	52	1	-48	0.687
	16chr	1	19	16chr_1_19	53	2	-47	1.066
	16chr	1	19	16chr_1_19	54	3	-46	0.823
	16chr	1	19	16chr_1_19	55	4	-45	0.986
	16chr	1	19	16chr_1_19	56	5	-44	0.73
	16chr	1	19	16chr_1_19	57	6	-43	0.78
	16chr	1	19	16chr_1_19	58	7	-42	0.596
	16chr	1	19	16chr_1_19	59	8	-41	0.999
	16chr	1	19	16chr_1_19	60	9	-40	1.074
	16chr	1	19	16chr_1_19	61	10	-39	0.823
	16chr	1	19	16chr_1_19	62	11	-38	1.086
	16chr	1	19	16chr_1_19	63	12	-37	1.072
	16chr	1	19	16chr_1_19	64	13	-36	1.047
	16chr	1	19	16chr_1_19	65	14	-35	1.12
	16chr	1	19	16chr_1_19	66	15	-34	0.937
	16chr	1	19	16chr_1_19	67	16	-33	0.964
	16chr	1	19	16chr_1_19	68	17	-32	1.176
	16chr	1	19	16chr_1_19	69	18	-31	1.125
	16chr	1	19	16chr_1_19	70	19	-30	1.27
	16chr	1	19	16chr_1_19	71	20	-29	1.34
	16chr	1	19	16chr_1_19	72	21	-28	1.2
	16chr	1	19	16chr_1_19	73	22	-27	1.027
	16chr	1	19	16chr_1_19	74	23	-26	1.269
	16chr	1	19	16chr_1_19	75	24	-25	1.12
	16chr	1	19	16chr_1_19	76	25	-24	1.416
	16chr	1	19	16chr_1_19	77	26	-23	1.203
	16chr	1	19	16chr_1_19	78	27	-22	0.874
	16chr	1	19	16chr_1_19	79	28	-21	1.42
	16chr	1	19	16chr_1_19	80	29	-20	1.247
	16chr	1	19	16chr_1_19	81	30	-19	1.302
	16chr	1	19	16chr_1_19	82	31	-18	1.405
	16chr	1	19	16chr_1_19	83	32	-17	1.502
	16chr	1	19	16chr_1_19	84	33	-16	1.445
	16chr	1	19	16chr_1_19	85	34	-15	1.579
	16chr	1	19	16chr_1_19	86	35	-14	2.576
	16chr	1	19	16chr_1_19	87	36	-13	3.348
	16chr	1	19	16chr_1_19	88	37	-12	3.736
	16chr	1	19	16chr_1_19	89	38	-11	3.858
	16chr	1	19	16chr_1_19	90	39	-10	4.241
	16chr	1	19	16chr_1_19	91	40	-9	4.067
	16chr	1	19	16chr_1_19	92	41	-8	4.659
	16chr	1	19	16chr_1_19	93	42	-7	4.778
	16chr	1	19	16chr_1_19	94	43	-6	5.236
	16chr	1	19	16chr_1_19	95	44	-5	5.449
	16chr	1	19	16chr_1_19	96	45	-4	5.975
	16chr	1	19	16chr_1_19	97	46	-3	6.257
	16chr	1	19	16chr_1_19	98	47	-2	6.646
	16chr	1	19	16chr_1_19	99	48	-1	6.927
	16chr	1	19	16chr_1_19	100	49	0	7.015
	16chr	1	19	16chr_1_19	101	50	1	6.954
	16chr	1	19	16chr_1_19	102	51	2	6.639
	16chr	1	19	16chr_1_19	103	52	3	5.696
	3chr	1	1	3chr_1_1	57	0	-41	0
	3chr	1	1	3chr_1_1	58	1	-40	1.102
	3chr	1	1	3chr_1_1	59	2	-39	1.302
	3chr	1	1	3chr_1_1	60	3	-38	1.142
	3chr	1	1	3chr_1_1	61	4	-37	1.631
	3chr	1	1	3chr_1_1	62	5	-36	1.773
	3chr	1	1	3chr_1_1	63	6	-35	1.977
	3chr	1	1	3chr_1_1	64	7	-34	1.861
	3chr	1	1	3chr_1_1	65	8	-33	1.573
	3chr	1	1	3chr_1_1	66	9	-32	1.553
	3chr	1	1	3chr_1_1	67	10	-31	1.938
	3chr	1	1	3chr_1_1	68	11	-30	1.954
	3chr	1	1	3chr_1_1	69	12	-29	2.278
	3chr	1	1	3chr_1_1	70	13	-28	1.898
	3chr	1	1	3chr_1_1	71	14	-27	2.002
	3chr	1	1	3chr_1_1	72	15	-26	2.119
	3chr	1	1	3chr_1_1	73	16	-25	2.262
	3chr	1	1	3chr_1_1	74	17	-24	2.48
	3chr	1	1	3chr_1_1	75	18	-23	2.167
	3chr	1	1	3chr_1_1	76	19	-22	2.248
	3chr	1	1	3chr_1_1	77	20	-21	2.427
	3chr	1	1	3chr_1_1	78	21	-20	2.104
	3chr	1	1	3chr_1_1	79	22	-19	1.943
	3chr	1	1	3chr_1_1	80	23	-18	2.735
	3chr	1	1	3chr_1_1	81	24	-17	2.724
	3chr	1	1	3chr_1_1	82	25	-16	2.797
	3chr	1	1	3chr_1_1	83	26	-15	3.305
	3chr	1	1	3chr_1_1	84	27	-14	3.509
	3chr	1	1	3chr_1_1	85	28	-13	4.09
	3chr	1	1	3chr_1_1	86	29	-12	4.45
	3chr	1	1	3chr_1_1	87	30	-11	4.614
	3chr	1	1	3chr_1_1	88	31	-10	4.961
	3chr	1	1	3chr_1_1	89	32	-9	4.639
	3chr	1	1	3chr_1_1	90	33	-8	4.488
	3chr	1	1	3chr_1_1	91	34	-7	5.201
	3chr	1	1	3chr_1_1	92	35	-6	5.068
	3chr	1	1	3chr_1_1	93	36	-5	5.084
	3chr	1	1	3chr_1_1	94	37	-4	5.619
	3chr	1	1	3chr_1_1	95	38	-3	5.995
	3chr	1	1	3chr_1_1	96	39	-2	6.073
	3chr	1	1	3chr_1_1	97	40	-1	6.268
	3chr	1	1	3chr_1_1	98	41	0	6.269
	3chr	1	1	3chr_1_1	99	42	1	6.025
	3chr	1	1	3chr_1_1	100	43	2	5.882
	3chr	1	1	3chr_1_1	101	44	3	5.781
	3chr	1	1	3chr_1_1	102	45	4	5.088
	3chr	1	2	3chr_1_2	25	0	-57	0
	3chr	1	2	3chr_1_2	26	1	-56	0.65
	3chr	1	2	3chr_1_2	27	2	-55	0.583
	3chr	1	2	3chr_1_2	28	3	-54	0.969
	3chr	1	2	3chr_1_2	29	4	-53	1.305
	3chr	1	2	3chr_1_2	30	5	-52	1.072
	3chr	1	2	3chr_1_2	31	6	-51	0.892
	3chr	1	2	3chr_1_2	32	7	-50	1.129
	3chr	1	2	3chr_1_2	33	8	-49	1.235
	3chr	1	2	3chr_1_2	34	9	-48	1.228
	3chr	1	2	3chr_1_2	35	10	-47	0.906
	3chr	1	2	3chr_1_2	36	11	-46	1.086
	3chr	1	2	3chr_1_2	37	12	-45	1.077
	3chr	1	2	3chr_1_2	38	13	-44	1.176
	3chr	1	2	3chr_1_2	39	14	-43	1.322
	3chr	1	2	3chr_1_2	40	15	-42	1.517
	3chr	1	2	3chr_1_2	41	16	-41	1.13
	3chr	1	2	3chr_1_2	42	17	-40	1.444
	3chr	1	2	3chr_1_2	43	18	-39	1.516
	3chr	1	2	3chr_1_2	44	19	-38	1.635
	3chr	1	2	3chr_1_2	45	20	-37	1.485
	3chr	1	2	3chr_1_2	46	21	-36	1.559
	3chr	1	2	3chr_1_2	47	22	-35	0.775
	3chr	1	2	3chr_1_2	48	23	-34	1.449
	3chr	1	2	3chr_1_2	49	24	-33	1.728
	3chr	1	2	3chr_1_2	50	25	-32	1.85
	3chr	1	2	3chr_1_2	51	26	-31	1.815
	3chr	1	2	3chr_1_2	52	27	-30	1.829
	3chr	1	2	3chr_1_2	53	28	-29	2.177
	3chr	1	2	3chr_1_2	54	29	-28	2.232
	3chr	1	2	3chr_1_2	55	30	-27	1.915
	3chr	1	2	3chr_1_2	56	31	-26	2.11
	3chr	1	2	3chr_1_2	57	32	-25	2.239
	3chr	1	2	3chr_1_2	58	33	-24	2.568
	3chr	1	2	3chr_1_2	59	34	-23	2.096
	3chr	1	2	3chr_1_2	60	35	-22	2.285
	3chr	1	2	3chr_1_2	61	36	-21	2.384
	3chr	1	2	3chr_1_2	62	37	-20	2.487
	3chr	1	2	3chr_1_2	63	38	-19	3.216
	3chr	1	2	3chr_1_2	64	39	-18	3.705
	3chr	1	2	3chr_1_2	65	40	-17	3.759
	3chr	1	2	3chr_1_2	66	41	-16	4.172
	3chr	1	2	3chr_1_2	67	42	-15	4.168
	3chr	1	2	3chr_1_2	68	43	-14	4.226
	3chr	1	2	3chr_1_2	69	44	-13	4.519
	3chr	1	2	3chr_1_2	70	45	-12	4.343
	3chr	1	2	3chr_1_2	71	46	-11	5.026
	3chr	1	2	3chr_1_2	72	47	-10	5.352
	3chr	1	2	3chr_1_2	73	48	-9	4.941
	3chr	1	2	3chr_1_2	74	49	-8	5.057
	3chr	1	2	3chr_1_2	75	50	-7	5.516
	3chr	1	2	3chr_1_2	76	51	-6	5.129
	3chr	1	2	3chr_1_2	77	52	-5	5.695
	3chr	1	2	3chr_1_2	78	53	-4	5.895
	3chr	1	2	3chr_1_2	79	54	-3	6.143
	3chr	1	2	3chr_1_2	80	55	-2	6.575
	3chr	1	2	3chr_1_2	81	56	-1	6.728
	3chr	1	2	3chr_1_2	82	57	0	6.797
	3chr	1	2	3chr_1_2	83	58	1	5.321
	3chr	1	2	3chr_1_2	84	59	2	2.433
	3chr	1	3	3chr_1_3	3	0	-57	0
	3chr	1	3	3chr_1_3	4	1	-56	0.999
	3chr	1	3	3chr_1_3	5	2	-55	1.026
	3chr	1	3	3chr_1_3	6	3	-54	0.939
	3chr	1	3	3chr_1_3	7	4	-53	0.964
	3chr	1	3	3chr_1_3	8	5	-52	1.405
	3chr	1	3	3chr_1_3	9	6	-51	0.986
	3chr	1	3	3chr_1_3	10	7	-50	1.312
	3chr	1	3	3chr_1_3	11	8	-49	1.2
	3chr	1	3	3chr_1_3	12	9	-48	1.453
	3chr	1	3	3chr_1_3	13	10	-47	1.524
	3chr	1	3	3chr_1_3	14	11	-46	1.518
	3chr	1	3	3chr_1_3	15	12	-45	1.635
	3chr	1	3	3chr_1_3	16	13	-44	1.615
	3chr	1	3	3chr_1_3	17	14	-43	1.65
	3chr	1	3	3chr_1_3	18	15	-42	1.516
	3chr	1	3	3chr_1_3	19	16	-41	1.524
	3chr	1	3	3chr_1_3	20	17	-40	1.419
	3chr	1	3	3chr_1_3	21	18	-39	1.367
	3chr	1	3	3chr_1_3	22	19	-38	1.503
	3chr	1	3	3chr_1_3	23	20	-37	1.278
	3chr	1	3	3chr_1_3	24	21	-36	1.416
	3chr	1	3	3chr_1_3	25	22	-35	1.633
	3chr	1	3	3chr_1_3	26	23	-34	1.615
	3chr	1	3	3chr_1_3	27	24	-33	1.518
	3chr	1	3	3chr_1_3	28	25	-32	1.717
	3chr	1	3	3chr_1_3	29	26	-31	1.816
	3chr	1	3	3chr_1_3	30	27	-30	0.953
	3chr	1	3	3chr_1_3	31	28	-29	2.044
	3chr	1	3	3chr_1_3	32	29	-28	2.007
	3chr	1	3	3chr_1_3	33	30	-27	2.024
	3chr	1	3	3chr_1_3	34	31	-26	1.728
	3chr	1	3	3chr_1_3	35	32	-25	2.213
	3chr	1	3	3chr_1_3	36	33	-24	1.474
	3chr	1	3	3chr_1_3	37	34	-23	2.11
	3chr	1	3	3chr_1_3	38	35	-22	1.976
	3chr	1	3	3chr_1_3	39	36	-21	2.309
	3chr	1	3	3chr_1_3	40	37	-20	2.277
	3chr	1	3	3chr_1_3	41	38	-19	2.155
	3chr	1	3	3chr_1_3	42	39	-18	2.32
	3chr	1	3	3chr_1_3	43	40	-17	2.395
	3chr	1	3	3chr_1_3	44	41	-16	3.412
	3chr	1	3	3chr_1_3	45	42	-15	3.756
	3chr	1	3	3chr_1_3	46	43	-14	4.005
	3chr	1	3	3chr_1_3	47	44	-13	4.705
	3chr	1	3	3chr_1_3	48	45	-12	4.504
	3chr	1	3	3chr_1_3	49	46	-11	5.286
	3chr	1	3	3chr_1_3	50	47	-10	NA
	3chr	1	3	3chr_1_3	51	48	-9	NA
	3chr	1	3	3chr_1_3	52	49	-8	5.787
	3chr	1	3	3chr_1_3	53	50	-7	5.669
	3chr	1	3	3chr_1_3	54	51	-6	5.588
	3chr	1	3	3chr_1_3	55	52	-5	5.801
	3chr	1	3	3chr_1_3	56	53	-4	6.204
	3chr	1	3	3chr_1_3	57	54	-3	6.425
	3chr	1	3	3chr_1_3	58	55	-2	6.484
	3chr	1	3	3chr_1_3	59	56	-1	6.46
	3chr	1	3	3chr_1_3	60	57	0	6.491
	3chr	1	3	3chr_1_3	61	58	1	6.33
	3chr	1	3	3chr_1_3	62	59	2	5.68
	3chr	1	3	3chr_1_3	63	60	3	4.828
	3chr	1	4	3chr_1_4	20	0	-49	0
	3chr	1	4	3chr_1_4	21	1	-48	0.654
	3chr	1	4	3chr_1_4	22	2	-47	0.491
	3chr	1	4	3chr_1_4	23	3	-46	0.906
	3chr	1	4	3chr_1_4	24	4	-45	0.824
	3chr	1	4	3chr_1_4	25	5	-44	0.484
	3chr	1	4	3chr_1_4	26	6	-43	0.909
	3chr	1	4	3chr_1_4	27	7	-42	0.834
	3chr	1	4	3chr_1_4	28	8	-41	0.914
	3chr	1	4	3chr_1_4	29	9	-40	1.152
	3chr	1	4	3chr_1_4	30	10	-39	1.326
	3chr	1	4	3chr_1_4	31	11	-38	1.308
	3chr	1	4	3chr_1_4	32	12	-37	1.235
	3chr	1	4	3chr_1_4	33	13	-36	1.373
	3chr	1	4	3chr_1_4	34	14	-35	1.739
	3chr	1	4	3chr_1_4	35	15	-34	1.503
	3chr	1	4	3chr_1_4	36	16	-33	1.481
	3chr	1	4	3chr_1_4	37	17	-32	1.765
	3chr	1	4	3chr_1_4	38	18	-31	1.609
	3chr	1	4	3chr_1_4	39	19	-30	1.964
	3chr	1	4	3chr_1_4	40	20	-29	1.945
	3chr	1	4	3chr_1_4	41	21	-28	1.839
	3chr	1	4	3chr_1_4	42	22	-27	1.84
	3chr	1	4	3chr_1_4	43	23	-26	2.059
	3chr	1	4	3chr_1_4	44	24	-25	2.096
	3chr	1	4	3chr_1_4	45	25	-24	2.177
	3chr	1	4	3chr_1_4	46	26	-23	2.267
	3chr	1	4	3chr_1_4	47	27	-22	1.308
	3chr	1	4	3chr_1_4	48	28	-21	1.914
	3chr	1	4	3chr_1_4	49	29	-20	2.252
	3chr	1	4	3chr_1_4	50	30	-19	2.318
	3chr	1	4	3chr_1_4	51	31	-18	2.334
	3chr	1	4	3chr_1_4	52	32	-17	2.536
	3chr	1	4	3chr_1_4	53	33	-16	2.515
	3chr	1	4	3chr_1_4	54	34	-15	2.857
	3chr	1	4	3chr_1_4	55	35	-14	2.666
	3chr	1	4	3chr_1_4	56	36	-13	3.446
	3chr	1	4	3chr_1_4	57	37	-12	3.715
	3chr	1	4	3chr_1_4	58	38	-11	4.2
	3chr	1	4	3chr_1_4	59	39	-10	4.845
	3chr	1	4	3chr_1_4	60	40	-9	5.385
	3chr	1	4	3chr_1_4	61	41	-8	5.398
	3chr	1	4	3chr_1_4	62	42	-7	5.746
	3chr	1	4	3chr_1_4	63	43	-6	6.057
	3chr	1	4	3chr_1_4	64	44	-5	6.518
	3chr	1	4	3chr_1_4	65	45	-4	6.855
	3chr	1	4	3chr_1_4	66	46	-3	7.13
	3chr	1	4	3chr_1_4	67	47	-2	7.376
	3chr	1	4	3chr_1_4	68	48	-1	7.763
	3chr	1	4	3chr_1_4	69	49	0	7.991
	3chr	1	4	3chr_1_4	70	50	1	6.646
	3chr	1	4	3chr_1_4	71	51	2	6.11
	3chr	1	5	3chr_1_5	16	0	-43	0
	3chr	1	5	3chr_1_5	17	1	-42	0.885
	3chr	1	5	3chr_1_5	18	2	-41	0.561
	3chr	1	5	3chr_1_5	19	3	-40	1.084
	3chr	1	5	3chr_1_5	20	4	-39	1.329
	3chr	1	5	3chr_1_5	21	5	-38	0.802
	3chr	1	5	3chr_1_5	22	6	-37	1.181
	3chr	1	5	3chr_1_5	23	7	-36	1.148
	3chr	1	5	3chr_1_5	24	8	-35	0.717
	3chr	1	5	3chr_1_5	25	9	-34	0.542
	3chr	1	5	3chr_1_5	26	10	-33	0.651
	3chr	1	5	3chr_1_5	27	11	-32	1.05
	3chr	1	5	3chr_1_5	28	12	-31	1.052
	3chr	1	5	3chr_1_5	29	13	-30	1.779
	3chr	1	5	3chr_1_5	30	14	-29	1.65
	3chr	1	5	3chr_1_5	31	15	-28	1.986
	3chr	1	5	3chr_1_5	32	16	-27	1.627
	3chr	1	5	3chr_1_5	33	17	-26	1.955
	3chr	1	5	3chr_1_5	34	18	-25	1.533
	3chr	1	5	3chr_1_5	35	19	-24	1.87
	3chr	1	5	3chr_1_5	36	20	-23	2.038
	3chr	1	5	3chr_1_5	37	21	-22	1.665
	3chr	1	5	3chr_1_5	38	22	-21	1.927
	3chr	1	5	3chr_1_5	39	23	-20	2.113
	3chr	1	5	3chr_1_5	40	24	-19	1.84
	3chr	1	5	3chr_1_5	41	25	-18	1.973
	3chr	1	5	3chr_1_5	42	26	-17	2.878
	3chr	1	5	3chr_1_5	43	27	-16	3.102
	3chr	1	5	3chr_1_5	44	28	-15	4.073
	3chr	1	5	3chr_1_5	45	29	-14	4.197
	3chr	1	5	3chr_1_5	46	30	-13	4.462
	3chr	1	5	3chr_1_5	47	31	-12	5.08
	3chr	1	5	3chr_1_5	48	32	-11	5.171
	3chr	1	5	3chr_1_5	49	33	-10	4.635
	3chr	1	5	3chr_1_5	50	34	-9	4.668
	3chr	1	5	3chr_1_5	51	35	-8	4.941
	3chr	1	5	3chr_1_5	52	36	-7	5.622
	3chr	1	5	3chr_1_5	53	37	-6	5.954
	3chr	1	5	3chr_1_5	54	38	-5	6.255
	3chr	1	5	3chr_1_5	55	39	-4	6.498
	3chr	1	5	3chr_1_5	56	40	-3	7.203
	3chr	1	5	3chr_1_5	57	41	-2	7.525
	3chr	1	5	3chr_1_5	58	42	-1	7.854
	3chr	1	5	3chr_1_5	59	43	0	7.89
	3chr	1	5	3chr_1_5	60	44	1	5.71
	3chr	1	7	3chr_1_7	25	0	-61	0
	3chr	1	7	3chr_1_7	26	1	-60	1.027
	3chr	1	7	3chr_1_7	27	2	-59	0.666
	3chr	1	7	3chr_1_7	28	3	-58	0.646
	3chr	1	7	3chr_1_7	29	4	-57	0.999
	3chr	1	7	3chr_1_7	30	5	-56	1.192
	3chr	1	7	3chr_1_7	31	6	-55	1.313
	3chr	1	7	3chr_1_7	32	7	-54	1.771
	3chr	1	7	3chr_1_7	33	8	-53	1.559
	3chr	1	7	3chr_1_7	34	9	-52	1.485
	3chr	1	7	3chr_1_7	35	10	-51	1.176
	3chr	1	7	3chr_1_7	36	11	-50	1.623
	3chr	1	7	3chr_1_7	37	12	-49	1.348
	3chr	1	7	3chr_1_7	38	13	-48	1.389
	3chr	1	7	3chr_1_7	39	14	-47	1.955
	3chr	1	7	3chr_1_7	40	15	-46	1.955
	3chr	1	7	3chr_1_7	41	16	-45	1.881
	3chr	1	7	3chr_1_7	42	17	-44	1.95
	3chr	1	7	3chr_1_7	43	18	-43	1.9
	3chr	1	7	3chr_1_7	44	19	-42	2.161
	3chr	1	7	3chr_1_7	45	20	-41	2.094
	3chr	1	7	3chr_1_7	46	21	-40	1.716
	3chr	1	7	3chr_1_7	47	22	-39	2.278
	3chr	1	7	3chr_1_7	48	23	-38	2.493
	3chr	1	7	3chr_1_7	49	24	-37	2.198
	3chr	1	7	3chr_1_7	50	25	-36	2.678
	3chr	1	7	3chr_1_7	51	26	-35	3.024
	3chr	1	7	3chr_1_7	52	27	-34	3.01
	3chr	1	7	3chr_1_7	53	28	-33	3.077
	3chr	1	7	3chr_1_7	54	29	-32	3.109
	3chr	1	7	3chr_1_7	55	30	-31	3.142
	3chr	1	7	3chr_1_7	56	31	-30	3.106
	3chr	1	7	3chr_1_7	57	32	-29	2.817
	3chr	1	7	3chr_1_7	58	33	-28	3.023
	3chr	1	7	3chr_1_7	59	34	-27	3.185
	3chr	1	7	3chr_1_7	60	35	-26	2.825
	3chr	1	7	3chr_1_7	61	36	-25	2.864
	3chr	1	7	3chr_1_7	62	37	-24	3.005
	3chr	1	7	3chr_1_7	63	38	-23	3.194
	3chr	1	7	3chr_1_7	64	39	-22	3.067
	3chr	1	7	3chr_1_7	65	40	-21	3.117
	3chr	1	7	3chr_1_7	66	41	-20	3.022
	3chr	1	7	3chr_1_7	67	42	-19	3.091
	3chr	1	7	3chr_1_7	68	43	-18	3.284
	3chr	1	7	3chr_1_7	69	44	-17	3.07
	3chr	1	7	3chr_1_7	70	45	-16	3.506
	3chr	1	7	3chr_1_7	71	46	-15	3.724
	3chr	1	7	3chr_1_7	72	47	-14	3.655
	3chr	1	7	3chr_1_7	73	48	-13	3.528
	3chr	1	7	3chr_1_7	74	49	-12	3.374
	3chr	1	7	3chr_1_7	75	50	-11	3.486
	3chr	1	7	3chr_1_7	76	51	-10	4.137
	3chr	1	7	3chr_1_7	77	52	-9	5.276
	3chr	1	7	3chr_1_7	78	53	-8	5.861
	3chr	1	7	3chr_1_7	79	54	-7	6.414
	3chr	1	7	3chr_1_7	80	55	-6	6.955
	3chr	1	7	3chr_1_7	81	56	-5	7.309
	3chr	1	7	3chr_1_7	82	57	-4	7.558
	3chr	1	7	3chr_1_7	83	58	-3	7.89
	3chr	1	7	3chr_1_7	84	59	-2	8.217
	3chr	1	7	3chr_1_7	85	60	-1	8.431
	3chr	1	7	3chr_1_7	86	61	0	8.457
	3chr	1	7	3chr_1_7	87	62	1	8.419
	3chr	1	7	3chr_1_7	88	63	2	8.051
	3chr	1	7	3chr_1_7	89	64	3	7.081
	3chr	1	9	3chr_1_9	63	0	-67	0
	3chr	1	9	3chr_1_9	64	1	-66	0.892
	3chr	1	9	3chr_1_9	65	2	-65	0.672
	3chr	1	9	3chr_1_9	66	3	-64	1.179
	3chr	1	9	3chr_1_9	67	4	-63	1.264
	3chr	1	9	3chr_1_9	68	5	-62	1.558
	3chr	1	9	3chr_1_9	69	6	-61	1.408
	3chr	1	9	3chr_1_9	70	7	-60	1.635
	3chr	1	9	3chr_1_9	71	8	-59	0.87
	3chr	1	9	3chr_1_9	72	9	-58	1.294
	3chr	1	9	3chr_1_9	73	10	-57	1.559
	3chr	1	9	3chr_1_9	74	11	-56	1.492
	3chr	1	9	3chr_1_9	75	12	-55	1.739
	3chr	1	9	3chr_1_9	76	13	-54	1.629
	3chr	1	9	3chr_1_9	77	14	-53	0.852
	3chr	1	9	3chr_1_9	78	15	-52	1.38
	3chr	1	9	3chr_1_9	79	16	-51	1.881
	3chr	1	9	3chr_1_9	80	17	-50	1.778
	3chr	1	9	3chr_1_9	81	18	-49	1.764
	3chr	1	9	3chr_1_9	82	19	-48	1.503
	3chr	1	9	3chr_1_9	83	20	-47	1.384
	3chr	1	9	3chr_1_9	84	21	-46	1.502
	3chr	1	9	3chr_1_9	85	22	-45	1.416
	3chr	1	9	3chr_1_9	86	23	-44	1.662
	3chr	1	9	3chr_1_9	87	24	-43	1.633
	3chr	1	9	3chr_1_9	88	25	-42	1.716
	3chr	1	9	3chr_1_9	89	26	-41	1.859
	3chr	1	9	3chr_1_9	90	27	-40	1.559
	3chr	1	9	3chr_1_9	91	28	-39	1.492
	3chr	1	9	3chr_1_9	92	29	-38	1.779
	3chr	1	9	3chr_1_9	93	30	-37	1.699
	3chr	1	9	3chr_1_9	94	31	-36	1.671
	3chr	1	9	3chr_1_9	95	32	-35	2.24
	3chr	1	9	3chr_1_9	96	33	-34	2.111
	3chr	1	9	3chr_1_9	97	34	-33	2.245
	3chr	1	9	3chr_1_9	98	35	-32	2.24
	3chr	1	9	3chr_1_9	99	36	-31	2.268
	3chr	1	9	3chr_1_9	100	37	-30	2.65
	3chr	1	9	3chr_1_9	101	38	-29	2.75
	3chr	1	9	3chr_1_9	102	39	-28	2.911
	3chr	1	9	3chr_1_9	103	40	-27	2.55
	3chr	1	9	3chr_1_9	104	41	-26	2.57
	3chr	1	9	3chr_1_9	105	42	-25	2.571
	3chr	1	9	3chr_1_9	106	43	-24	2.61
	3chr	1	9	3chr_1_9	107	44	-23	2.155
	3chr	1	9	3chr_1_9	108	45	-22	2.295
	3chr	1	9	3chr_1_9	109	46	-21	2.249
	3chr	1	9	3chr_1_9	110	47	-20	2.5
	3chr	1	9	3chr_1_9	111	48	-19	2.478
	3chr	1	9	3chr_1_9	112	49	-18	2.544
	3chr	1	9	3chr_1_9	113	50	-17	2.817
	3chr	1	9	3chr_1_9	114	51	-16	3.44
	3chr	1	9	3chr_1_9	115	52	-15	4.258
	3chr	1	9	3chr_1_9	116	53	-14	NA
	3chr	1	9	3chr_1_9	117	54	-13	4.639
	3chr	1	9	3chr_1_9	118	55	-12	NA
	3chr	1	9	3chr_1_9	119	56	-11	5.184
	3chr	1	9	3chr_1_9	120	57	-10	5.227
	3chr	1	9	3chr_1_9	121	58	-9	6.511
	3chr	1	9	3chr_1_9	122	59	-8	6.396
	3chr	1	9	3chr_1_9	123	60	-7	7.131
	3chr	1	9	3chr_1_9	124	61	-6	7.209
	3chr	1	9	3chr_1_9	125	62	-5	7.641
	3chr	1	9	3chr_1_9	126	63	-4	7.915
	3chr	1	9	3chr_1_9	127	64	-3	8.129
	3chr	1	9	3chr_1_9	128	65	-2	8.416
	3chr	1	9	3chr_1_9	129	66	-1	8.495
	3chr	1	9	3chr_1_9	130	67	0	8.543
	3chr	1	9	3chr_1_9	131	68	1	7.526
	3chr	1	10	3chr_1_10	17	0	-48	0
	3chr	1	10	3chr_1_10	18	1	-47	1.097
	3chr	1	10	3chr_1_10	19	2	-46	0.815
	3chr	1	10	3chr_1_10	20	3	-45	0.76
	3chr	1	10	3chr_1_10	21	4	-44	1.334
	3chr	1	10	3chr_1_10	22	5	-43	1.002
	3chr	1	10	3chr_1_10	23	6	-42	1.409
	3chr	1	10	3chr_1_10	24	7	-41	1.536
	3chr	1	10	3chr_1_10	25	8	-40	0.813
	3chr	1	10	3chr_1_10	26	9	-39	1.6
	3chr	1	10	3chr_1_10	27	10	-38	1.952
	3chr	1	10	3chr_1_10	28	11	-37	1.599
	3chr	1	10	3chr_1_10	29	12	-36	1.978
	3chr	1	10	3chr_1_10	30	13	-35	1.594
	3chr	1	10	3chr_1_10	31	14	-34	1.977
	3chr	1	10	3chr_1_10	32	15	-33	2.086
	3chr	1	10	3chr_1_10	33	16	-32	1.872
	3chr	1	10	3chr_1_10	34	17	-31	1.843
	3chr	1	10	3chr_1_10	35	18	-30	2.14
	3chr	1	10	3chr_1_10	36	19	-29	2.043
	3chr	1	10	3chr_1_10	37	20	-28	2.07
	3chr	1	10	3chr_1_10	38	21	-27	2.221
	3chr	1	10	3chr_1_10	39	22	-26	2.312
	3chr	1	10	3chr_1_10	40	23	-25	2.195
	3chr	1	10	3chr_1_10	41	24	-24	1.701
	3chr	1	10	3chr_1_10	42	25	-23	2.04
	3chr	1	10	3chr_1_10	43	26	-22	2.302
	3chr	1	10	3chr_1_10	44	27	-21	1.656
	3chr	1	10	3chr_1_10	45	28	-20	1.532
	3chr	1	10	3chr_1_10	46	29	-19	1.668
	3chr	1	10	3chr_1_10	47	30	-18	1.689
	3chr	1	10	3chr_1_10	48	31	-17	2.28
	3chr	1	10	3chr_1_10	49	32	-16	1.579
	3chr	1	10	3chr_1_10	50	33	-15	1.942
	3chr	1	10	3chr_1_10	51	34	-14	1.926
	3chr	1	10	3chr_1_10	52	35	-13	2.244
	3chr	1	10	3chr_1_10	53	36	-12	3.139
	3chr	1	10	3chr_1_10	54	37	-11	4.016
	3chr	1	10	3chr_1_10	55	38	-10	4.19
	3chr	1	10	3chr_1_10	56	39	-9	5.054
	3chr	1	10	3chr_1_10	57	40	-8	5.369
	3chr	1	10	3chr_1_10	58	41	-7	5.743
	3chr	1	10	3chr_1_10	59	42	-6	5.469
	3chr	1	10	3chr_1_10	60	43	-5	6.213
	3chr	1	10	3chr_1_10	61	44	-4	6.221
	3chr	1	10	3chr_1_10	62	45	-3	6.532
	3chr	1	10	3chr_1_10	63	46	-2	6.84
	3chr	1	10	3chr_1_10	64	47	-1	6.843
	3chr	1	10	3chr_1_10	65	48	0	6.843
	3chr	1	10	3chr_1_10	66	49	1	6.45
	3chr	1	10	3chr_1_10	67	50	2	6.501
	3chr	1	11	3chr_1_11	39	0	-53	0
	3chr	1	11	3chr_1_11	40	1	-52	1.153
	3chr	1	11	3chr_1_11	41	2	-51	1.209
	3chr	1	11	3chr_1_11	42	3	-50	1.03
	3chr	1	11	3chr_1_11	43	4	-49	1.248
	3chr	1	11	3chr_1_11	44	5	-48	1.409
	3chr	1	11	3chr_1_11	45	6	-47	1.284
	3chr	1	11	3chr_1_11	46	7	-46	1.321
	3chr	1	11	3chr_1_11	47	8	-45	1.511
	3chr	1	11	3chr_1_11	48	9	-44	1.615
	3chr	1	11	3chr_1_11	49	10	-43	1.819
	3chr	1	11	3chr_1_11	50	11	-42	1.414
	3chr	1	11	3chr_1_11	51	12	-41	1.019
	3chr	1	11	3chr_1_11	52	13	-40	1.021
	3chr	1	11	3chr_1_11	53	14	-39	1.697
	3chr	1	11	3chr_1_11	54	15	-38	1.552
	3chr	1	11	3chr_1_11	55	16	-37	1.74
	3chr	1	11	3chr_1_11	56	17	-36	2.004
	3chr	1	11	3chr_1_11	57	18	-35	2.119
	3chr	1	11	3chr_1_11	58	19	-34	2.254
	3chr	1	11	3chr_1_11	59	20	-33	1.878
	3chr	1	11	3chr_1_11	60	21	-32	2.067
	3chr	1	11	3chr_1_11	61	22	-31	1.649
	3chr	1	11	3chr_1_11	62	23	-30	1.697
	3chr	1	11	3chr_1_11	63	24	-29	1.722
	3chr	1	11	3chr_1_11	64	25	-28	2.221
	3chr	1	11	3chr_1_11	65	26	-27	1.741
	3chr	1	11	3chr_1_11	66	27	-26	1.842
	3chr	1	11	3chr_1_11	67	28	-25	1.77
	3chr	1	11	3chr_1_11	68	29	-24	2.505
	3chr	1	11	3chr_1_11	69	30	-23	2.441
	3chr	1	11	3chr_1_11	70	31	-22	2.495
	3chr	1	11	3chr_1_11	71	32	-21	2.847
	3chr	1	11	3chr_1_11	72	33	-20	3.152
	3chr	1	11	3chr_1_11	73	34	-19	3.401
	3chr	1	11	3chr_1_11	74	35	-18	3.817
	3chr	1	11	3chr_1_11	75	36	-17	4.62
	3chr	1	11	3chr_1_11	76	37	-16	4.98
	3chr	1	11	3chr_1_11	77	38	-15	5.105
	3chr	1	11	3chr_1_11	78	39	-14	5.393
	3chr	1	11	3chr_1_11	79	40	-13	5.969
	3chr	1	11	3chr_1_11	80	41	-12	5.897
	3chr	1	11	3chr_1_11	81	42	-11	5.688
	3chr	1	11	3chr_1_11	82	43	-10	5.972
	3chr	1	11	3chr_1_11	83	44	-9	6.326
	3chr	1	11	3chr_1_11	84	45	-8	6.364
	3chr	1	11	3chr_1_11	85	46	-7	6.076
	3chr	1	11	3chr_1_11	86	47	-6	NA
	3chr	1	11	3chr_1_11	87	48	-5	6.443
	3chr	1	11	3chr_1_11	88	49	-4	NA
	3chr	1	11	3chr_1_11	89	50	-3	6.975
	3chr	1	11	3chr_1_11	90	51	-2	6.971
	3chr	1	11	3chr_1_11	91	52	-1	7.072
	3chr	1	11	3chr_1_11	92	53	0	7.424
	3chr	1	11	3chr_1_11	93	54	1	6.151
	3chr	1	11	3chr_1_11	94	55	2	5.958
	3chr	1	12	3chr_1_12	50	0	-49	0
	3chr	1	12	3chr_1_12	51	1	-48	0.909
	3chr	1	12	3chr_1_12	52	2	-47	1.067
	3chr	1	12	3chr_1_12	53	3	-46	0.846
	3chr	1	12	3chr_1_12	54	4	-45	1.183
	3chr	1	12	3chr_1_12	55	5	-44	0.799
	3chr	1	12	3chr_1_12	56	6	-43	1.218
	3chr	1	12	3chr_1_12	57	7	-42	0.469
	3chr	1	12	3chr_1_12	58	8	-41	0.882
	3chr	1	12	3chr_1_12	59	9	-40	1.236
	3chr	1	12	3chr_1_12	60	10	-39	1.691
	3chr	1	12	3chr_1_12	61	11	-38	1.622
	3chr	1	12	3chr_1_12	62	12	-37	1.559
	3chr	1	12	3chr_1_12	63	13	-36	1.495
	3chr	1	12	3chr_1_12	64	14	-35	1.457
	3chr	1	12	3chr_1_12	65	15	-34	1.165
	3chr	1	12	3chr_1_12	66	16	-33	1.599
	3chr	1	12	3chr_1_12	67	17	-32	1.454
	3chr	1	12	3chr_1_12	68	18	-31	1.176
	3chr	1	12	3chr_1_12	69	19	-30	1.594
	3chr	1	12	3chr_1_12	70	20	-29	1.764
	3chr	1	12	3chr_1_12	71	21	-28	1.603
	3chr	1	12	3chr_1_12	72	22	-27	1.877
	3chr	1	12	3chr_1_12	73	23	-26	1.864
	3chr	1	12	3chr_1_12	74	24	-25	1.776
	3chr	1	12	3chr_1_12	75	25	-24	1.929
	3chr	1	12	3chr_1_12	76	26	-23	2.067
	3chr	1	12	3chr_1_12	77	27	-22	2.225
	3chr	1	12	3chr_1_12	78	28	-21	2.045
	3chr	1	12	3chr_1_12	79	29	-20	2.076
	3chr	1	12	3chr_1_12	80	30	-19	2.094
	3chr	1	12	3chr_1_12	81	31	-18	2.409
	3chr	1	12	3chr_1_12	82	32	-17	2.229
	3chr	1	12	3chr_1_12	83	33	-16	2.445
	3chr	1	12	3chr_1_12	84	34	-15	2.63
	3chr	1	12	3chr_1_12	85	35	-14	3.232
	3chr	1	12	3chr_1_12	86	36	-13	3.763
	3chr	1	12	3chr_1_12	87	37	-12	4.348
	3chr	1	12	3chr_1_12	88	38	-11	4.587
	3chr	1	12	3chr_1_12	89	39	-10	4.843
	3chr	1	12	3chr_1_12	90	40	-9	5.234
	3chr	1	12	3chr_1_12	91	41	-8	5.049
	3chr	1	12	3chr_1_12	92	42	-7	5.425
	3chr	1	12	3chr_1_12	93	43	-6	5.604
	3chr	1	12	3chr_1_12	94	44	-5	5.735
	3chr	1	12	3chr_1_12	95	45	-4	5.799
	3chr	1	12	3chr_1_12	96	46	-3	6.249
	3chr	1	12	3chr_1_12	97	47	-2	6.535
	3chr	1	12	3chr_1_12	98	48	-1	6.493
	3chr	1	12	3chr_1_12	99	49	0	6.791
	3chr	1	12	3chr_1_12	100	50	1	5.493
	3chr	1	12	3chr_1_12	101	51	2	4.567
	3chr	1	13	3chr_1_13	82	0	-63	0
	3chr	1	13	3chr_1_13	83	1	-62	0.598
	3chr	1	13	3chr_1_13	84	2	-61	0.958
	3chr	1	13	3chr_1_13	85	3	-60	1.23
	3chr	1	13	3chr_1_13	86	4	-59	0.609
	3chr	1	13	3chr_1_13	87	5	-58	0.479
	3chr	1	13	3chr_1_13	88	6	-57	0.91
	3chr	1	13	3chr_1_13	89	7	-56	0.87
	3chr	1	13	3chr_1_13	90	8	-55	1.019
	3chr	1	13	3chr_1_13	91	9	-54	0.749
	3chr	1	13	3chr_1_13	92	10	-53	1.18
	3chr	1	13	3chr_1_13	93	11	-52	0.824
	3chr	1	13	3chr_1_13	94	12	-51	1.21
	3chr	1	13	3chr_1_13	95	13	-50	1.448
	3chr	1	13	3chr_1_13	96	14	-49	1.642
	3chr	1	13	3chr_1_13	97	15	-48	1.26
	3chr	1	13	3chr_1_13	98	16	-47	0.867
	3chr	1	13	3chr_1_13	99	17	-46	1.111
	3chr	1	13	3chr_1_13	100	18	-45	1.773
	3chr	1	13	3chr_1_13	101	19	-44	0.77
	3chr	1	13	3chr_1_13	102	20	-43	1.827
	3chr	1	13	3chr_1_13	103	21	-42	1.494
	3chr	1	13	3chr_1_13	104	22	-41	1.542
	3chr	1	13	3chr_1_13	105	23	-40	1.997
	3chr	1	13	3chr_1_13	106	24	-39	1.54
	3chr	1	13	3chr_1_13	107	25	-38	1.667
	3chr	1	13	3chr_1_13	108	26	-37	2.422
	3chr	1	13	3chr_1_13	109	27	-36	1.478
	3chr	1	13	3chr_1_13	110	28	-35	2.132
	3chr	1	13	3chr_1_13	111	29	-34	2.15
	3chr	1	13	3chr_1_13	112	30	-33	1.939
	3chr	1	13	3chr_1_13	113	31	-32	2.289
	3chr	1	13	3chr_1_13	114	32	-31	2.46
	3chr	1	13	3chr_1_13	115	33	-30	2.043
	3chr	1	13	3chr_1_13	116	34	-29	2.227
	3chr	1	13	3chr_1_13	117	35	-28	2.557
	3chr	1	13	3chr_1_13	118	36	-27	1.734
	3chr	1	13	3chr_1_13	119	37	-26	2.036
	3chr	1	13	3chr_1_13	120	38	-25	2.276
	3chr	1	13	3chr_1_13	121	39	-24	1.76
	3chr	1	13	3chr_1_13	122	40	-23	2.16
	3chr	1	13	3chr_1_13	123	41	-22	2.454
	3chr	1	13	3chr_1_13	124	42	-21	2.519
	3chr	1	13	3chr_1_13	125	43	-20	2.964
	3chr	1	13	3chr_1_13	126	44	-19	2.856
	3chr	1	13	3chr_1_13	127	45	-18	3.218
	3chr	1	13	3chr_1_13	128	46	-17	3.63
	3chr	1	13	3chr_1_13	129	47	-16	NA
	3chr	1	13	3chr_1_13	130	48	-15	4.276
	3chr	1	13	3chr_1_13	131	49	-14	4.654
	3chr	1	13	3chr_1_13	132	50	-13	4.886
	3chr	1	13	3chr_1_13	133	51	-12	5.116
	3chr	1	13	3chr_1_13	134	52	-11	5.312
	3chr	1	13	3chr_1_13	135	53	-10	5.585
	3chr	1	13	3chr_1_13	136	54	-9	5.814
	3chr	1	13	3chr_1_13	137	55	-8	5.709
	3chr	1	13	3chr_1_13	138	56	-7	6.201
	3chr	1	13	3chr_1_13	139	57	-6	6.289
	3chr	1	13	3chr_1_13	140	58	-5	6.395
	3chr	1	13	3chr_1_13	141	59	-4	6.589
	3chr	1	13	3chr_1_13	142	60	-3	6.588
	3chr	1	13	3chr_1_13	143	61	-2	6.921
	3chr	1	13	3chr_1_13	144	62	-1	7.041
	3chr	1	13	3chr_1_13	145	63	0	7.111
	3chr	1	13	3chr_1_13	146	64	1	6.79
	3chr	1	13	3chr_1_13	147	65	2	5.697
	3chr	1	14	3chr_1_14	16	0	-86	0
	3chr	1	14	3chr_1_14	17	1	-85	0.666
	3chr	1	14	3chr_1_14	18	2	-84	0.588
	3chr	1	14	3chr_1_14	19	3	-83	0.762
	3chr	1	14	3chr_1_14	20	4	-82	0.601
	3chr	1	14	3chr_1_14	21	5	-81	0.639
	3chr	1	14	3chr_1_14	22	6	-80	1.047
	3chr	1	14	3chr_1_14	23	7	-79	0.956
	3chr	1	14	3chr_1_14	24	8	-78	0.906
	3chr	1	14	3chr_1_14	25	9	-77	1.042
	3chr	1	14	3chr_1_14	26	10	-76	1.474
	3chr	1	14	3chr_1_14	27	11	-75	1.245
	3chr	1	14	3chr_1_14	28	12	-74	0.921
	3chr	1	14	3chr_1_14	29	13	-73	1.395
	3chr	1	14	3chr_1_14	30	14	-72	1.176
	3chr	1	14	3chr_1_14	31	15	-71	0.695
	3chr	1	14	3chr_1_14	32	16	-70	1.294
	3chr	1	14	3chr_1_14	33	17	-69	1.26
	3chr	1	14	3chr_1_14	34	18	-68	1.172
	3chr	1	14	3chr_1_14	35	19	-67	1.302
	3chr	1	14	3chr_1_14	36	20	-66	1.336
	3chr	1	14	3chr_1_14	37	21	-65	1.728
	3chr	1	14	3chr_1_14	38	22	-64	0.811
	3chr	1	14	3chr_1_14	39	23	-63	1.612
	3chr	1	14	3chr_1_14	40	24	-62	1.586
	3chr	1	14	3chr_1_14	41	25	-61	1.412
	3chr	1	14	3chr_1_14	42	26	-60	0.842
	3chr	1	14	3chr_1_14	43	27	-59	1.395
	3chr	1	14	3chr_1_14	44	28	-58	0.843
	3chr	1	14	3chr_1_14	45	29	-57	1.61
	3chr	1	14	3chr_1_14	46	30	-56	2.097
	3chr	1	14	3chr_1_14	47	31	-55	2.213
	3chr	1	14	3chr_1_14	48	32	-54	2.099
	3chr	1	14	3chr_1_14	49	33	-53	1.713
	3chr	1	14	3chr_1_14	50	34	-52	1.532
	3chr	1	14	3chr_1_14	51	35	-51	1.294
	3chr	1	14	3chr_1_14	52	36	-50	0.942
	3chr	1	14	3chr_1_14	53	37	-49	0.491
	3chr	1	14	3chr_1_14	54	38	-48	1.47
	3chr	1	14	3chr_1_14	55	39	-47	1.2
	3chr	1	14	3chr_1_14	56	40	-46	1.793
	3chr	1	14	3chr_1_14	57	41	-45	1.799
	3chr	1	14	3chr_1_14	58	42	-44	1.842
	3chr	1	14	3chr_1_14	59	43	-43	1.919
	3chr	1	14	3chr_1_14	60	44	-42	1.922
	3chr	1	14	3chr_1_14	61	45	-41	1.883
	3chr	1	14	3chr_1_14	62	46	-40	1.759
	3chr	1	14	3chr_1_14	63	47	-39	1.854
	3chr	1	14	3chr_1_14	64	48	-38	1.579
	3chr	1	14	3chr_1_14	65	49	-37	2.173
	3chr	1	14	3chr_1_14	66	50	-36	1.649
	3chr	1	14	3chr_1_14	67	51	-35	2.132
	3chr	1	14	3chr_1_14	68	52	-34	2.217
	3chr	1	14	3chr_1_14	69	53	-33	1.568
	3chr	1	14	3chr_1_14	70	54	-32	1.521
	3chr	1	14	3chr_1_14	71	55	-31	1.647
	3chr	1	14	3chr_1_14	72	56	-30	2.03
	3chr	1	14	3chr_1_14	73	57	-29	2.424
	3chr	1	14	3chr_1_14	74	58	-28	2.528
	3chr	1	14	3chr_1_14	75	59	-27	2.799
	3chr	1	14	3chr_1_14	76	60	-26	2.589
	3chr	1	14	3chr_1_14	77	61	-25	2.287
	3chr	1	14	3chr_1_14	78	62	-24	2.462
	3chr	1	14	3chr_1_14	79	63	-23	2.344
	3chr	1	14	3chr_1_14	80	64	-22	2.492
	3chr	1	14	3chr_1_14	81	65	-21	2.073
	3chr	1	14	3chr_1_14	82	66	-20	2.844
	3chr	1	14	3chr_1_14	83	67	-19	2.725
	3chr	1	14	3chr_1_14	84	68	-18	2.712
	3chr	1	14	3chr_1_14	85	69	-17	2.465
	3chr	1	14	3chr_1_14	86	70	-16	2.969
	3chr	1	14	3chr_1_14	87	71	-15	2.958
	3chr	1	14	3chr_1_14	88	72	-14	2.794
	3chr	1	14	3chr_1_14	89	73	-13	3.222
	3chr	1	14	3chr_1_14	90	74	-12	3.179
	3chr	1	14	3chr_1_14	91	75	-11	3.995
	3chr	1	14	3chr_1_14	92	76	-10	4.464
	3chr	1	14	3chr_1_14	93	77	-9	4.492
	3chr	1	14	3chr_1_14	94	78	-8	4.983
	3chr	1	14	3chr_1_14	95	79	-7	5.559
	3chr	1	14	3chr_1_14	96	80	-6	6.05
	3chr	1	14	3chr_1_14	97	81	-5	6.358
	3chr	1	14	3chr_1_14	98	82	-4	6.596
	3chr	1	14	3chr_1_14	99	83	-3	6.928
	3chr	1	14	3chr_1_14	100	84	-2	7.106
	3chr	1	14	3chr_1_14	101	85	-1	7.329
	3chr	1	14	3chr_1_14	102	86	0	7.477
	3chr	1	14	3chr_1_14	103	87	1	7.019
	3chr	1	14	3chr_1_14	104	88	2	5.286
	3chr	1	16	3chr_1_16	8	0	-51	0
	3chr	1	16	3chr_1_16	9	1	-50	0.601
	3chr	1	16	3chr_1_16	10	2	-49	1.17
	3chr	1	16	3chr_1_16	11	3	-48	1.263
	3chr	1	16	3chr_1_16	12	4	-47	1.285
	3chr	1	16	3chr_1_16	13	5	-46	1.723
	3chr	1	16	3chr_1_16	14	6	-45	1.633
	3chr	1	16	3chr_1_16	15	7	-44	1.706
	3chr	1	16	3chr_1_16	16	8	-43	1.815
	3chr	1	16	3chr_1_16	17	9	-42	1.647
	3chr	1	16	3chr_1_16	18	10	-41	1.68
	3chr	1	16	3chr_1_16	19	11	-40	1.774
	3chr	1	16	3chr_1_16	20	12	-39	1.766
	3chr	1	16	3chr_1_16	21	13	-38	2.054
	3chr	1	16	3chr_1_16	22	14	-37	2.024
	3chr	1	16	3chr_1_16	23	15	-36	2.008
	3chr	1	16	3chr_1_16	24	16	-35	2.143
	3chr	1	16	3chr_1_16	25	17	-34	1.796
	3chr	1	16	3chr_1_16	26	18	-33	1.76
	3chr	1	16	3chr_1_16	27	19	-32	1.723
	3chr	1	16	3chr_1_16	28	20	-31	1.982
	3chr	1	16	3chr_1_16	29	21	-30	1.888
	3chr	1	16	3chr_1_16	30	22	-29	2.299
	3chr	1	16	3chr_1_16	31	23	-28	2.173
	3chr	1	16	3chr_1_16	32	24	-27	1.82
	3chr	1	16	3chr_1_16	33	25	-26	1.954
	3chr	1	16	3chr_1_16	34	26	-25	2.156
	3chr	1	16	3chr_1_16	35	27	-24	2.28
	3chr	1	16	3chr_1_16	36	28	-23	1.815
	3chr	1	16	3chr_1_16	37	29	-22	1.297
	3chr	1	16	3chr_1_16	38	30	-21	1.502
	3chr	1	16	3chr_1_16	39	31	-20	1.578
	3chr	1	16	3chr_1_16	40	32	-19	1.822
	3chr	1	16	3chr_1_16	41	33	-18	2.022
	3chr	1	16	3chr_1_16	42	34	-17	2.212
	3chr	1	16	3chr_1_16	43	35	-16	2.49
	3chr	1	16	3chr_1_16	44	36	-15	2.474
	3chr	1	16	3chr_1_16	45	37	-14	2.127
	3chr	1	16	3chr_1_16	46	38	-13	1.871
	3chr	1	16	3chr_1_16	47	39	-12	2.871
	3chr	1	16	3chr_1_16	48	40	-11	2.269
	3chr	1	16	3chr_1_16	49	41	-10	2.579
	3chr	1	16	3chr_1_16	50	42	-9	2.758
	3chr	1	16	3chr_1_16	51	43	-8	NA
	3chr	1	16	3chr_1_16	52	44	-7	3.394
	3chr	1	16	3chr_1_16	53	45	-6	4.279
	3chr	1	16	3chr_1_16	54	46	-5	4.994
	3chr	1	16	3chr_1_16	55	47	-4	5.293
	3chr	1	16	3chr_1_16	56	48	-3	5.969
	3chr	1	16	3chr_1_16	57	49	-2	6.299
	3chr	1	16	3chr_1_16	58	50	-1	6.528
	3chr	1	16	3chr_1_16	59	51	0	6.946
	3chr	1	16	3chr_1_16	60	52	1	6.889
	3chr	1	16	3chr_1_16	61	53	2	5.429
	3chr	1	17	3chr_1_17	62	0	-55	0
	3chr	1	17	3chr_1_17	63	1	-54	0.58
	3chr	1	17	3chr_1_17	64	2	-53	0.606
	3chr	1	17	3chr_1_17	65	3	-52	0.958
	3chr	1	17	3chr_1_17	66	4	-51	0.727
	3chr	1	17	3chr_1_17	67	5	-50	0.523
	3chr	1	17	3chr_1_17	68	6	-49	1.131
	3chr	1	17	3chr_1_17	69	7	-48	0.8
	3chr	1	17	3chr_1_17	70	8	-47	0.538
	3chr	1	17	3chr_1_17	71	9	-46	0.96
	3chr	1	17	3chr_1_17	72	10	-45	0.9
	3chr	1	17	3chr_1_17	73	11	-44	0.922
	3chr	1	17	3chr_1_17	74	12	-43	1.354
	3chr	1	17	3chr_1_17	75	13	-42	1.439
	3chr	1	17	3chr_1_17	76	14	-41	1.766
	3chr	1	17	3chr_1_17	77	15	-40	1.982
	3chr	1	17	3chr_1_17	78	16	-39	2.083
	3chr	1	17	3chr_1_17	79	17	-38	1.816
	3chr	1	17	3chr_1_17	80	18	-37	1.769
	3chr	1	17	3chr_1_17	81	19	-36	2.043
	3chr	1	17	3chr_1_17	82	20	-35	2.022
	3chr	1	17	3chr_1_17	83	21	-34	2.195
	3chr	1	17	3chr_1_17	84	22	-33	2.301
	3chr	1	17	3chr_1_17	85	23	-32	1.425
	3chr	1	17	3chr_1_17	86	24	-31	2.231
	3chr	1	17	3chr_1_17	87	25	-30	2.233
	3chr	1	17	3chr_1_17	88	26	-29	2.515
	3chr	1	17	3chr_1_17	89	27	-28	2.681
	3chr	1	17	3chr_1_17	90	28	-27	2.774
	3chr	1	17	3chr_1_17	91	29	-26	2.702
	3chr	1	17	3chr_1_17	92	30	-25	2.903
	3chr	1	17	3chr_1_17	93	31	-24	3.126
	3chr	1	17	3chr_1_17	94	32	-23	3.198
	3chr	1	17	3chr_1_17	95	33	-22	3.237
	3chr	1	17	3chr_1_17	96	34	-21	3.416
	3chr	1	17	3chr_1_17	97	35	-20	2.938
	3chr	1	17	3chr_1_17	98	36	-19	2.694
	3chr	1	17	3chr_1_17	99	37	-18	2.768
	3chr	1	17	3chr_1_17	100	38	-17	3.792
	3chr	1	17	3chr_1_17	101	39	-16	3.727
	3chr	1	17	3chr_1_17	102	40	-15	2.742
	3chr	1	17	3chr_1_17	103	41	-14	2.567
	3chr	1	17	3chr_1_17	104	42	-13	2.516
	3chr	1	17	3chr_1_17	105	43	-12	2.562
	3chr	1	17	3chr_1_17	106	44	-11	3.279
	3chr	1	17	3chr_1_17	107	45	-10	3.396
	3chr	1	17	3chr_1_17	108	46	-9	3.115
	3chr	1	17	3chr_1_17	109	47	-8	3.555
	3chr	1	17	3chr_1_17	110	48	-7	5.754
	3chr	1	17	3chr_1_17	111	49	-6	6.137
	3chr	1	17	3chr_1_17	112	50	-5	6.742
	3chr	1	17	3chr_1_17	113	51	-4	6.907
	3chr	1	17	3chr_1_17	114	52	-3	7.41
	3chr	1	17	3chr_1_17	115	53	-2	7.286
	3chr	1	17	3chr_1_17	116	54	-1	NA
	3chr	1	17	3chr_1_17	117	55	0	7.718
	3chr	1	17	3chr_1_17	118	56	1	7.246
	3chr	1	17	3chr_1_17	119	57	2	7.462
	3chr	1	17	3chr_1_17	120	58	3	7.207
	16chrMAD2	1	1	16chrMAD2_1_1	14	0	-49	0
	16chrMAD2	1	1	16chrMAD2_1_1	15	1	-48	1.149
	16chrMAD2	1	1	16chrMAD2_1_1	16	2	-47	0.795
	16chrMAD2	1	1	16chrMAD2_1_1	17	3	-46	0.291
	16chrMAD2	1	1	16chrMAD2_1_1	18	4	-45	0.457
	16chrMAD2	1	1	16chrMAD2_1_1	19	5	-44	1.027
	16chrMAD2	1	1	16chrMAD2_1_1	20	6	-43	1.181
	16chrMAD2	1	1	16chrMAD2_1_1	21	7	-42	1.034
	16chrMAD2	1	1	16chrMAD2_1_1	22	8	-41	0.986
	16chrMAD2	1	1	16chrMAD2_1_1	23	9	-40	0.873
	16chrMAD2	1	1	16chrMAD2_1_1	24	10	-39	0.666
	16chrMAD2	1	1	16chrMAD2_1_1	25	11	-38	0.482
	16chrMAD2	1	1	16chrMAD2_1_1	26	12	-37	0.831
	16chrMAD2	1	1	16chrMAD2_1_1	27	13	-36	0.695
	16chrMAD2	1	1	16chrMAD2_1_1	28	14	-35	0.588
	16chrMAD2	1	1	16chrMAD2_1_1	29	15	-34	0.972
	16chrMAD2	1	1	16chrMAD2_1_1	30	16	-33	1.023
	16chrMAD2	1	1	16chrMAD2_1_1	31	17	-32	0.87
	16chrMAD2	1	1	16chrMAD2_1_1	32	18	-31	0.775
	16chrMAD2	1	1	16chrMAD2_1_1	33	19	-30	0.571
	16chrMAD2	1	1	16chrMAD2_1_1	34	20	-29	0.471
	16chrMAD2	1	1	16chrMAD2_1_1	35	21	-28	0.762
	16chrMAD2	1	1	16chrMAD2_1_1	36	22	-27	0.897
	16chrMAD2	1	1	16chrMAD2_1_1	37	23	-26	1.251
	16chrMAD2	1	1	16chrMAD2_1_1	38	24	-25	1.222
	16chrMAD2	1	1	16chrMAD2_1_1	39	25	-24	1.289
	16chrMAD2	1	1	16chrMAD2_1_1	40	26	-23	1.309
	16chrMAD2	1	1	16chrMAD2_1_1	41	27	-22	1.214
	16chrMAD2	1	1	16chrMAD2_1_1	42	28	-21	1.357
	16chrMAD2	1	1	16chrMAD2_1_1	43	29	-20	1.402
	16chrMAD2	1	1	16chrMAD2_1_1	44	30	-19	1.282
	16chrMAD2	1	1	16chrMAD2_1_1	45	31	-18	1.196
	16chrMAD2	1	1	16chrMAD2_1_1	46	32	-17	1.416
	16chrMAD2	1	1	16chrMAD2_1_1	47	33	-16	1.329
	16chrMAD2	1	1	16chrMAD2_1_1	48	34	-15	1.179
	16chrMAD2	1	1	16chrMAD2_1_1	49	35	-14	1.389
	16chrMAD2	1	1	16chrMAD2_1_1	50	36	-13	1.508
	16chrMAD2	1	1	16chrMAD2_1_1	51	37	-12	1.663
	16chrMAD2	1	1	16chrMAD2_1_1	52	38	-11	2.796
	16chrMAD2	1	1	16chrMAD2_1_1	53	39	-10	4.514
	16chrMAD2	1	1	16chrMAD2_1_1	54	40	-9	5.159
	16chrMAD2	1	1	16chrMAD2_1_1	55	41	-8	5.722
	16chrMAD2	1	1	16chrMAD2_1_1	56	42	-7	6.044
	16chrMAD2	1	1	16chrMAD2_1_1	57	43	-6	6.104
	16chrMAD2	1	1	16chrMAD2_1_1	58	44	-5	6.606
	16chrMAD2	1	1	16chrMAD2_1_1	59	45	-4	6.71
	16chrMAD2	1	1	16chrMAD2_1_1	60	46	-3	7.283
	16chrMAD2	1	1	16chrMAD2_1_1	61	47	-2	7.749
	16chrMAD2	1	1	16chrMAD2_1_1	62	48	-1	8.161
	16chrMAD2	1	1	16chrMAD2_1_1	63	49	0	8.324
	16chrMAD2	1	1	16chrMAD2_1_1	64	50	1	8.2
	16chrMAD2	1	1	16chrMAD2_1_1	65	51	2	5.844
	16chrMAD2	1	3	16chrMAD2_1_3	20	0	-39	0
	16chrMAD2	1	3	16chrMAD2_1_3	21	1	-38	0.95
	16chrMAD2	1	3	16chrMAD2_1_3	22	2	-37	0.845
	16chrMAD2	1	3	16chrMAD2_1_3	23	3	-36	1.098
	16chrMAD2	1	3	16chrMAD2_1_3	24	4	-35	0.923
	16chrMAD2	1	3	16chrMAD2_1_3	25	5	-34	0.953
	16chrMAD2	1	3	16chrMAD2_1_3	26	6	-33	0.807
	16chrMAD2	1	3	16chrMAD2_1_3	27	7	-32	0.842
	16chrMAD2	1	3	16chrMAD2_1_3	28	8	-31	0.397
	16chrMAD2	1	3	16chrMAD2_1_3	29	9	-30	0.491
	16chrMAD2	1	3	16chrMAD2_1_3	30	10	-29	0.701
	16chrMAD2	1	3	16chrMAD2_1_3	31	11	-28	0.552
	16chrMAD2	1	3	16chrMAD2_1_3	32	12	-27	0.775
	16chrMAD2	1	3	16chrMAD2_1_3	33	13	-26	0.986
	16chrMAD2	1	3	16chrMAD2_1_3	34	14	-25	1.069
	16chrMAD2	1	3	16chrMAD2_1_3	35	15	-24	0.858
	16chrMAD2	1	3	16chrMAD2_1_3	36	16	-23	0.892
	16chrMAD2	1	3	16chrMAD2_1_3	37	17	-22	0.954
	16chrMAD2	1	3	16chrMAD2_1_3	38	18	-21	1.23
	16chrMAD2	1	3	16chrMAD2_1_3	39	19	-20	1.018
	16chrMAD2	1	3	16chrMAD2_1_3	40	20	-19	1.254
	16chrMAD2	1	3	16chrMAD2_1_3	41	21	-18	1.303
	16chrMAD2	1	3	16chrMAD2_1_3	42	22	-17	1.559
	16chrMAD2	1	3	16chrMAD2_1_3	43	23	-16	2.795
	16chrMAD2	1	3	16chrMAD2_1_3	44	24	-15	3.632
	16chrMAD2	1	3	16chrMAD2_1_3	45	25	-14	4.047
	16chrMAD2	1	3	16chrMAD2_1_3	46	26	-13	4.546
	16chrMAD2	1	3	16chrMAD2_1_3	47	27	-12	4.442
	16chrMAD2	1	3	16chrMAD2_1_3	48	28	-11	4.333
	16chrMAD2	1	3	16chrMAD2_1_3	49	29	-10	4.884
	16chrMAD2	1	3	16chrMAD2_1_3	50	30	-9	5.567
	16chrMAD2	1	3	16chrMAD2_1_3	51	31	-8	5.439
	16chrMAD2	1	3	16chrMAD2_1_3	52	32	-7	6.176
	16chrMAD2	1	3	16chrMAD2_1_3	53	33	-6	6.611
	16chrMAD2	1	3	16chrMAD2_1_3	54	34	-5	6.5
	16chrMAD2	1	3	16chrMAD2_1_3	55	35	-4	6.718
	16chrMAD2	1	3	16chrMAD2_1_3	56	36	-3	6.97
	16chrMAD2	1	3	16chrMAD2_1_3	57	37	-2	6.907
	16chrMAD2	1	3	16chrMAD2_1_3	58	38	-1	7.116
	16chrMAD2	1	3	16chrMAD2_1_3	59	39	0	7.17
	16chrMAD2	1	3	16chrMAD2_1_3	60	40	1	5.653
	16chrMAD2	1	4	16chrMAD2_1_4	54	0	-45	0
	16chrMAD2	1	4	16chrMAD2_1_4	55	1	-44	0.815
	16chrMAD2	1	4	16chrMAD2_1_4	56	2	-43	0.894
	16chrMAD2	1	4	16chrMAD2_1_4	57	3	-42	1.101
	16chrMAD2	1	4	16chrMAD2_1_4	58	4	-41	1.035
	16chrMAD2	1	4	16chrMAD2_1_4	59	5	-40	0.996
	16chrMAD2	1	4	16chrMAD2_1_4	60	6	-39	0.954
	16chrMAD2	1	4	16chrMAD2_1_4	61	7	-38	1.062
	16chrMAD2	1	4	16chrMAD2_1_4	62	8	-37	1.017
	16chrMAD2	1	4	16chrMAD2_1_4	63	9	-36	1.074
	16chrMAD2	1	4	16chrMAD2_1_4	64	10	-35	0.948
	16chrMAD2	1	4	16chrMAD2_1_4	65	11	-34	0.999
	16chrMAD2	1	4	16chrMAD2_1_4	66	12	-33	1.112
	16chrMAD2	1	4	16chrMAD2_1_4	67	13	-32	1.147
	16chrMAD2	1	4	16chrMAD2_1_4	68	14	-31	0.939
	16chrMAD2	1	4	16chrMAD2_1_4	69	15	-30	0.953
	16chrMAD2	1	4	16chrMAD2_1_4	70	16	-29	1.001
	16chrMAD2	1	4	16chrMAD2_1_4	71	17	-28	1.336
	16chrMAD2	1	4	16chrMAD2_1_4	72	18	-27	1.148
	16chrMAD2	1	4	16chrMAD2_1_4	73	19	-26	1.373
	16chrMAD2	1	4	16chrMAD2_1_4	74	20	-25	1.256
	16chrMAD2	1	4	16chrMAD2_1_4	75	21	-24	1.125
	16chrMAD2	1	4	16chrMAD2_1_4	76	22	-23	1.264
	16chrMAD2	1	4	16chrMAD2_1_4	77	23	-22	1.357
	16chrMAD2	1	4	16chrMAD2_1_4	78	24	-21	1.691
	16chrMAD2	1	4	16chrMAD2_1_4	79	25	-20	2.838
	16chrMAD2	1	4	16chrMAD2_1_4	80	26	-19	3.858
	16chrMAD2	1	4	16chrMAD2_1_4	81	27	-18	4.097
	16chrMAD2	1	4	16chrMAD2_1_4	82	28	-17	4.393
	16chrMAD2	1	4	16chrMAD2_1_4	83	29	-16	4.648
	16chrMAD2	1	4	16chrMAD2_1_4	84	30	-15	4.76
	16chrMAD2	1	4	16chrMAD2_1_4	85	31	-14	4.878
	16chrMAD2	1	4	16chrMAD2_1_4	86	32	-13	4.803
	16chrMAD2	1	4	16chrMAD2_1_4	87	33	-12	5.049
	16chrMAD2	1	4	16chrMAD2_1_4	88	34	-11	5.026
	16chrMAD2	1	4	16chrMAD2_1_4	89	35	-10	5.14
	16chrMAD2	1	4	16chrMAD2_1_4	90	36	-9	5.524
	16chrMAD2	1	4	16chrMAD2_1_4	91	37	-8	5.718
	16chrMAD2	1	4	16chrMAD2_1_4	92	38	-7	5.899
	16chrMAD2	1	4	16chrMAD2_1_4	93	39	-6	6.26
	16chrMAD2	1	4	16chrMAD2_1_4	94	40	-5	6.381
	16chrMAD2	1	4	16chrMAD2_1_4	95	41	-4	6.615
	16chrMAD2	1	4	16chrMAD2_1_4	96	42	-3	6.831
	16chrMAD2	1	4	16chrMAD2_1_4	97	43	-2	7.183
	16chrMAD2	1	4	16chrMAD2_1_4	98	44	-1	7.462
	16chrMAD2	1	4	16chrMAD2_1_4	99	45	0	7.463
	16chrMAD2	1	4	16chrMAD2_1_4	100	46	1	7.302
	16chrMAD2	1	4	16chrMAD2_1_4	101	47	2	5.971
	16chrMAD2	1	5	16chrMAD2_1_5	22	0	-48	0
	16chrMAD2	1	5	16chrMAD2_1_5	23	1	-47	1.172
	16chrMAD2	1	5	16chrMAD2_1_5	24	2	-46	1.05
	16chrMAD2	1	5	16chrMAD2_1_5	25	3	-45	0.932
	16chrMAD2	1	5	16chrMAD2_1_5	26	4	-44	0.526
	16chrMAD2	1	5	16chrMAD2_1_5	27	5	-43	0.517
	16chrMAD2	1	5	16chrMAD2_1_5	28	6	-42	1.228
	16chrMAD2	1	5	16chrMAD2_1_5	29	7	-41	1.376
	16chrMAD2	1	5	16chrMAD2_1_5	30	8	-40	0.906
	16chrMAD2	1	5	16chrMAD2_1_5	31	9	-39	1.048
	16chrMAD2	1	5	16chrMAD2_1_5	32	10	-38	1.048
	16chrMAD2	1	5	16chrMAD2_1_5	33	11	-37	1.086
	16chrMAD2	1	5	16chrMAD2_1_5	34	12	-36	1.192
	16chrMAD2	1	5	16chrMAD2_1_5	35	13	-35	1.502
	16chrMAD2	1	5	16chrMAD2_1_5	36	14	-34	1.23
	16chrMAD2	1	5	16chrMAD2_1_5	37	15	-33	1.235
	16chrMAD2	1	5	16chrMAD2_1_5	38	16	-32	0.765
	16chrMAD2	1	5	16chrMAD2_1_5	39	17	-31	1.067
	16chrMAD2	1	5	16chrMAD2_1_5	40	18	-30	1.096
	16chrMAD2	1	5	16chrMAD2_1_5	41	19	-29	1.235
	16chrMAD2	1	5	16chrMAD2_1_5	42	20	-28	1.086
	16chrMAD2	1	5	16chrMAD2_1_5	43	21	-27	1.226
	16chrMAD2	1	5	16chrMAD2_1_5	44	22	-26	1.018
	16chrMAD2	1	5	16chrMAD2_1_5	45	23	-25	1.2
	16chrMAD2	1	5	16chrMAD2_1_5	46	24	-24	1.006
	16chrMAD2	1	5	16chrMAD2_1_5	47	25	-23	0.893
	16chrMAD2	1	5	16chrMAD2_1_5	48	26	-22	1.052
	16chrMAD2	1	5	16chrMAD2_1_5	49	27	-21	1.188
	16chrMAD2	1	5	16chrMAD2_1_5	50	28	-20	1.496
	16chrMAD2	1	5	16chrMAD2_1_5	51	29	-19	2.066
	16chrMAD2	1	5	16chrMAD2_1_5	52	30	-18	2.565
	16chrMAD2	1	5	16chrMAD2_1_5	53	31	-17	2.905
	16chrMAD2	1	5	16chrMAD2_1_5	54	32	-16	3.323
	16chrMAD2	1	5	16chrMAD2_1_5	55	33	-15	3.893
	16chrMAD2	1	5	16chrMAD2_1_5	56	34	-14	3.811
	16chrMAD2	1	5	16chrMAD2_1_5	57	35	-13	4.476
	16chrMAD2	1	5	16chrMAD2_1_5	58	36	-12	5.344
	16chrMAD2	1	5	16chrMAD2_1_5	59	37	-11	5.42
	16chrMAD2	1	5	16chrMAD2_1_5	60	38	-10	5.628
	16chrMAD2	1	5	16chrMAD2_1_5	61	39	-9	5.979
	16chrMAD2	1	5	16chrMAD2_1_5	62	40	-8	6.226
	16chrMAD2	1	5	16chrMAD2_1_5	63	41	-7	6.809
	16chrMAD2	1	5	16chrMAD2_1_5	64	42	-6	7.433
	16chrMAD2	1	5	16chrMAD2_1_5	65	43	-5	7.816
	16chrMAD2	1	5	16chrMAD2_1_5	66	44	-4	8.17
	16chrMAD2	1	5	16chrMAD2_1_5	67	45	-3	8.295
	16chrMAD2	1	5	16chrMAD2_1_5	68	46	-2	8.464
	16chrMAD2	1	5	16chrMAD2_1_5	69	47	-1	8.467
	16chrMAD2	1	5	16chrMAD2_1_5	70	48	0	8.48
	16chrMAD2	1	5	16chrMAD2_1_5	71	49	1	8.163
	16chrMAD2	1	5	16chrMAD2_1_5	72	50	2	7.235
	16chrMAD2	1	6	16chrMAD2_1_6	45	0	-41	0
	16chrMAD2	1	6	16chrMAD2_1_6	46	1	-40	0.582
	16chrMAD2	1	6	16chrMAD2_1_6	47	2	-39	0.631
	16chrMAD2	1	6	16chrMAD2_1_6	48	3	-38	0.925
	16chrMAD2	1	6	16chrMAD2_1_6	49	4	-37	0.843
	16chrMAD2	1	6	16chrMAD2_1_6	50	5	-36	0.906
	16chrMAD2	1	6	16chrMAD2_1_6	51	6	-35	0.921
	16chrMAD2	1	6	16chrMAD2_1_6	52	7	-34	0.618
	16chrMAD2	1	6	16chrMAD2_1_6	53	8	-33	0.727
	16chrMAD2	1	6	16chrMAD2_1_6	54	9	-32	1.053
	16chrMAD2	1	6	16chrMAD2_1_6	55	10	-31	0.976
	16chrMAD2	1	6	16chrMAD2_1_6	56	11	-30	1.026
	16chrMAD2	1	6	16chrMAD2_1_6	57	12	-29	1.042
	16chrMAD2	1	6	16chrMAD2_1_6	58	13	-28	1.176
	16chrMAD2	1	6	16chrMAD2_1_6	59	14	-27	1.067
	16chrMAD2	1	6	16chrMAD2_1_6	60	15	-26	1.228
	16chrMAD2	1	6	16chrMAD2_1_6	61	16	-25	1.006
	16chrMAD2	1	6	16chrMAD2_1_6	62	17	-24	1.001
	16chrMAD2	1	6	16chrMAD2_1_6	63	18	-23	0.759
	16chrMAD2	1	6	16chrMAD2_1_6	64	19	-22	1.247
	16chrMAD2	1	6	16chrMAD2_1_6	65	20	-21	1.196
	16chrMAD2	1	6	16chrMAD2_1_6	66	21	-20	1.318
	16chrMAD2	1	6	16chrMAD2_1_6	67	22	-19	1.261
	16chrMAD2	1	6	16chrMAD2_1_6	68	23	-18	1.28
	16chrMAD2	1	6	16chrMAD2_1_6	69	24	-17	1.579
	16chrMAD2	1	6	16chrMAD2_1_6	70	25	-16	1.45
	16chrMAD2	1	6	16chrMAD2_1_6	71	26	-15	1.826
	16chrMAD2	1	6	16chrMAD2_1_6	72	27	-14	3.198
	16chrMAD2	1	6	16chrMAD2_1_6	73	28	-13	3.852
	16chrMAD2	1	6	16chrMAD2_1_6	74	29	-12	4.346
	16chrMAD2	1	6	16chrMAD2_1_6	75	30	-11	4.623
	16chrMAD2	1	6	16chrMAD2_1_6	76	31	-10	4.748
	16chrMAD2	1	6	16chrMAD2_1_6	77	32	-9	4.975
	16chrMAD2	1	6	16chrMAD2_1_6	78	33	-8	5.194
	16chrMAD2	1	6	16chrMAD2_1_6	79	34	-7	5.554
	16chrMAD2	1	6	16chrMAD2_1_6	80	35	-6	5.67
	16chrMAD2	1	6	16chrMAD2_1_6	81	36	-5	6.054
	16chrMAD2	1	6	16chrMAD2_1_6	82	37	-4	6.475
	16chrMAD2	1	6	16chrMAD2_1_6	83	38	-3	6.619
	16chrMAD2	1	6	16chrMAD2_1_6	84	39	-2	6.777
	16chrMAD2	1	6	16chrMAD2_1_6	85	40	-1	6.947
	16chrMAD2	1	6	16chrMAD2_1_6	86	41	0	7.232
	16chrMAD2	1	6	16chrMAD2_1_6	87	42	1	7.061
	16chrMAD2	1	6	16chrMAD2_1_6	88	43	2	4.807
	16chrMAD2	1	7	16chrMAD2_1_7	41	0	-41	0
	16chrMAD2	1	7	16chrMAD2_1_7	42	1	-40	0.754
	16chrMAD2	1	7	16chrMAD2_1_7	43	2	-39	0.462
	16chrMAD2	1	7	16chrMAD2_1_7	44	3	-38	0.659
	16chrMAD2	1	7	16chrMAD2_1_7	45	4	-37	0.377
	16chrMAD2	1	7	16chrMAD2_1_7	46	5	-36	0.377
	16chrMAD2	1	7	16chrMAD2_1_7	47	6	-35	0.542
	16chrMAD2	1	7	16chrMAD2_1_7	48	7	-34	0.439
	16chrMAD2	1	7	16chrMAD2_1_7	49	8	-33	0.846
	16chrMAD2	1	7	16chrMAD2_1_7	50	9	-32	0.765
	16chrMAD2	1	7	16chrMAD2_1_7	51	10	-31	0.666
	16chrMAD2	1	7	16chrMAD2_1_7	52	11	-30	0.582
	16chrMAD2	1	7	16chrMAD2_1_7	53	12	-29	0.882
	16chrMAD2	1	7	16chrMAD2_1_7	54	13	-28	0.564
	16chrMAD2	1	7	16chrMAD2_1_7	55	14	-27	0.741
	16chrMAD2	1	7	16chrMAD2_1_7	56	15	-26	0.447
	16chrMAD2	1	7	16chrMAD2_1_7	57	16	-25	0.306
	16chrMAD2	1	7	16chrMAD2_1_7	58	17	-24	0.421
	16chrMAD2	1	7	16chrMAD2_1_7	59	18	-23	0.507
	16chrMAD2	1	7	16chrMAD2_1_7	60	19	-22	0.491
	16chrMAD2	1	7	16chrMAD2_1_7	61	20	-21	0.537
	16chrMAD2	1	7	16chrMAD2_1_7	62	21	-20	0.421
	16chrMAD2	1	7	16chrMAD2_1_7	63	22	-19	0.962
	16chrMAD2	1	7	16chrMAD2_1_7	64	23	-18	1.05
[truncated: 1,056 more rows]

## Sheet: ED Fig. 5f
	Genotype	Timepoint	Pds1%
	16chr	1	5.71216
	16chr	2	81.6087
	16chr	3	19.6381
	16chr	4	43.7406
	16chr	5	81.6676
	16chr	6	100
	16chr	7	84.7594
	16chr	8	61.595
	16chr	9	33.4577
	3chr	1	7.06808
	3chr	2	76.0491
	3chr	3	18.7887
	3chr	4	35.2979
	3chr	5	83.56
	3chr	6	100
	3chr	7	99.8599
	3chr	8	77.6843
	3chr	9	40.4598
